# Supplementary material for: Mutations in CREBBP and EP300 HAT and Bromo Domains Drive Hypermutation and Predict Survival in GI Cancers Treated with Immunotherapy
Source: Biomedicines. 2025 Oct 23;13(11):2592. doi: 10.3390/biomedicines13112592 (PMC12650065; doi:10.3390/biomedicines13112592)
Supplement: Supplementary file 1 [file biomedicines-13-02592-s001.zip]

Archive with 9 entries (9 files):
- .DS_Store
- Supplementary Figures.pdf
- Supplementary Table S7.xlsx
- Supplementary_1xlsx.xlsx
- Supplementary_2.xlsx
- Supplementary_3.xlsx
- Supplementary_4.xlsx
- Supplementary_5.xlsx
- Supplementary_6.xlsx
