# Supplementary material for: Mutations in CREBBP and EP300 HAT and Bromo Domains Drive Hypermutation and Predict Survival in GI Cancers Treated with Immunotherapy
Source: Biomedicines. 2025 Oct 23;13(11):2592. doi: 10.3390/biomedicines13112592 (PMC12650065; doi:10.3390/biomedicines13112592)
Supplement: Supplementary file 1 [file biomedicines-13-02592-s001.zip › Supplementary Table S7.xlsx]

## Sheet: Лист1
Id	MSI	Therapy response	PD-L1	TMB	MSIsensor score	MSIsensor-pro score	#Chr	Start	End	Ref	Alt	Ref.Gene	Func.refGene	ExonicFunc.refGene	Gene.ensGene	avsnp147	AAChange.ensGene	AAChange.refGene
PB-16-005	MSS	PR	N/A	78.55	0	0	22	41131492	41131492	T	C	EP300	exonic	nonsynonymous SNV	EP300	.	EP300:ENST00000263253.9:exon6:c.T1387C:p.S463P,EP300:ENST00000674155.1:exon6:c.T1387C:p.S463P	EP300:NM_001362843:exon6:c.T1387C:p.S463P,EP300:NM_001429:exon6:c.T1387C:p.S463P
PB-16-005	MSS	PR	N/A	78.55	0	0	22	41177979	41177979	G	-	EP300	exonic	frameshift deletion	EP300	.	EP300:ENST00000674155.1:exon30:c.6190delG:p.A2064Pfs*44,EP300:ENST00000263253.9:exon31:c.6268delG:p.A2090Pfs*44	EP300:NM_001362843:exon30:c.6190delG:p.A2064Pfs*44,EP300:NM_001429:exon31:c.6268delG:p.A2090Pfs*44
PB-16-010	MSI	PR	50	234.53	26.22	18.57	16	3729093	3729093	C	T	CREBBP	exonic	nonsynonymous SNV	CREBBP	.	CREBBP:ENST00000382070.7:exon30:c.G5840A:p.R1947H,CREBBP:ENST00000262367.10:exon31:c.G5954A:p.R1985H	CREBBP:NM_001079846:exon30:c.G5840A:p.R1947H,CREBBP:NM_004380:exon31:c.G5954A:p.R1985H
PB-16-010	MSI	PR	50	234.53	26.22	18.57	22	41160723	41160723	G	A	EP300	splicing	.	EP300	.	.	.
PB-16-010	MSI	PR	50	234.53	26.22	18.57	16	3728707	3728707	C	T	CREBBP	exonic	nonsynonymous SNV	CREBBP	rs139169188	CREBBP:ENST00000382070.7:exon30:c.G6226A:p.G2076S,CREBBP:ENST00000262367.10:exon31:c.G6340A:p.G2114S	CREBBP:NM_001079846:exon30:c.G6226A:p.G2076S,CREBBP:NM_004380:exon31:c.G6340A:p.G2114S
PB-16-019	MSI	PR	100	293.81	34.34	26.15	16	3850702	3850702	G	-	CREBBP	exonic	frameshift deletion	CREBBP	.	CREBBP:ENST00000262367.10:exon2:c.393delC:p.S132Afs*20,CREBBP:ENST00000382070.7:exon2:c.393delC:p.S132Afs*20	CREBBP:NM_001079846:exon2:c.393delC:p.S132Afs*20,CREBBP:NM_004380:exon2:c.393delC:p.S132Afs*20
PB-16-019	MSI	PR	100	293.81	34.34	26.15	22	41157333	41157333	C	A	EP300	exonic	stopgain	EP300	.	EP300:ENST00000674155.1:exon17:c.C3348A:p.C1116X,EP300:ENST00000263253.9:exon18:c.C3426A:p.C1142X	EP300:NM_001362843:exon17:c.C3348A:p.C1116X,EP300:NM_001429:exon18:c.C3426A:p.C1142X
PB-16-019	MSI	PR	100	293.81	34.34	26.15	16	3736070	3736070	T	C	CREBBP	exonic	nonsynonymous SNV	CREBBP	.	CREBBP:ENST00000382070.7:exon27:c.A4580G:p.K1527R,CREBBP:ENST00000262367.10:exon28:c.A4694G:p.K1565R	CREBBP:NM_001079846:exon27:c.A4580G:p.K1527R,CREBBP:NM_004380:exon28:c.A4694G:p.K1565R
PB-16-025	MSS	PD	0	18.09	0	0.02	16	3728865	3728865	C	A	CREBBP	exonic	nonsynonymous SNV	CREBBP	.	CREBBP:ENST00000382070.7:exon30:c.G6068T:p.S2023I,CREBBP:ENST00000262367.10:exon31:c.G6182T:p.S2061I	CREBBP:NM_001079846:exon30:c.G6068T:p.S2023I,CREBBP:NM_004380:exon31:c.G6182T:p.S2061I
PB-16-037	MSS	SD	2	10.13	0.08	0.06	22	41168762	41168762	G	A	EP300	exonic	nonsynonymous SNV	EP300	.	EP300:ENST00000674155.1:exon24:c.G3989A:p.R1330Q,EP300:ENST00000263253.9:exon25:c.G4067A:p.R1356Q	EP300:NM_001362843:exon24:c.G3989A:p.R1330Q,EP300:NM_001429:exon25:c.G4067A:p.R1356Q
PB-16-037	MSS	SD	2	10.13	0.08	0.06	16	3731436	3731436	A	G	CREBBP	exonic	nonsynonymous SNV	CREBBP	.	CREBBP:ENST00000382070.7:exon29:c.T4814C:p.I1605T,CREBBP:ENST00000262367.10:exon30:c.T4928C:p.I1643T	CREBBP:NM_001079846:exon29:c.T4814C:p.I1605T,CREBBP:NM_004380:exon30:c.T4928C:p.I1643T
PB-16-057	MSS	PD	0	25.27	1.21	0.82	16	3810682	3810682	C	A	CREBBP	exonic	nonsynonymous SNV	CREBBP	.	CREBBP:ENST00000262367.10:exon3:c.G896T:p.S299I,CREBBP:ENST00000382070.7:exon3:c.G896T:p.S299I	CREBBP:NM_001079846:exon3:c.G896T:p.S299I,CREBBP:NM_004380:exon3:c.G896T:p.S299I
