# Supplementary material for: Mutations in CREBBP and EP300 HAT and Bromo Domains Drive Hypermutation and Predict Survival in GI Cancers Treated with Immunotherapy
Source: Biomedicines. 2025 Oct 23;13(11):2592. doi: 10.3390/biomedicines13112592 (PMC12650065; doi:10.3390/biomedicines13112592)
Supplement: Supplementary file 1 [file biomedicines-13-02592-s001.zip › Supplementary_1xlsx.xlsx]

## Sheet: Both_EP300_CREBBP_unique_30_05 
Study ID	Patient ID	Sample ID	TMB (nonsynonymous)	log_TMB_plus_1	MSI Score	Study ID_hist	Patient ID_hist	Cancer Type Detailed
esca_tcga	TCGA-L5-A8NM	TCGA-L5-A8NM-01	57,4	4,06731589		esca_tcga	TCGA-L5-A8NM	Esophageal Adenocarcinoma
esca_tcga	TCGA-L5-A4OI	TCGA-L5-A4OI-01	68,9	4,247065649		esca_tcga	TCGA-L5-A4OI	Esophageal Adenocarcinoma
stad_pfizer_uhongkong	pfg068T	pfg068T	44,46666667	3,816979457		stad_pfizer_uhongkong	pfg068T	Stomach Adenocarcinoma
stad_tcga	TCGA-HF-7132	TCGA-HF-7132-01	43,53333333	3,796237972		stad_tcga	TCGA-HF-7132	Mucinous Stomach Adenocarcinoma
stad_tcga	TCGA-BR-6566	TCGA-BR-6566-01	30,03333333	3,435061896		stad_tcga	TCGA-BR-6566	Stomach Adenocarcinoma
stad_tcga	TCGA-BR-8372	TCGA-BR-8372-01	44,46666667	3,816979457		stad_tcga	TCGA-BR-8372	Stomach Adenocarcinoma
stad_tcga	TCGA-BR-4256	TCGA-BR-4256-01	33,96666667	3,554395227		stad_tcga	TCGA-BR-4256	Stomach Adenocarcinoma
stad_tcga	TCGA-HU-A4GN	TCGA-HU-A4GN-01	41,2	3,742420221		stad_tcga	TCGA-HU-A4GN	Tubular Stomach Adenocarcinoma
stad_tcga	TCGA-BR-4361	TCGA-BR-4361-01	82,53333333	4,425245754		stad_tcga	TCGA-BR-4361	Stomach Adenocarcinoma
stad_tcga	TCGA-BR-8680	TCGA-BR-8680-01	180,1333333	5,199233408		stad_tcga	TCGA-BR-8680	Tubular Stomach Adenocarcinoma
stad_tcga	TCGA-BR-4184	TCGA-BR-4184-01	121,4	4,80729437		stad_tcga	TCGA-BR-4184	Stomach Adenocarcinoma
stad_tcga	TCGA-BR-4201	TCGA-BR-4201-01	48,63333333	3,904662651		stad_tcga	TCGA-BR-4201	Stomach Adenocarcinoma
stad_tcga	TCGA-BR-8382	TCGA-BR-8382-01	32,1	3,499533282		stad_tcga	TCGA-BR-8382	Stomach Adenocarcinoma
stad_tcga	TCGA-BR-A4QL	TCGA-BR-A4QL-01	60,76666667	4,123363845		stad_tcga	TCGA-BR-A4QL	Stomach Adenocarcinoma
stad_tcga	TCGA-D7-A6EY	TCGA-D7-A6EY-01	88,96666667	4,499439231		stad_tcga	TCGA-D7-A6EY	Tubular Stomach Adenocarcinoma
stad_tcga	TCGA-CG-4460	TCGA-CG-4460-01	57,06666667	4,061591776		stad_tcga	TCGA-CG-4460	Stomach Adenocarcinoma
egc_msk_2023	P-0035892	P-0035892-T01-IM6	70,90524379	4,275349194	39	egc_msk_2023	P-0035892	Stomach Adenocarcinoma
egc_msk_2023	P-0028633	P-0028633-T01-IM6	12,10577333	2,573052845	2.75	egc_msk_2023	P-0028633	Stomach Adenocarcinoma
egc_msk_2023	P-0024068	P-0024068-T01-IM6	31,99382951	3,496320559	34.01	egc_msk_2023	P-0024068	Esophageal Adenocarcinoma
egc_msk_tp53_ccr_2022	P-0056994	P-0056994-T01-IM6	18,15865999	2,952754832		egc_msk_tp53_ccr_2022	P-0056994	Adenocarcinoma of the Gastroesophageal Junction

## Sheet: CREBBP_unique_30_05 - CREBBP_on
Study ID	Patient ID	Sample ID	TMB (nonsynonymous)	log_TMB_plus_1	MSI Score	Study ID_hist	Patient ID_hist	Cancer Type Detailed
esca_broad	ESO-1481	ESO-1481	3,733333333	1,554629676		esca_broad	ESO-1481	Esophageal Adenocarcinoma
esca_broad	ESO-251	ESO-251	2,8	1,335001067		esca_broad	ESO-251	Esophageal Adenocarcinoma
esca_broad	ESO-632	ESO-632	5,633333333	1,892107443		esca_broad	ESO-632	Esophageal Adenocarcinoma
esca_tcga	TCGA-2H-A9GQ	TCGA-2H-A9GQ-01	6,133333333	1,964778633		esca_tcga	TCGA-2H-A9GQ	Esophageal Adenocarcinoma
esca_tcga	TCGA-L5-A4OJ	TCGA-L5-A4OJ-01	13,3	2,660259537		esca_tcga	TCGA-L5-A4OJ	Esophageal Adenocarcinoma
esca_tcga	TCGA-R6-A6Y2	TCGA-R6-A6Y2-01	8,3	2,2300144		esca_tcga	TCGA-R6-A6Y2	Esophageal Adenocarcinoma
stad_pfizer_uhongkong	pfg043T	pfg043T	36,9	3,634951112		stad_pfizer_uhongkong	pfg043T	Stomach Adenocarcinoma
stad_pfizer_uhongkong	pfg081T	pfg081T	3,1	1,410986974		stad_pfizer_uhongkong	pfg081T	Stomach Adenocarcinoma
stad_pfizer_uhongkong	pfg103T	pfg103T	7,9	2,186051277		stad_pfizer_uhongkong	pfg103T	Stomach Adenocarcinoma
stad_pfizer_uhongkong	pfg212T	pfg212T	22,03333333	3,136942442		stad_pfizer_uhongkong	pfg212T	Stomach Adenocarcinoma
stad_uhongkong	pfg020T	pfg020T	2,333333333	1,203972804		stad_uhongkong	pfg020T	Stomach Adenocarcinoma
stad_tcga	TCGA-D7-6817	TCGA-D7-6817-01	2,433333333	1,233531607		stad_tcga	TCGA-D7-6817	Tubular Stomach Adenocarcinoma
stad_tcga	TCGA-BR-4368	TCGA-BR-4368-01	43,53333333	3,796237972		stad_tcga	TCGA-BR-4368	Stomach Adenocarcinoma
stad_tcga	TCGA-BR-6452	TCGA-BR-6452-01	218,4666667	5,391200361		stad_tcga	TCGA-BR-6452	Stomach Adenocarcinoma
stad_tcga	TCGA-HU-A4GX	TCGA-HU-A4GX-01	43,4	3,793239469		stad_tcga	TCGA-HU-A4GX	Diffuse Type Stomach Adenocarcinoma
stad_tcga	TCGA-F1-6874	TCGA-F1-6874-01	29,26666667	3,410046997		stad_tcga	TCGA-F1-6874	Stomach Adenocarcinoma
stad_tcga	TCGA-BR-7851	TCGA-BR-7851-01	48,2	3,895893623		stad_tcga	TCGA-BR-7851	Stomach Adenocarcinoma
stad_tcga	TCGA-CD-A4MG	TCGA-CD-A4MG-01	90,06666667	4,511591839		stad_tcga	TCGA-CD-A4MG	Diffuse Type Stomach Adenocarcinoma
stad_tcga	TCGA-BR-8487	TCGA-BR-8487-01	99,86666667	4,613799513		stad_tcga	TCGA-BR-8487	Stomach Adenocarcinoma
stad_tcga	TCGA-BR-8368	TCGA-BR-8368-01	34,53333333	3,570471223		stad_tcga	TCGA-BR-8368	Stomach Adenocarcinoma
stad_tcga	TCGA-FP-A4BE	TCGA-FP-A4BE-01	50,56666667	3,942875469		stad_tcga	TCGA-FP-A4BE	Stomach Adenocarcinoma
stad_tcga	TCGA-BR-8690	TCGA-BR-8690-01	4,4	1,686398954		stad_tcga	TCGA-BR-8690	Stomach Adenocarcinoma
stad_tcga	TCGA-CG-5733	TCGA-CG-5733-01	34,2	3,561046083		stad_tcga	TCGA-CG-5733	Stomach Adenocarcinoma
stad_tcga	TCGA-VQ-AA6I	TCGA-VQ-AA6I-01	3,033333333	1,394593164		stad_tcga	TCGA-VQ-AA6I	Stomach Adenocarcinoma
stad_tcga	TCGA-BR-4362	TCGA-BR-4362-01	51,33333333	3,957633517		stad_tcga	TCGA-BR-4362	Stomach Adenocarcinoma
stad_tcga	TCGA-B7-5816	TCGA-B7-5816-01	43,76666667	3,801463815		stad_tcga	TCGA-B7-5816	Diffuse Type Stomach Adenocarcinoma
stad_tcga	TCGA-HU-A4H0	TCGA-HU-A4H0-01	5,3	1,840549633		stad_tcga	TCGA-HU-A4H0	Diffuse Type Stomach Adenocarcinoma
stad_tcga	TCGA-D7-8575	TCGA-D7-8575-01	1,766666667	1,017643226		stad_tcga	TCGA-D7-8575	Tubular Stomach Adenocarcinoma
stad_tcga	TCGA-HU-A4GU	TCGA-HU-A4GU-01	47,1	3,873282177		stad_tcga	TCGA-HU-A4GU	Diffuse Type Stomach Adenocarcinoma
stad_tcga	TCGA-BR-8363	TCGA-BR-8363-01	42,66666667	3,776585035		stad_tcga	TCGA-BR-8363	Stomach Adenocarcinoma
stad_tcga	TCGA-IN-A6RR	TCGA-IN-A6RR-01	8,466666667	2,247776856		stad_tcga	TCGA-IN-A6RR	Stomach Adenocarcinoma
stad_tcga	TCGA-HJ-7597	TCGA-HJ-7597-01	26,03333333	3,297070672		stad_tcga	TCGA-HJ-7597	Signet Ring Cell Carcinoma of the Stomach
stad_tcga	TCGA-HF-A5NB	TCGA-HF-A5NB-01	87,26666667	4,480362535		stad_tcga	TCGA-HF-A5NB	Mucinous Stomach Adenocarcinoma
stad_tcga	TCGA-BR-8081	TCGA-BR-8081-01	31,7	3,487375078		stad_tcga	TCGA-BR-8081	Stomach Adenocarcinoma
stad_tcga	TCGA-CD-A4MJ	TCGA-CD-A4MJ-01	23,5	3,198673118		stad_tcga	TCGA-CD-A4MJ	Stomach Adenocarcinoma
stad_tcga	TCGA-HU-A4G8	TCGA-HU-A4G8-01	50,8	3,947390149		stad_tcga	TCGA-HU-A4G8	Diffuse Type Stomach Adenocarcinoma
stad_tcga	TCGA-MX-A5UJ	TCGA-MX-A5UJ-01	89,06666667	4,500550137		stad_tcga	TCGA-MX-A5UJ	Tubular Stomach Adenocarcinoma
egc_msk_2017	P-0015202	P-0015202-T01-IM6	7,782282855	2,17273638	1.05	egc_msk_2017	P-0015202	Adenocarcinoma of the Gastroesophageal Junction
egc_msk_2017	P-0015202	P-0015202-T01-IM6	7,782282855	2,17273638	1.05	egc_msk_2023	P-0015202	Adenocarcinoma of the Gastroesophageal Junction
egc_msk_2017	P-0015202	P-0015202-T01-IM6	7,782282855	2,17273638	1.05	egc_msk_tp53_ccr_2022	P-0015202	Adenocarcinoma of the Gastroesophageal Junction
egc_msk_2017	P-0017370	P-0017370-T01-IM6	36,31731999	3,619457562	29.37	egc_msk_2017	P-0017370	Stomach Adenocarcinoma
egc_msk_2017	P-0017370	P-0017370-T01-IM6	36,31731999	3,619457562	29.37	egc_msk_2023	P-0017370	Stomach Adenocarcinoma
egc_msk_2017	P-0003650	P-0003650-T01-IM5	61,65934095	4,137712768		egc_msk_2017	P-0003650	Stomach Adenocarcinoma
egc_msk_2017	P-0001047	P-0001047-T02-IM5	14,68079546	2,752436745	2.15	egc_msk_2017	P-0001047	Adenocarcinoma of the Gastroesophageal Junction
egc_msk_2017	P-0001047	P-0001047-T02-IM5	14,68079546	2,752436745	2.15	egc_msk_2023	P-0001047	Adenocarcinoma of the Gastroesophageal Junction
egc_msk_2017	P-0006026	P-0006026-T01-IM5	6,851037883	2,060645737	0.39	egc_msk_2017	P-0006026	Stomach Adenocarcinoma
egc_msk_2017	P-0006026	P-0006026-T01-IM5	6,851037883	2,060645737	0.39	egc_msk_2023	P-0006026	Stomach Adenocarcinoma
egc_msk_2017	P-0005736	P-0005736-T01-IM5	4,893598488	1,77386676		egc_msk_2017	P-0005736	Stomach Adenocarcinoma
egc_msk_2017	P-0004998	P-0004998-T01-IM5	8,808477279	2,28324704	1.2	egc_msk_2017	P-0004998	Stomach Adenocarcinoma
egc_msk_2017	P-0004998	P-0004998-T01-IM5	8,808477279	2,28324704	1.2	egc_msk_2023	P-0004998	Stomach Adenocarcinoma
egc_msk_2017	P-0006700	P-0006700-T01-IM5	10,76591667	2,465206934	0.49	egc_msk_2017	P-0006700	Stomach Adenocarcinoma
egc_msk_2017	P-0006700	P-0006700-T01-IM5	10,76591667	2,465206934	0.49	egc_msk_2023	P-0006700	Stomach Adenocarcinoma
egc_msk_2017	P-0008188	P-0008188-T01-IM5	46,97854549	3,870753942	14.78	egc_msk_2017	P-0008188	Stomach Adenocarcinoma
egc_msk_2017	P-0008188	P-0008188-T01-IM5	46,97854549	3,870753942	14.78	egc_msk_2023	P-0008188	Stomach Adenocarcinoma
egc_msk_2017	P-0006752	P-0006752-T01-IM5	40,1275076	3,716677182	12.61	egc_msk_2017	P-0006752	Stomach Adenocarcinoma
egc_msk_2017	P-0006752	P-0006752-T01-IM5	40,1275076	3,716677182	12.61	egc_msk_2023	P-0006752	Stomach Adenocarcinoma
egc_msk_2017	P-0007995	P-0007995-T01-IM5	29,36159093	3,413178353	20.74	egc_msk_2017	P-0007995	Adenocarcinoma of the Gastroesophageal Junction
egc_msk_2017	P-0007995	P-0007995-T01-IM5	29,36159093	3,413178353	20.74	egc_msk_2023	P-0007995	Adenocarcinoma of the Gastroesophageal Junction
egc_msk_2017	P-0007995	P-0007995-T01-IM5	29,36159093	3,413178353	20.74	egc_msk_tp53_ccr_2022	P-0007995	Adenocarcinoma of the Gastroesophageal Junction
egc_msk_2017	P-0007995	P-0007995-T02-IM5	32,29775002	3,505489828		egc_msk_2017	P-0007995	Adenocarcinoma of the Gastroesophageal Junction
egc_msk_2017	P-0010501	P-0010501-T01-IM5	9,787196976	2,378359966	0	egc_msk_2017	P-0010501	Stomach Adenocarcinoma
egc_msk_2017	P-0010501	P-0010501-T01-IM5	9,787196976	2,378359966	0	egc_msk_2023	P-0010501	Stomach Adenocarcinoma
egc_msk_2017	P-0013106	P-0013106-T01-IM5	14,68079546	2,752436745		egc_msk_2017	P-0013106	Adenocarcinoma of the Gastroesophageal Junction
egc_msk_2017	P-0013106	P-0013106-T01-IM5	14,68079546	2,752436745		egc_msk_tp53_ccr_2022	P-0013106	Adenocarcinoma of the Gastroesophageal Junction
egc_msk_2017	YJ-her-003	s_YJ_her_003_P3	12,20070831	2,580270488
egc_msk_2017	YJ-her-003	s_YJ_her_003_P1	12,20070831	2,580270488
egc_msk_2023	P-0041905	P-0041905-T04-IM7	9,844166839	2,383627317	4.47	egc_msk_2023	P-0041905	Esophagogastric Adenocarcinoma
egc_msk_2023	P-0056022	P-0056022-T02-IM6	4,323490475	1,672129193	0	egc_msk_2023	P-0056022	Poorly Differentiated Carcinoma of the Stomach
egc_msk_2023	P-0030587	P-0030587-T01-IM6	6,91758476	2,069086205	0.29	egc_msk_2023	P-0030587	Esophageal Adenocarcinoma
egc_msk_2023	P-0030587	P-0030587-T01-IM6	6,91758476	2,069086205	0.29	egc_msk_tp53_ccr_2022	P-0030587	Esophageal Adenocarcinoma
egc_msk_2023	P-0023941	P-0023941-T01-IM6	6,052886665	1,953436989	0.54	egc_msk_2023	P-0023941	Adenocarcinoma of the Gastroesophageal Junction
egc_msk_2023	P-0008417	P-0008417-T02-IM6	36,31731999	3,619457562	36.82	egc_msk_2023	P-0008417	Esophagogastric Adenocarcinoma
egc_msk_2023	P-0033948	P-0033948-T02-IM6	12,97047142	2,636945918	9.1	egc_msk_2023	P-0033948	Stomach Adenocarcinoma
egc_msk_2023	P-0034625	P-0034625-T01-IM6	4,323490475	1,672129193	0.54	egc_msk_2023	P-0034625	Esophageal Adenocarcinoma
egc_msk_2023	P-0034172	P-0034172-T01-IM6	46,69369713	3,864799254	15.49	egc_msk_2023	P-0034172	Esophageal Adenocarcinoma
egc_msk_2023	P-0033410	P-0033410-T01-IM6	44,96430094	3,827865029	6.65	egc_msk_2023	P-0033410	Poorly Differentiated Carcinoma of the Stomach
egc_msk_2023	P-0032237	P-0032237-T01-IM6	1,72939619	1,004080409	0	egc_msk_2023	P-0032237	Esophagogastric Adenocarcinoma
egc_msk_2023	P-0031956	P-0031956-T01-IM6	64,85235712	4,187415223	40.72	egc_msk_2023	P-0031956	Esophagogastric Adenocarcinoma
egc_msk_2023	P-0026231	P-0026231-T02-IM6	4,323490475	1,672129193	0.44	egc_msk_2023	P-0026231	Esophageal Poorly Differentiated Carcinoma
egc_msk_2023	P-0016657	P-0016657-T01-IM6	37,18201808	3,642364674	15.71	egc_msk_2023	P-0016657	Signet Ring Cell Carcinoma of the Stomach
egc_msk_2023	P-0021403	P-0021403-T01-IM6	6,052886665	1,953436989	2.87	egc_msk_2023	P-0021403	Esophageal Adenocarcinoma
egc_msk_2023	P-0021403	P-0021403-T01-IM6	6,052886665	1,953436989	2.87	egc_msk_tp53_ccr_2022	P-0021403	Esophageal Adenocarcinoma
egc_msk_2023	P-0023815	P-0023815-T01-IM6	2,594094285	1,279292022	0	egc_msk_2023	P-0023815	Signet Ring Cell Carcinoma of the Stomach
egc_msk_tp53_ccr_2022	P-0043994	P-0043994-T01-IM6	5,18818857	1,822642406		egc_msk_tp53_ccr_2022	P-0043994	Esophageal Adenocarcinoma
egc_msk_tp53_ccr_2022	P-0057097	P-0057097-T01-IM6	113,2754504	4,738611766		egc_msk_tp53_ccr_2022	P-0057097	Adenocarcinoma of the Gastroesophageal Junction
egc_msk_tp53_ccr_2022	P-0030383	P-0030383-T03-IM6	107,2225638	4,684189883		egc_msk_tp53_ccr_2022	P-0030383	Esophageal Adenocarcinoma
egc_msk_tp53_ccr_2022	P-0049131	P-0049131-T02-IM6	55,34067808	4,031416798		egc_msk_tp53_ccr_2022	P-0049131	Esophagogastric Adenocarcinoma
egc_msk_tp53_ccr_2022	P-0034751	P-0034751-T01-IM6	5,18818857	1,822642406		egc_msk_tp53_ccr_2022	P-0034751	Esophageal Adenocarcinoma
egc_msk_tp53_ccr_2022	P-0022143	P-0022143-T01-IM6	4,323490475	1,672129193		egc_msk_tp53_ccr_2022	P-0022143	Adenocarcinoma of the Gastroesophageal Junction
egc_tmucih_2015	PGM20	PGM20	1,766666667	1,017643226		egc_tmucih_2015	PGM20	Esophagogastric Adenocarcinoma
egc_tmucih_2015	PGM78	PGM78	6,733333333	2,04553999		egc_tmucih_2015	PGM78	Esophagogastric Adenocarcinoma

## Sheet: EP300_unique_30_05 - EP300_only
Study ID	Patient ID	Sample ID	TMB (nonsynonymous)	log_TMB_plus_1	MSI Score	Study ID_hist	Patient ID_hist	Cancer Type Detailed
egc_trap_ccr_msk_2023	p_C_24KL7H	s_C_24KL7H_M004_d	5,933333333	1,936340698		egc_trap_ccr_msk_2023	p_C_24KL7H	Esophagogastric Adenocarcinoma
egc_trap_ccr_msk_2023	p_C_FM7MJC	s_C_FM7MJC_P001_d	3,6	1,526056303		egc_trap_ccr_msk_2023	p_C_FM7MJC	Esophagogastric Adenocarcinoma
esca_broad	ESO-143	ESO-143	3,8	1,568615918		esca_broad	ESO-143	Esophageal Adenocarcinoma
esca_broad	ESO-184	ESO-184	2,1	1,131402111		esca_broad	ESO-184	Esophageal Adenocarcinoma
esca_broad	ESO-859	ESO-859	56,1	4,044804117		esca_broad	ESO-859	Esophageal Adenocarcinoma
esca_tcga	TCGA-R6-A6L4	TCGA-R6-A6L4-01	4,666666667	1,734601055		esca_tcga	TCGA-R6-A6L4	Esophageal Adenocarcinoma
esca_tcga	TCGA-ZR-A9CJ	TCGA-ZR-A9CJ-01	6,033333333	1,950660752		esca_tcga	TCGA-ZR-A9CJ	Esophageal Adenocarcinoma
esca_tcga	TCGA-R6-A6Y0	TCGA-R6-A6Y0-01	8,933333333	2,295896105		esca_tcga	TCGA-R6-A6Y0	Esophageal Adenocarcinoma
esca_tcga	TCGA-2H-A9GF	TCGA-2H-A9GF-01	11,46666667	2,523058416		esca_tcga	TCGA-2H-A9GF	Esophageal Adenocarcinoma
esca_tcga	TCGA-L5-A4OH	TCGA-L5-A4OH-01	10,76666667	2,465270676		esca_tcga	TCGA-L5-A4OH	Esophageal Adenocarcinoma
stad_pfizer_uhongkong	pfg030T	pfg030T	2,633333333	1,290150501		stad_pfizer_uhongkong	pfg030T	Stomach Adenocarcinoma
stad_pfizer_uhongkong	pfg127T	pfg127T	28,73333333	3,392268751		stad_pfizer_uhongkong	pfg127T	Stomach Adenocarcinoma
stad_tcga	TCGA-BR-8686	TCGA-BR-8686-01	3,5	1,504077397		stad_tcga	TCGA-BR-8686	Tubular Stomach Adenocarcinoma
stad_tcga	TCGA-SW-A7EA	TCGA-SW-A7EA-01	19,1	3,000719815		stad_tcga	TCGA-SW-A7EA	Diffuse Type Stomach Adenocarcinoma
stad_tcga	TCGA-BR-6852	TCGA-BR-6852-01	36,76666667	3,631426879		stad_tcga	TCGA-BR-6852	Stomach Adenocarcinoma
stad_tcga	TCGA-CG-5721	TCGA-CG-5721-01	127,3333333	4,854631046		stad_tcga	TCGA-CG-5721	Stomach Adenocarcinoma
stad_tcga	TCGA-EQ-A4SO	TCGA-EQ-A4SO-01	5,933333333	1,936340698		stad_tcga	TCGA-EQ-A4SO	Stomach Adenocarcinoma
stad_tcga	TCGA-CG-4441	TCGA-CG-4441-01	3,1	1,410986974		stad_tcga	TCGA-CG-4441	Stomach Adenocarcinoma
stad_tcga	TCGA-BR-8381	TCGA-BR-8381-01	3,533333333	1,511457504		stad_tcga	TCGA-BR-8381	Stomach Adenocarcinoma
stad_tcga	TCGA-CD-A4MH	TCGA-CD-A4MH-01	2,533333333	1,262241712		stad_tcga	TCGA-CD-A4MH	Stomach Adenocarcinoma
stad_tcga	TCGA-BR-4292	TCGA-BR-4292-01	44,76666667	3,823556024		stad_tcga	TCGA-BR-4292	Stomach Adenocarcinoma
stad_tcga	TCGA-CG-4442	TCGA-CG-4442-01	47,16666667	3,874667219		stad_tcga	TCGA-CG-4442	Stomach Adenocarcinoma
stad_tcga	TCGA-HU-A4GT	TCGA-HU-A4GT-01	53	3,988984047		stad_tcga	TCGA-HU-A4GT	Tubular Stomach Adenocarcinoma
egc_msk_2017	P-0002192	P-0002192-T01-IM3	12,20070831	2,580270488	7.29	egc_msk_2017	P-0002192	Adenocarcinoma of the Gastroesophageal Junction
egc_msk_2017	P-0002192	P-0002192-T01-IM3	12,20070831	2,580270488	7.29	egc_msk_2023	P-0002192	Adenocarcinoma of the Gastroesophageal Junction
egc_msk_2017	P-0005312	P-0005312-T01-IM5	38,17006821	3,667912889	27.99	egc_msk_2017	P-0005312	Esophageal Adenocarcinoma
egc_msk_2017	P-0005312	P-0005312-T01-IM5	38,17006821	3,667912889	27.99	egc_msk_2023	P-0005312	Esophageal Adenocarcinoma
egc_msk_2017	P-0014327	P-0014327-T01-IM6	3,45879238	1,494877963	1.62	egc_msk_2017	P-0014327	Stomach Adenocarcinoma
egc_msk_2017	P-0014327	P-0014327-T01-IM6	3,45879238	1,494877963	1.62	egc_msk_2023	P-0014327	Esophagogastric Adenocarcinoma
egc_msk_2017	P-0012627	P-0012627-T01-IM5	8,808477279	2,28324704	0.32	egc_msk_2017	P-0012627	Adenocarcinoma of the Gastroesophageal Junction
egc_msk_2017	P-0012627	P-0012627-T01-IM5	8,808477279	2,28324704	0.32	egc_msk_2023	P-0012627	Adenocarcinoma of the Gastroesophageal Junction
egc_msk_2023	P-0035566	P-0035566-T01-IM6	8,64698095	2,266645011	0.05	egc_msk_2023	P-0035566	Poorly Differentiated Carcinoma of the Stomach
egc_msk_2023	P-0020591	P-0020591-T01-IM6	19,88805618	3,039177521	0.99	egc_msk_2023	P-0020591	Adenocarcinoma of the Gastroesophageal Junction
egc_msk_2023	P-0022143	P-0022143-T02-IM6	6,052886665	1,953436989	3.12	egc_msk_2023	P-0022143	Adenocarcinoma of the Gastroesophageal Junction
egc_msk_2023	P-0052543	P-0052543-T01-IM6	92,52269616	4,538204147	36.16	egc_msk_2023	P-0052543	Esophagogastric Adenocarcinoma
egc_msk_2023	P-0052543	P-0052543-T01-IM6	92,52269616	4,538204147	36.16	egc_msk_tp53_ccr_2022	P-0052543	Esophagogastric Adenocarcinoma
egc_msk_2023	P-0066403	P-0066403-T01-IM7	126,3334744	4,846809428	27.27	egc_msk_2023	P-0066403	Stomach Adenocarcinoma
egc_msk_2023	P-0046264	P-0046264-T01-IM6	65,71705522	4,200460621	36.34	egc_msk_2023	P-0046264	Stomach Adenocarcinoma
egc_msk_2023	P-0037737	P-0037737-T01-IM6	1,72939619	1,004080409	0.83	egc_msk_2023	P-0037737	Esophageal Adenocarcinoma
egc_msk_2023	P-0035005	P-0035005-T01-IM6	58,79947046	4,090996806	36.12	egc_msk_2023	P-0035005	Stomach Adenocarcinoma
egc_msk_2023	P-0033940	P-0033940-T01-IM6	7,782282855	2,17273638	0	egc_msk_2023	P-0033940	Stomach Adenocarcinoma
egc_msk_2023	P-0029123	P-0029123-T01-IM6	6,91758476	2,069086205	0.22	egc_msk_2023	P-0029123	Esophageal Adenocarcinoma
egc_msk_2023	P-0029123	P-0029123-T01-IM6	6,91758476	2,069086205	0.22	egc_msk_tp53_ccr_2022	P-0029123	Esophageal Adenocarcinoma
egc_msk_2023	P-0023409	P-0023409-T01-IM6	6,052886665	1,953436989	3.18	egc_msk_2023	P-0023409	Esophageal Adenocarcinoma
egc_msk_2023	P-0007969	P-0007969-T01-IM5	45,02110609	3,829100119	16.45	egc_msk_2023	P-0007969	Stomach Adenocarcinoma
egc_msk_tp53_ccr_2022	P-0053475	P-0053475-T01-IM6	17,2939619	2,906571055		egc_msk_tp53_ccr_2022	P-0053475	Esophagogastric Adenocarcinoma
egc_msk_tp53_ccr_2022	P-0048954	P-0048954-T01-IM6	6,052886665	1,953436989		egc_msk_tp53_ccr_2022	P-0048954	Esophageal Adenocarcinoma
egc_tmucih_2015	PGM15	PGM15	8,266666667	2,226423732		egc_tmucih_2015	PGM15	Esophagogastric Adenocarcinoma
egc_tmucih_2015	PGM48	PGM48	15,36666667	2,795246746		egc_tmucih_2015	PGM48	Esophagogastric Adenocarcinoma

## Sheet: WT_CREBBP_WT_EP300_with_histolo
Study ID	Patient ID	Sample ID	TMB (nonsynonymous)	log_TMB_plus_1	MSI Score	Cancer Type Detailed
egc_trap_ccr_msk_2023	p_C_001537	s_C_001537_M001_d	3,5	1,504077397		Esophagogastric Adenocarcinoma
egc_trap_ccr_msk_2023	p_C_001537	s_C_001537_P001_d	4,266666667	1,661397651		Esophagogastric Adenocarcinoma
egc_trap_ccr_msk_2023	p_C_006249	s_C_006249_T001_d	4,5	1,704748092		Esophagogastric Adenocarcinoma
egc_trap_ccr_msk_2023	p_C_0XNVUE	s_C_0XNVUE_P001_d	1,033333333	0,7096764825		Esophagogastric Adenocarcinoma
egc_trap_ccr_msk_2023	p_C_24KL7H	s_C_24KL7H_M002_d	6	1,945910149		Esophagogastric Adenocarcinoma
egc_trap_ccr_msk_2023	p_C_24KL7H	s_C_24KL7H_M003_d	18,43333333	2,966989805		Esophagogastric Adenocarcinoma
egc_trap_ccr_msk_2023	p_C_24KL7H	s_C_24KL7H_P001_d	6	1,945910149		Esophagogastric Adenocarcinoma
egc_trap_ccr_msk_2023	p_C_4DRACM	s_C_4DRACM_P001_d	3,966666667	1,602748924		Esophagogastric Adenocarcinoma
egc_trap_ccr_msk_2023	p_C_4DRACM	s_C_4DRACM_P002_d	1,4	0,8754687374		Esophagogastric Adenocarcinoma
egc_trap_ccr_msk_2023	p_C_6KFA86	s_C_6KFA86_M001_d	0,4333333333	0,360002734		Esophagogastric Adenocarcinoma
egc_trap_ccr_msk_2023	p_C_6KFA86	s_C_6KFA86_M002_d	11,56666667	2,531047806		Esophagogastric Adenocarcinoma
egc_trap_ccr_msk_2023	p_C_6KFA86	s_C_6KFA86_P001_d	9,766666667	2,376454942		Esophagogastric Adenocarcinoma
egc_trap_ccr_msk_2023	p_C_FA8UAX	s_C_8X8RXR_M001_d	3,8	1,568615918		Esophagogastric Adenocarcinoma
egc_trap_ccr_msk_2023	p_C_8X8RXR	s_C_8X8RXR_M002_d	3,8	1,568615918		Esophagogastric Adenocarcinoma
egc_trap_ccr_msk_2023	p_C_90XW9T	s_C_90XW9T_P001_d	3,2	1,435084525		Esophagogastric Adenocarcinoma
egc_trap_ccr_msk_2023	p_C_90XW9T	s_C_90XW9T_P002_d	2,7	1,30833282		Esophagogastric Adenocarcinoma
egc_trap_ccr_msk_2023	p_C_942XVY	s_C_942XVY_P001_d	2,7	1,30833282		Esophagogastric Adenocarcinoma
egc_trap_ccr_msk_2023	p_C_942XVY	s_C_942XVY_P002_d	3,033333333	1,394593164		Esophagogastric Adenocarcinoma
egc_trap_ccr_msk_2023	p_C_9C61FE	s_C_9C61FE_P001_d	5,666666667	1,897119985		Esophagogastric Adenocarcinoma
egc_trap_ccr_msk_2023	P_C_9MW4C4	s_C_9MW4C4_P001_d	5,766666667	1,912008597		Esophagogastric Adenocarcinoma
egc_trap_ccr_msk_2023	p_C_AFJFUA	s_C_AFJFUA_M001_d	6,166666667	1,969440646		Esophagogastric Adenocarcinoma
egc_trap_ccr_msk_2023	p_C_AFJFUA	s_C_AFJFUA_P001_d	4,5	1,704748092		Esophagogastric Adenocarcinoma
egc_trap_ccr_msk_2023	p_C_CHJEU0	s_C_CHJEU0_P001_d	6,4	2,00148		Esophagogastric Adenocarcinoma
egc_trap_ccr_msk_2023	p_C_CHJEU0	s_C_CHJEU0_P002_d	7	2,079441542		Esophagogastric Adenocarcinoma
egc_trap_ccr_msk_2023	p_C_CHJEU0	s_C_CHJEU0_P003_d	8,4	2,240709689		Esophagogastric Adenocarcinoma
egc_trap_ccr_msk_2023	p_C_D7T5X7	s_C_D7T5X7_M001_d	7	2,079441542		Esophagogastric Adenocarcinoma
egc_trap_ccr_msk_2023	p_C_D7T5X7	s_C_D7T5X7_P001_d	6,766666667	2,049841072		Esophagogastric Adenocarcinoma
egc_trap_ccr_msk_2023	p_C_FA8UAX	s_C_FA8UAX_M001_d	3,966666667	1,602748924		Esophagogastric Adenocarcinoma
egc_trap_ccr_msk_2023	p_C_FM7MJC	s_C_FM7MJC_P002_d	2,3	1,193922468		Esophagogastric Adenocarcinoma
egc_trap_ccr_msk_2023	p_C_H7FA1V	s_C_H7FA1V_M001_d	0,4333333333	0,360002734		Esophagogastric Adenocarcinoma
egc_trap_ccr_msk_2023	p_C_HTC215	s_C_HTC215_P001_d	3,833333333	1,575536361		Esophagogastric Adenocarcinoma
egc_trap_ccr_msk_2023	p_C_J7M1CK	s_C_J7M1CK_M001_d	8,6	2,261763098		Esophagogastric Adenocarcinoma
egc_trap_ccr_msk_2023	p_C_J7M1CK	s_C_J7M1CK_P002_d	6,033333333	1,950660752		Esophagogastric Adenocarcinoma
egc_trap_ccr_msk_2023	p_C_JWP2DW	s_C_JWP2DW_M001_d	6	1,945910149		Esophagogastric Adenocarcinoma
egc_trap_ccr_msk_2023	p_C_JWP2DW	s_C_JWP2DW_P001_d	5,5	1,871802177		Esophagogastric Adenocarcinoma
egc_trap_ccr_msk_2023	p_C_M782KN	s_C_M782KN_P001_d	4,266666667	1,661397651		Esophagogastric Adenocarcinoma
egc_trap_ccr_msk_2023	p_C_N7WDUD	s_C_N7WDUD_P001_d	0,8666666667	0,6241543091		Esophagogastric Adenocarcinoma
egc_trap_ccr_msk_2023	p_C_N7WDUD	s_C_N7WDUD_P002_d	1,233333333	0,8034952377		Esophagogastric Adenocarcinoma
egc_trap_ccr_msk_2023	p_C_PX5NMM	s_C_PX5NMM_P001_d	3	1,386294361		Esophagogastric Adenocarcinoma
egc_trap_ccr_msk_2023	p_C_PX5NMM	s_C_PX5NMM_P002_d	3,333333333	1,466337069		Esophagogastric Adenocarcinoma
egc_trap_ccr_msk_2023	p_C_RAWHLW	s_C_RAWHLW_M001_d	4,533333333	1,710790407		Esophagogastric Adenocarcinoma
egc_trap_ccr_msk_2023	p_C_RAWHLW	s_C_RAWHLW_P001_d	4,7	1,740466175		Esophagogastric Adenocarcinoma
egc_trap_ccr_msk_2023	p_C_RP3UAF	s_C_RP3UAF_P001_d	5,366666667	1,851076046		Esophagogastric Adenocarcinoma
egc_trap_ccr_msk_2023	p_C_T73JEX	s_C_T73JEX_M001_d	4,433333333	1,692552819		Esophagogastric Adenocarcinoma
egc_trap_ccr_msk_2023	p_C_UTHJ8Y	s_C_UTHJ8Y_M001_d	6,666666667	2,036881927		Esophagogastric Adenocarcinoma
egc_trap_ccr_msk_2023	p_C_UTHJ8Y	s_C_UTHJ8Y_P001_d	0,6333333333	0,4906229164		Esophagogastric Adenocarcinoma
egc_trap_ccr_msk_2023	p_C_UTHJ8Y	s_C_UTHJ8Y_P002_d	7,666666667	2,159484249		Esophagogastric Adenocarcinoma
egc_trap_ccr_msk_2023	p_C_V013DA	s_C_V013DA_P001_d	2,866666667	1,352392809		Esophagogastric Adenocarcinoma
egc_trap_ccr_msk_2023	p_C_VR5HC4	s_C_VR5HC4_P001_d	2,066666667	1,120591195		Esophagogastric Adenocarcinoma
egc_trap_ccr_msk_2023	p_C_VR5HC4	s_C_VR5HC4_P002_d	9,9	2,388762789		Esophagogastric Adenocarcinoma
egc_trap_ccr_msk_2023	p_C_W6R1AF	s_C_W6R1AF_M001_d	5,333333333	1,84582669		Esophagogastric Adenocarcinoma
egc_trap_ccr_msk_2023	p_C_W6R1AF	s_C_W6R1AF_P001_d	6,4	2,00148		Esophagogastric Adenocarcinoma
egc_trap_ccr_msk_2023	p_C_WFWD8H	s_C_WFWD8H_M001_d	1,9	1,064710737		Esophagogastric Adenocarcinoma
egc_trap_ccr_msk_2023	p_C_WFWD8H	s_C_WFWD8H_M002_d	0,03333333333	0,03278982282		Esophagogastric Adenocarcinoma
egc_trap_ccr_msk_2023	p_C_WFWD8H	s_C_WFWD8H_P001_d	2,6	1,280933845		Esophagogastric Adenocarcinoma
egc_trap_ccr_msk_2023	p_C_WT8RMD	s_C_WT8RMD_M001_d	5	1,791759469		Esophagogastric Adenocarcinoma
egc_trap_ccr_msk_2023	p_C_WT8RMD	s_C_WT8RMD_M002_d	2,8	1,335001067		Esophagogastric Adenocarcinoma
egc_trap_ccr_msk_2023	p_C_XNLFXL	s_C_XNLFXL_M001_d	4,6	1,722766598		Esophagogastric Adenocarcinoma
egc_trap_ccr_msk_2023	p_C_XNLFXL	s_C_XNLFXL_P001_d	4,9	1,774952351		Esophagogastric Adenocarcinoma
egc_trap_ccr_msk_2023	p_C_Y7NXWK	s_C_Y7NXWK_M001_d	2,133333333	1,142097401		Esophagogastric Adenocarcinoma
egc_msk_2023	P-0034925	P-0034925-T01-IM6	4,323490475	1,672129193	0	Esophagogastric Adenocarcinoma
egc_msk_2023	P-0024205	P-0024205-T01-IM6	6,91758476	2,069086205	0.72	Esophageal Poorly Differentiated Carcinoma
egc_msk_2017	P-0018683	P-0018683-T01-IM6	6,052886665	1,953436989	0.17	Adenocarcinoma of the Gastroesophageal Junction
egc_msk_2023	P-0019272	P-0019272-T01-IM6	7,782282855	2,17273638	2.11	Esophageal Adenocarcinoma
egc_msk_2023	P-0034128	P-0034128-T01-IM6	5,18818857	1,822642406	0.12	Esophageal Adenocarcinoma
egc_msk_2023	P-0031012	P-0031012-T01-IM6	3,45879238	1,494877963	0.38	Esophageal Adenocarcinoma
egc_msk_2023	P-0027417	P-0027417-T01-IM6	2,594094285	1,279292022	0.14	Esophageal Adenocarcinoma
egc_msk_2017	P-0018568	P-0018568-T01-IM6	5,18818857	1,822642406	0.4	Stomach Adenocarcinoma
egc_msk_2023	P-0020903	P-0020903-T01-IM6	6,052886665	1,953436989	0.41	Adenocarcinoma of the Gastroesophageal Junction
egc_msk_2023	P-0038508	P-0038508-T01-IM6	5,18818857	1,822642406	0	Poorly Differentiated Carcinoma of the Stomach
egc_msk_2023	P-0029722	P-0029722-T01-IM6	1,72939619	1,004080409	0.61	Esophageal Adenocarcinoma
egc_msk_2023	P-0045040	P-0045040-T01-IM6	5,18818857	1,822642406	0.07	Esophagogastric Adenocarcinoma
egc_msk_2023	P-0044494	P-0044494-T01-IM6	1,72939619	1,004080409	0.69	Stomach Adenocarcinoma
egc_msk_tp53_ccr_2022	P-0018771	P-0018771-T02-IM6	8,64698095	2,266645011		Esophagogastric Adenocarcinoma
egc_msk_2023	P-0019754	P-0019754-T01-IM6	5,18818857	1,822642406	0.26	Adenocarcinoma of the Gastroesophageal Junction
egc_msk_2023	P-0032628	P-0032628-T01-IM6	6,052886665	1,953436989	2.55	Esophageal Adenocarcinoma
egc_msk_2023	P-0026114	P-0026114-T01-IM6	4,323490475	1,672129193	1.78	Adenocarcinoma of the Gastroesophageal Junction
egc_msk_2023	P-0037409	P-0037409-T01-IM6	0,864698095	0,6230991606	0.11	Esophageal Adenocarcinoma
egc_msk_2023	P-0023194	P-0023194-T01-IM6	2,594094285	1,279292022	0	Esophageal Adenocarcinoma
egc_msk_2023	P-0033479	P-0033479-T01-IM6	2,594094285	1,279292022	0.05	Stomach Adenocarcinoma
egc_msk_2023	P-0029314	P-0029314-T01-IM6	4,323490475	1,672129193	0.36	Adenocarcinoma of the Gastroesophageal Junction
egc_msk_2023	P-0033558	P-0033558-T01-IM6	2,594094285	1,279292022	0.07	Esophageal Adenocarcinoma
egc_msk_2023	P-0031347	P-0031347-T01-IM6	0,864698095	0,6230991606	0	Esophageal Adenocarcinoma
egc_msk_2023	P-0027661	P-0027661-T01-IM6	0,864698095	0,6230991606	0.41	Esophageal Adenocarcinoma
esca_broad	ESO-2536	ESO-2536	4,033333333	1,616082455		Esophageal Adenocarcinoma
esca_broad	ESO-051	ESO-051	2,633333333	1,2901505		Esophageal Adenocarcinoma
esca_broad	ESO-2143	ESO-2143	6,333333333	1,992430165		Esophageal Adenocarcinoma
esca_broad	ESO-682	ESO-682	4,366666667	1,680206983		Esophageal Adenocarcinoma
esca_broad	ESO-0053	ESO-0053	4	1,609437912		Esophageal Adenocarcinoma
esca_broad	ESO-721	ESO-721	9,6	2,360854001		Esophageal Adenocarcinoma
esca_broad	ESO-732	ESO-732	5,066666667	1,802809305		Esophageal Adenocarcinoma
esca_broad	ESO-177	ESO-177	2,533333333	1,262241712		Esophageal Adenocarcinoma
esca_broad	ESO-167	ESO-167	1,733333333	1,005521865		Esophageal Adenocarcinoma
esca_broad	ESO-0459	ESO-0459	5,8	1,916922612		Esophageal Adenocarcinoma
esca_broad	ESO-130	ESO-130	3,1	1,410986974		Esophageal Adenocarcinoma
esca_broad	ESO-131	ESO-131	2,533333333	1,262241712		Esophageal Adenocarcinoma
esca_broad	ESO-718	ESO-718	3,333333333	1,466337069		Esophageal Adenocarcinoma
esca_broad	ESO-1163	ESO-1163	5,666666667	1,897119985		Esophageal Adenocarcinoma
esca_broad	ESO-1670	ESO-1670	5,3	1,840549633		Esophageal Adenocarcinoma
esca_broad	ESO-0115	ESO-0115	5,066666667	1,802809305		Esophageal Adenocarcinoma
esca_broad	ESO-045	ESO-045	3,566666667	1,518783544		Esophageal Adenocarcinoma
esca_broad	ESO-H63	ESO-H63	2,433333333	1,233531606		Esophageal Adenocarcinoma
esca_broad	ESO-169	ESO-169	4,766666667	1,752094213		Esophageal Adenocarcinoma
esca_broad	ESO-0129	ESO-0129	7,066666667	2,087740345		Esophageal Adenocarcinoma
esca_broad	ESO-1427	ESO-1427	4,333333333	1,673976434		Esophageal Adenocarcinoma
esca_broad	ESO-0029	ESO-0029	4,7	1,740466175		Esophageal Adenocarcinoma
esca_broad	ESO-120	ESO-120	4,3	1,667706821		Esophageal Adenocarcinoma
esca_broad	ESO-887	ESO-887	9,966666667	2,394860369		Esophageal Adenocarcinoma
esca_broad	ESO-0067	ESO-0067	4,5	1,704748092		Esophageal Adenocarcinoma
esca_broad	ESO-0103	ESO-0103	3,133333333	1,419084184		Esophageal Adenocarcinoma
esca_broad	ESO-1154	ESO-1154	2,1	1,131402111		Esophageal Adenocarcinoma
esca_broad	ESO-137	ESO-137	2,766666667	1,326190437		Esophageal Adenocarcinoma
esca_broad	ESO-708	ESO-708	4,133333333	1,635755221		Esophageal Adenocarcinoma
esca_broad	ESO-005	ESO-005	2,666666667	1,299282984		Esophageal Adenocarcinoma
esca_broad	ESO-049	ESO-049	6,266666667	1,983297681		Esophageal Adenocarcinoma
esca_broad	ESO-157	ESO-157	4,4	1,686398954		Esophageal Adenocarcinoma
esca_broad	ESO-160	ESO-160	4,433333333	1,692552819		Esophageal Adenocarcinoma
esca_broad	ESO-874	ESO-874	2,933333333	1,369487243		Esophageal Adenocarcinoma
esca_broad	ESO-0590	ESO-0590	3,9	1,589235205		Esophageal Adenocarcinoma
esca_broad	ESO-0019	ESO-0019	4,533333333	1,710790407		Esophageal Adenocarcinoma
esca_broad	ESO-0125	ESO-0125	3,166666667	1,427116356		Esophageal Adenocarcinoma
esca_broad	ESO-1145	ESO-1145	6,366666667	1,99696532		Esophageal Adenocarcinoma
esca_broad	ESO-580	ESO-580	3,233333333	1,442989705		Esophageal Adenocarcinoma
esca_broad	ESO-K08	ESO-K08	4,166666667	1,642227735		Esophageal Adenocarcinoma
esca_broad	ESO-752	ESO-752	6	1,945910149		Esophageal Adenocarcinoma
esca_broad	ESO-720	ESO-720	3,933333333	1,596014892		Esophageal Adenocarcinoma
esca_broad	ESO-151	ESO-151	2,133333333	1,142097401		Esophageal Adenocarcinoma
esca_broad	ESO-175	ESO-175	10,5	2,442347035		Esophageal Adenocarcinoma
esca_broad	ESO-0013	ESO-0013	10,03333333	2,400920993		Esophageal Adenocarcinoma
esca_broad	ESO-141	ESO-141	3,433333333	1,489151746		Esophageal Adenocarcinoma
esca_broad	ESO-0001	ESO-0001	7,566666667	2,147878703		Esophageal Adenocarcinoma
esca_broad	ESO-105	ESO-105	9,066666667	2,309229636		Esophageal Adenocarcinoma
esca_broad	ESO-1733	ESO-1733	3,8	1,568615918		Esophageal Adenocarcinoma
esca_broad	ESO-0015	ESO-0015	4,9	1,774952351		Esophageal Adenocarcinoma
esca_broad	ESO-0167	ESO-0167	2,3	1,193922468		Esophageal Adenocarcinoma
esca_broad	ESO-161	ESO-161	4,7	1,740466175		Esophageal Adenocarcinoma
esca_broad	ESO-191	ESO-191	5,733333333	1,907070316		Esophageal Adenocarcinoma
esca_broad	ESO-555	ESO-555	2,866666667	1,35239281		Esophageal Adenocarcinoma
esca_broad	ESO-107	ESO-107	3,2	1,435084525		Esophageal Adenocarcinoma
esca_broad	ESO-139	ESO-139	6,133333333	1,964778633		Esophageal Adenocarcinoma
esca_broad	ESO-539	ESO-539	4,933333333	1,780586169		Esophageal Adenocarcinoma
esca_broad	ESO-0079	ESO-0079	3,766666667	1,561647249		Esophageal Adenocarcinoma
esca_broad	ESO-153	ESO-153	3,966666667	1,602748924		Esophageal Adenocarcinoma
esca_broad	ESO-0123	ESO-0123	2,066666667	1,120591195		Esophageal Adenocarcinoma
esca_broad	ESO-0176	ESO-0176	1,9	1,064710737		Esophageal Adenocarcinoma
esca_broad	ESO-0280	ESO-0280	6,033333333	1,950660752		Esophageal Adenocarcinoma
esca_broad	ESO-043	ESO-043	3,666666667	1,540445041		Esophageal Adenocarcinoma
esca_broad	ESO-155	ESO-155	2,833333333	1,343734747		Esophageal Adenocarcinoma
esca_broad	ESO-0025	ESO-0025	4,166666667	1,642227735		Esophageal Adenocarcinoma
esca_broad	ESO-0061	ESO-0061	3,566666667	1,518783544		Esophageal Adenocarcinoma
esca_broad	ESO-007	ESO-007	4,866666667	1,769286613		Esophageal Adenocarcinoma
esca_broad	ESO-0255	ESO-0255	2,533333333	1,262241712		Esophageal Adenocarcinoma
esca_broad	ESO-1060	ESO-1060	4,633333333	1,728701333		Esophageal Adenocarcinoma
esca_broad	ESO-1130	ESO-1130	2,533333333	1,262241712		Esophageal Adenocarcinoma
esca_broad	ESO-118	ESO-118	4,8	1,757857918		Esophageal Adenocarcinoma
esca_broad	ESO-119	ESO-119	2,166666667	1,15267951		Esophageal Adenocarcinoma
esca_broad	ESO-173	ESO-173	4,6	1,722766598		Esophageal Adenocarcinoma
esca_broad	ESO-250	ESO-250	6,6	2,028148247		Esophageal Adenocarcinoma
esca_broad	ESO-512	ESO-512	3,466666667	1,496642418		Esophageal Adenocarcinoma
esca_broad	ESO-805	ESO-805	3,5	1,504077397		Esophageal Adenocarcinoma
esca_broad	ESO-837	ESO-837	3,633333333	1,533276551		Esophageal Adenocarcinoma
esca_broad	ESO-S41	ESO-S41	2,6	1,280933845		Esophageal Adenocarcinoma
esca_broad	ESO-114	ESO-114	11,13333333	2,495956486		Esophageal Adenocarcinoma
esca_broad	ESO-1594	ESO-1594	3,233333333	1,442989705		Esophageal Adenocarcinoma
esca_broad	ESO-610	ESO-610	3,133333333	1,419084184		Esophageal Adenocarcinoma
esca_broad	ESO-1059	ESO-1059	7,433333333	2,132192107		Esophageal Adenocarcinoma
esca_broad	ESO-152	ESO-152	5,533333333	1,876917278		Esophageal Adenocarcinoma
esca_broad	ESO-189	ESO-189	2,5	1,252762968		Esophageal Adenocarcinoma
esca_broad	ESO-640	ESO-640	3,4	1,481604541		Esophageal Adenocarcinoma
esca_broad	ESO-669	ESO-669	3,166666667	1,427116356		Esophageal Adenocarcinoma
esca_broad	ESO-913	ESO-913	3,2	1,435084525		Esophageal Adenocarcinoma
esca_broad	ESO-R61	ESO-R61	1,666666667	0,9808292531		Esophageal Adenocarcinoma
esca_broad	ESO-122	ESO-122	7,2	2,104134154		Esophageal Adenocarcinoma
esca_broad	ESO-171	ESO-171	3,933333333	1,596014892		Esophageal Adenocarcinoma
esca_broad	ESO-185	ESO-185	2,933333333	1,369487243		Esophageal Adenocarcinoma
esca_broad	ESO-1872	ESO-1872	3,633333333	1,533276551		Esophageal Adenocarcinoma
esca_broad	ESO-683	ESO-683	2,566666667	1,271631453		Esophageal Adenocarcinoma
esca_broad	ESO-224	ESO-224	4,066666667	1,622683139		Esophageal Adenocarcinoma
esca_broad	ESO-0059	ESO-0059	3,033333333	1,394593164		Esophageal Adenocarcinoma
esca_broad	ESO-0023	ESO-0023	4,5	1,704748092		Esophageal Adenocarcinoma
esca_broad	ESO-187	ESO-187	4,633333333	1,728701333		Esophageal Adenocarcinoma
esca_broad	ESO-582	ESO-582	3,1	1,410986974		Esophageal Adenocarcinoma
esca_broad	ESO-916	ESO-916	2,466666667	1,243193518		Esophageal Adenocarcinoma
esca_broad	ESO-135	ESO-135	2,466666667	1,243193518		Esophageal Adenocarcinoma
esca_broad	ESO-408	ESO-408	2,333333333	1,203972804		Esophageal Adenocarcinoma
esca_broad	ESO-H01	ESO-H01	4,2	1,648658626		Esophageal Adenocarcinoma
esca_broad	ESO-027	ESO-027	2,633333333	1,2901505		Esophageal Adenocarcinoma
esca_broad	ESO-075	ESO-075	4,433333333	1,692552819		Esophageal Adenocarcinoma
esca_broad	ESO-083	ESO-083	3,266666667	1,450832882		Esophageal Adenocarcinoma
esca_broad	ESO-601	ESO-601	4,066666667	1,622683139		Esophageal Adenocarcinoma
esca_broad	ESO-1488	ESO-1488	3,8	1,568615918		Esophageal Adenocarcinoma
esca_broad	ESO-327	ESO-327	4,466666667	1,698669046		Esophageal Adenocarcinoma
esca_broad	ESO-111	ESO-111	3,433333333	1,489151746		Esophageal Adenocarcinoma
esca_broad	ESO-117	ESO-117	3,3	1,458615023		Esophageal Adenocarcinoma
esca_broad	ESO-147	ESO-147	3,833333333	1,575536361		Esophageal Adenocarcinoma
esca_broad	ESO-0071	ESO-0071	3,3	1,458615023		Esophageal Adenocarcinoma
esca_broad	ESO-017	ESO-017	2,633333333	1,2901505		Esophageal Adenocarcinoma
esca_broad	ESO-0149	ESO-0149	3,9	1,589235205		Esophageal Adenocarcinoma
esca_broad	ESO-179	ESO-179	3	1,386294361		Esophageal Adenocarcinoma
esca_broad	ESO-864	ESO-864	1,766666667	1,017643226		Esophageal Adenocarcinoma
esca_broad	ESO-021	ESO-021	3,366666667	1,473999942		Esophageal Adenocarcinoma
esca_broad	ESO-1133	ESO-1133	5	1,791759469		Esophageal Adenocarcinoma
esca_broad	ESO-D76	ESO-D76	2,5	1,252762968		Esophageal Adenocarcinoma
esca_broad	ESO-116	ESO-116	3,366666667	1,473999942		Esophageal Adenocarcinoma
esca_broad	ESO-159	ESO-159	1,166666667	0,7731898884		Esophageal Adenocarcinoma
esca_broad	ESO-536	ESO-536	4,8	1,757857918		Esophageal Adenocarcinoma
esca_broad	ESO-963	ESO-963	2,833333333	1,343734747		Esophageal Adenocarcinoma
esca_broad	ESO-1748	ESO-1748	2,5	1,252762968		Esophageal Adenocarcinoma
esca_broad	ESO-0950	ESO-0950	5,1	1,808288771		Esophageal Adenocarcinoma
esca_broad	ESO-003	ESO-003	4,466666667	1,698669046		Esophageal Adenocarcinoma
esca_broad	ESO-1096	ESO-1096	4,533333333	1,710790407		Esophageal Adenocarcinoma
esca_broad	ESO-165	ESO-165	2,966666667	1,377926112		Esophageal Adenocarcinoma
esca_broad	ESO-866	ESO-866	3,4	1,481604541		Esophageal Adenocarcinoma
esca_broad	ESO-037	ESO-037	3,1	1,410986974		Esophageal Adenocarcinoma
esca_broad	ESO-077	ESO-077	5,166666667	1,819158443		Esophageal Adenocarcinoma
esca_broad	ESO-1608	ESO-1608	4,433333333	1,692552819		Esophageal Adenocarcinoma
esca_broad	ESO-838	ESO-838	4,6	1,722766598		Esophageal Adenocarcinoma
esca_broad	ESO-164	ESO-164	3,5	1,504077397		Esophageal Adenocarcinoma
esca_broad	ESO-2472	ESO-2472	2,2	1,16315081		Esophageal Adenocarcinoma
esca_broad	ESO-085	ESO-085	6,033333333	1,950660752		Esophageal Adenocarcinoma
esca_broad	ESO-931	ESO-931	1,333333333	0,8472978602		Esophageal Adenocarcinoma
esca_broad	ESO-409	ESO-409	3,233333333	1,442989705		Esophageal Adenocarcinoma
esca_tcga	TCGA-L5-A8NR	TCGA-L5-A8NR-01	8,733333333	2,275556421		Esophageal Adenocarcinoma
esca_tcga	TCGA-L5-A8NG	TCGA-L5-A8NG-01	8,333333333	2,233592221		Esophageal Adenocarcinoma
esca_tcga	TCGA-JY-A6FB	TCGA-JY-A6FB-01	6,766666667	2,049841072		Esophageal Adenocarcinoma
esca_tcga	TCGA-L5-A8NE	TCGA-L5-A8NE-01	10,03333333	2,400920993		Esophageal Adenocarcinoma
esca_tcga	TCGA-RE-A7BO	TCGA-RE-A7BO-01	9,566666667	2,357704392		Esophageal Adenocarcinoma
esca_tcga	TCGA-L5-A4OT	TCGA-L5-A4OT-01	8,1	2,208274414		Esophageal Adenocarcinoma
esca_tcga	TCGA-L5-A8NT	TCGA-L5-A8NT-01	5,933333333	1,936340698		Esophageal Adenocarcinoma
esca_tcga	TCGA-JY-A6F8	TCGA-JY-A6F8-01	10,8	2,468099531		Esophageal Adenocarcinoma
esca_tcga	TCGA-R6-A8WG	TCGA-R6-A8WG-01	6,366666667	1,99696532		Esophageal Adenocarcinoma
esca_tcga	TCGA-L5-A8NJ	TCGA-L5-A8NJ-01	9,933333333	2,391816227		Esophageal Adenocarcinoma
esca_tcga	TCGA-R6-A8W8	TCGA-R6-A8W8-01	6,7	2,041220329		Esophageal Adenocarcinoma
esca_tcga	TCGA-L5-A8NI	TCGA-L5-A8NI-01	8,566666667	2,258284834		Esophageal Adenocarcinoma
esca_tcga	TCGA-L5-A8NN	TCGA-L5-A8NN-01	5,966666667	1,94113687		Esophageal Adenocarcinoma
esca_tcga	TCGA-IG-A4QS	TCGA-IG-A4QS-01	8,266666667	2,226423732		Esophageal Adenocarcinoma
esca_tcga	TCGA-2H-A9GO	TCGA-2H-A9GO-01	6,5	2,014903021		Esophageal Adenocarcinoma
esca_tcga	TCGA-L5-A8NU	TCGA-L5-A8NU-01	3,433333333	1,489151746		Esophageal Adenocarcinoma
esca_tcga	TCGA-JY-A93D	TCGA-JY-A93D-01	7,966666667	2,193513998		Esophageal Adenocarcinoma
esca_tcga	TCGA-2H-A9GG	TCGA-2H-A9GG-01	6,366666667	1,99696532		Esophageal Adenocarcinoma
esca_tcga	TCGA-2H-A9GN	TCGA-2H-A9GN-01	6,1	1,960094784		Esophageal Adenocarcinoma
esca_tcga	TCGA-L5-A43M	TCGA-L5-A43M-01	1,933333333	1,076139433		Esophageal Adenocarcinoma
esca_tcga	TCGA-L5-A8NF	TCGA-L5-A8NF-01	7,233333333	2,108190955		Esophageal Adenocarcinoma
esca_tcga	TCGA-R6-A6KZ	TCGA-R6-A6KZ-01	6,233333333	1,978699972		Esophageal Adenocarcinoma
esca_tcga	TCGA-L5-A8NH	TCGA-L5-A8NH-01	9	2,302585093		Esophageal Adenocarcinoma
esca_tcga	TCGA-2H-A9GH	TCGA-2H-A9GH-01	7,166666667	2,100060829		Esophageal Adenocarcinoma
esca_tcga	TCGA-JY-A6FH	TCGA-JY-A6FH-01	7,8	2,174751721		Esophageal Adenocarcinoma
esca_tcga	TCGA-M9-A5M8	TCGA-M9-A5M8-01	2,733333333	1,31730149		Esophageal Adenocarcinoma
esca_tcga	TCGA-R6-A6XG	TCGA-R6-A6XG-01	10,93333333	2,479335604		Esophageal Adenocarcinoma
esca_tcga	TCGA-2H-A9GJ	TCGA-2H-A9GJ-01	6	1,945910149		Esophageal Adenocarcinoma
esca_tcga	TCGA-R6-A8W5	TCGA-R6-A8W5-01	5,2	1,824549292		Esophageal Adenocarcinoma
esca_tcga	TCGA-JY-A93C	TCGA-JY-A93C-01	4,7	1,740466175		Esophageal Adenocarcinoma
esca_tcga	TCGA-L5-A4OS	TCGA-L5-A4OS-01	3,733333333	1,554629676		Esophageal Adenocarcinoma
esca_tcga	TCGA-R6-A8WC	TCGA-R6-A8WC-01	7,033333333	2,083599552		Esophageal Adenocarcinoma
esca_tcga	TCGA-R6-A6DQ	TCGA-R6-A6DQ-01	4,1	1,62924054		Esophageal Adenocarcinoma
esca_tcga	TCGA-2H-A9GL	TCGA-2H-A9GL-01	8,7	2,272125886		Esophageal Adenocarcinoma
esca_tcga	TCGA-L5-A4OP	TCGA-L5-A4OP-01	4,1	1,62924054		Esophageal Adenocarcinoma
esca_tcga	TCGA-L5-A4OU	TCGA-L5-A4OU-01	5,6	1,887069649		Esophageal Adenocarcinoma
esca_tcga	TCGA-R6-A6DN	TCGA-R6-A6DN-01	5,033333333	1,79729965		Esophageal Adenocarcinoma
esca_tcga	TCGA-2H-A9GI	TCGA-2H-A9GI-01	9,566666667	2,357704392		Esophageal Adenocarcinoma
esca_tcga	TCGA-L5-A8NL	TCGA-L5-A8NL-01	6,9	2,066862759		Esophageal Adenocarcinoma
esca_tcga	TCGA-L5-A4OO	TCGA-L5-A4OO-01	3,666666667	1,540445041		Esophageal Adenocarcinoma
esca_tcga	TCGA-JY-A938	TCGA-JY-A938-01	6	1,945910149		Esophageal Adenocarcinoma
esca_tcga	TCGA-L5-A8NS	TCGA-L5-A8NS-01	14,1	2,714694744		Esophageal Adenocarcinoma
esca_tcga	TCGA-R6-A6XQ	TCGA-R6-A6XQ-01	7,2	2,104134154		Esophageal Adenocarcinoma
esca_tcga	TCGA-L5-A4ON	TCGA-L5-A4ON-01	5,3	1,840549633		Esophageal Adenocarcinoma
esca_tcga	TCGA-L5-A88V	TCGA-L5-A88V-01	5,833333333	1,921812597		Esophageal Adenocarcinoma
esca_tcga	TCGA-VR-A8EQ	TCGA-VR-A8EQ-01	9,266666667	2,328902401		Esophageal Adenocarcinoma
esca_tcga	TCGA-IC-A6RE	TCGA-IC-A6RE-01	33,8	3,549617387		Esophageal Adenocarcinoma
esca_tcga	TCGA-L5-A4OE	TCGA-L5-A4OE-01	10,1	2,406945108		Esophageal Adenocarcinoma
esca_tcga	TCGA-L5-A4OF	TCGA-L5-A4OF-01	3,466666667	1,496642418		Esophageal Adenocarcinoma
esca_tcga	TCGA-JY-A93E	TCGA-JY-A93E-01	7,733333333	2,167147122		Esophageal Adenocarcinoma
esca_tcga	TCGA-L5-A893	TCGA-L5-A893-01	7,8	2,174751721		Esophageal Adenocarcinoma
esca_tcga	TCGA-V5-AASX	TCGA-V5-AASX-01	16,53333333	2,864103831		Esophageal Adenocarcinoma
esca_tcga	TCGA-V5-AASW	TCGA-V5-AASW-01	5,833333333	1,921812597		Esophageal Adenocarcinoma
esca_tcga	TCGA-L5-A4OR	TCGA-L5-A4OR-01	5,566666667	1,882006347		Esophageal Adenocarcinoma
esca_tcga	TCGA-L5-A43E	TCGA-L5-A43E-01	10,76666667	2,465270676		Esophageal Adenocarcinoma
esca_tcga	TCGA-V5-A7RE	TCGA-V5-A7RE-01	7,666666667	2,159484249		Esophageal Adenocarcinoma
esca_tcga	TCGA-L5-A43C	TCGA-L5-A43C-01	5,3	1,840549633		Esophageal Adenocarcinoma
esca_tcga	TCGA-V5-A7RB	TCGA-V5-A7RB-01	7,933333333	2,189789599		Esophageal Adenocarcinoma
esca_tcga	TCGA-S8-A6BV	TCGA-S8-A6BV-01	6,166666667	1,969440647		Esophageal Adenocarcinoma
esca_tcga	TCGA-L5-A8NV	TCGA-L5-A8NV-01	7,533333333	2,143980063		Esophageal Adenocarcinoma
esca_tcga	TCGA-L5-A8NW	TCGA-L5-A8NW-01	8,933333333	2,295896105		Esophageal Adenocarcinoma
esca_tcga	TCGA-L5-A88T	TCGA-L5-A88T-01	3,766666667	1,561647249		Esophageal Adenocarcinoma
esca_tcga	TCGA-L5-A88Y	TCGA-L5-A88Y-01	0,066666667	0,06453852145		Esophageal Adenocarcinoma
esca_tcga	TCGA-Q9-A6FW	TCGA-Q9-A6FW-01	7,8	2,174751721		Esophageal Adenocarcinoma
esca_tcga	TCGA-X8-AAAR	TCGA-X8-AAAR-01	5,3	1,840549633		Esophageal Adenocarcinoma
esca_tcga	TCGA-JY-A939	TCGA-JY-A939-01	5,433333333	1,861492807		Esophageal Adenocarcinoma
esca_tcga	TCGA-R6-A6L6	TCGA-R6-A6L6-01	6,6	2,028148247		Esophageal Adenocarcinoma
esca_tcga	TCGA-2H-A9GK	TCGA-2H-A9GK-01	10,73333333	2,462433794		Esophageal Adenocarcinoma
esca_tcga	TCGA-L5-A43I	TCGA-L5-A43I-01	6,9	2,066862759		Esophageal Adenocarcinoma
esca_tcga	TCGA-L5-A4OG	TCGA-L5-A4OG-01	5,9	1,931521412		Esophageal Adenocarcinoma
esca_tcga	TCGA-L5-A4OX	TCGA-L5-A4OX-01	4,4	1,686398954		Esophageal Adenocarcinoma
esca_tcga	TCGA-IG-A7DP	TCGA-IG-A7DP-01	2,3	1,193922468		Esophageal Adenocarcinoma
esca_tcga	TCGA-L5-A4OQ	TCGA-L5-A4OQ-01	2,566666667	1,271631453		Esophageal Adenocarcinoma
esca_tcga	TCGA-L7-A6VZ	TCGA-L7-A6VZ-01	10,66666667	2,456735773		Esophageal Adenocarcinoma
esca_tcga	TCGA-2H-A9GM	TCGA-2H-A9GM-01	6,4	2,00148		Esophageal Adenocarcinoma
esca_tcga	TCGA-VR-AA4D	TCGA-VR-AA4D-01	5,4	1,85629799		Esophageal Adenocarcinoma
esca_tcga	TCGA-L5-A891	TCGA-L5-A891-01	8,466666667	2,247776857		Esophageal Adenocarcinoma
esca_tcga	TCGA-2H-A9GR	TCGA-2H-A9GR-01	12,6	2,610069793		Esophageal Adenocarcinoma
esca_tcga	TCGA-L5-A4OW	TCGA-L5-A4OW-01	8,366666667	2,237157288		Esophageal Adenocarcinoma
stad_pfizer_uhongkong	pfg005T	pfg005T	0,9333333333	0,6592456289		Stomach Adenocarcinoma
stad_pfizer_uhongkong	pfg022T	pfg022T	1,8	1,029619417		Stomach Adenocarcinoma
stad_pfizer_uhongkong	pfg023T	pfg023T	0,9666666667	0,6763400622		Stomach Adenocarcinoma
stad_pfizer_uhongkong	pfg031T	pfg031T	0,7	0,5306282511		Stomach Adenocarcinoma
stad_pfizer_uhongkong	pfg032T	pfg032T	1,233333333	0,8034952377		Stomach Adenocarcinoma
stad_pfizer_uhongkong	pfg034T	pfg034T	5,666666667	1,897119985		Stomach Adenocarcinoma
stad_pfizer_uhongkong	pfg035T	pfg035T	1,766666667	1,017643226		Stomach Adenocarcinoma
stad_pfizer_uhongkong	pfg036T	pfg036T	1,466666667	0,9028677115		Stomach Adenocarcinoma
stad_pfizer_uhongkong	pfg038T	pfg038T	3	1,386294361		Stomach Adenocarcinoma
stad_pfizer_uhongkong	pfg039T	pfg039T	1,6	0,955511445		Stomach Adenocarcinoma
stad_pfizer_uhongkong	pfg050T	pfg050T	0,5	0,4054651081		Stomach Adenocarcinoma
stad_pfizer_uhongkong	pfg052T	pfg052T	1,5	0,9162907319		Stomach Adenocarcinoma
stad_pfizer_uhongkong	pfg053T	pfg053T	11,73333333	2,544223227		Stomach Adenocarcinoma
stad_pfizer_uhongkong	pfg054T	pfg054T	5,2	1,824549292		Stomach Adenocarcinoma
stad_pfizer_uhongkong	pfg057T	pfg057T	14,33333333	2,730029108		Stomach Adenocarcinoma
stad_pfizer_uhongkong	pfg058T	pfg058T	2,266666667	1,183770097		Stomach Adenocarcinoma
stad_pfizer_uhongkong	pfg059T	pfg059T	5,733333333	1,907070316		Stomach Adenocarcinoma
stad_pfizer_uhongkong	pfg060T	pfg060T	3,9	1,589235205		Stomach Adenocarcinoma
stad_pfizer_uhongkong	pfg062T	pfg062T	5,733333333	1,907070316		Stomach Adenocarcinoma
stad_pfizer_uhongkong	pfg064T	pfg064T	2,533333333	1,262241712		Stomach Adenocarcinoma
stad_pfizer_uhongkong	pfg065T	pfg065T	4,8	1,757857918		Stomach Adenocarcinoma
stad_pfizer_uhongkong	pfg069T	pfg069T	3,833333333	1,575536361		Stomach Adenocarcinoma
stad_pfizer_uhongkong	pfg072T	pfg072T	2,9	1,360976553		Stomach Adenocarcinoma
stad_pfizer_uhongkong	pfg073T	pfg073T	2,5	1,252762968		Stomach Adenocarcinoma
stad_pfizer_uhongkong	pfg076T	pfg076T	5,433333333	1,861492807		Stomach Adenocarcinoma
stad_pfizer_uhongkong	pfg082T	pfg082T	1,7	0,993251773		Stomach Adenocarcinoma
stad_pfizer_uhongkong	pfg088T	pfg088T	3,766666667	1,561647249		Stomach Adenocarcinoma
stad_pfizer_uhongkong	pfg089T	pfg089T	2,566666667	1,271631453		Stomach Adenocarcinoma
stad_pfizer_uhongkong	pfg092T	pfg092T	4,466666667	1,698669046		Stomach Adenocarcinoma
stad_pfizer_uhongkong	pfg094T	pfg094T	1,4	0,8754687374		Stomach Adenocarcinoma
stad_pfizer_uhongkong	pfg097T	pfg097T	1,833333333	1,041453875		Stomach Adenocarcinoma
stad_pfizer_uhongkong	pfg099T	pfg099T	3,933333333	1,596014892		Stomach Adenocarcinoma
stad_pfizer_uhongkong	pfg100T	pfg100T	1,866666667	1,053149915		Stomach Adenocarcinoma
stad_pfizer_uhongkong	pfg102T	pfg102T	1,2	0,7884573604		Stomach Adenocarcinoma
stad_pfizer_uhongkong	pfg104T	pfg104T	1,766666667	1,017643226		Stomach Adenocarcinoma
stad_pfizer_uhongkong	pfg105T	pfg105T	2,466666667	1,243193517		Stomach Adenocarcinoma
stad_pfizer_uhongkong	pfg106T	pfg106T	2,666666667	1,299282984		Stomach Adenocarcinoma
stad_pfizer_uhongkong	pfg107T	pfg107T	3,433333333	1,489151747		Stomach Adenocarcinoma
stad_pfizer_uhongkong	pfg108T	pfg108T	3,833333333	1,575536361		Stomach Adenocarcinoma
stad_pfizer_uhongkong	pfg115T	pfg115T	3,466666667	1,496642418		Stomach Adenocarcinoma
stad_pfizer_uhongkong	pfg116T	pfg116T	5	1,791759469		Stomach Adenocarcinoma
stad_pfizer_uhongkong	pfg118T	pfg118T	1,7	0,993251773		Stomach Adenocarcinoma
stad_pfizer_uhongkong	pfg119T	pfg119T	2,5	1,252762968		Stomach Adenocarcinoma
stad_pfizer_uhongkong	pfg120T	pfg120T	4,666666667	1,734601055		Stomach Adenocarcinoma
stad_pfizer_uhongkong	pfg121T	pfg121T	2,833333333	1,343734747		Stomach Adenocarcinoma
stad_pfizer_uhongkong	pfg122T	pfg122T	37	3,63758616		Stomach Adenocarcinoma
stad_pfizer_uhongkong	pfg123T	pfg123T	3,066666667	1,402823663		Stomach Adenocarcinoma
stad_pfizer_uhongkong	pfg124T	pfg124T	2,7	1,30833282		Stomach Adenocarcinoma
stad_pfizer_uhongkong	pfg125T	pfg125T	3,133333333	1,419084184		Stomach Adenocarcinoma
stad_pfizer_uhongkong	pfg129T	pfg129T	12,83333333	2,627081139		Stomach Adenocarcinoma
stad_pfizer_uhongkong	pfg130T	pfg130T	3,166666667	1,427116356		Stomach Adenocarcinoma
stad_pfizer_uhongkong	pfg132T	pfg132T	0,6333333333	0,4906229164		Stomach Adenocarcinoma
stad_pfizer_uhongkong	pfg135T	pfg135T	1,4	0,8754687374		Stomach Adenocarcinoma
stad_pfizer_uhongkong	pfg136T	pfg136T	1,366666667	0,8614824954		Stomach Adenocarcinoma
stad_pfizer_uhongkong	pfg138T	pfg138T	0,3666666667	0,312374685		Stomach Adenocarcinoma
stad_pfizer_uhongkong	pfg142T	pfg142T	0,4666666667	0,3829922523		Stomach Adenocarcinoma
stad_pfizer_uhongkong	pfg143T	pfg143T	28,53333333	3,385519569		Stomach Adenocarcinoma
stad_pfizer_uhongkong	pfg144T	pfg144T	5,866666667	1,926678787		Stomach Adenocarcinoma
stad_pfizer_uhongkong	pfg145T	pfg145T	4,4	1,686398954		Stomach Adenocarcinoma
stad_pfizer_uhongkong	pfg146T	pfg146T	4,266666667	1,661397651		Stomach Adenocarcinoma
stad_pfizer_uhongkong	pfg151T	pfg151T	1,133333333	0,7576857017		Stomach Adenocarcinoma
stad_pfizer_uhongkong	pfg156T	pfg156T	1,2	0,7884573604		Stomach Adenocarcinoma
stad_pfizer_uhongkong	pfg157T	pfg157T	1,633333333	0,9682504708		Stomach Adenocarcinoma
stad_pfizer_uhongkong	pfg160T	pfg160T	6,833333333	2,058388132		Stomach Adenocarcinoma
stad_pfizer_uhongkong	pfg164T	pfg164T	1,4	0,8754687374		Stomach Adenocarcinoma
stad_pfizer_uhongkong	pfg166T	pfg166T	1,733333333	1,005521866		Stomach Adenocarcinoma
stad_pfizer_uhongkong	pfg167T	pfg167T	2,266666667	1,183770097		Stomach Adenocarcinoma
stad_pfizer_uhongkong	pfg173T	pfg173T	3,366666667	1,473999942		Stomach Adenocarcinoma
stad_pfizer_uhongkong	pfg180T	pfg180T	5,2	1,824549292		Stomach Adenocarcinoma
stad_pfizer_uhongkong	pfg181T	pfg181T	54,7	4,019980147		Stomach Adenocarcinoma
stad_pfizer_uhongkong	pfg182T	pfg182T	2,933333333	1,369487243		Stomach Adenocarcinoma
stad_pfizer_uhongkong	pfg205T	pfg205T	3,1	1,410986974		Stomach Adenocarcinoma
stad_pfizer_uhongkong	pfg213T	pfg213T	1,466666667	0,9028677115		Stomach Adenocarcinoma
stad_pfizer_uhongkong	pfg217T	pfg217T	3,266666667	1,450832882		Stomach Adenocarcinoma
stad_pfizer_uhongkong	pfg220T	pfg220T	1,4	0,8754687374		Stomach Adenocarcinoma
stad_pfizer_uhongkong	pfg222T	pfg222T	4,433333333	1,692552819		Stomach Adenocarcinoma
stad_pfizer_uhongkong	pfg228T	pfg228T	1,266666667	0,8183103235		Stomach Adenocarcinoma
stad_pfizer_uhongkong	pfg258T	pfg258T	3,266666667	1,450832882		Stomach Adenocarcinoma
stad_pfizer_uhongkong	pfg272T	pfg272T	3,8	1,568615918		Stomach Adenocarcinoma
stad_pfizer_uhongkong	pfg277T	pfg277T	3,9	1,589235205		Stomach Adenocarcinoma
stad_pfizer_uhongkong	pfg282T	pfg282T	2,1	1,131402111		Stomach Adenocarcinoma
stad_pfizer_uhongkong	pfg311T	pfg311T	3,366666667	1,473999942		Stomach Adenocarcinoma
stad_pfizer_uhongkong	pfg316T	pfg316T	2,2	1,16315081		Stomach Adenocarcinoma
stad_pfizer_uhongkong	pfg317T	pfg317T	2,466666667	1,243193517		Stomach Adenocarcinoma
stad_pfizer_uhongkong	pfg344T	pfg344T	3,033333333	1,394593164		Stomach Adenocarcinoma
stad_pfizer_uhongkong	pfg373T	pfg373T	1,9	1,064710737		Stomach Adenocarcinoma
stad_pfizer_uhongkong	pfg375T	pfg375T	1,333333333	0,8472978604		Stomach Adenocarcinoma
stad_pfizer_uhongkong	pfg378T	pfg378T	1,333333333	0,8472978604		Stomach Adenocarcinoma
stad_pfizer_uhongkong	pfg398T	pfg398T	0,7333333333	0,5500463369		Stomach Adenocarcinoma
stad_pfizer_uhongkong	pfg413T	pfg413T	3,8	1,568615918		Stomach Adenocarcinoma
stad_pfizer_uhongkong	pfg416T	pfg416T	1,6	0,955511445		Stomach Adenocarcinoma
stad_pfizer_uhongkong	pfg424T	pfg424T	1,366666667	0,8614824954		Stomach Adenocarcinoma
stad_uhongkong	pfg001T	pfg001T	1,933333333	1,076139433		Stomach Adenocarcinoma
stad_uhongkong	pfg002T	pfg002T	0,7	0,5306282511		Stomach Adenocarcinoma
stad_uhongkong	pfg003T	pfg003T	0,7	0,5306282511		Stomach Adenocarcinoma
stad_uhongkong	pfg006T	pfg006T	1,8	1,029619417		Stomach Adenocarcinoma
stad_uhongkong	pfg007T	pfg007T	1,633333333	0,9682504708		Stomach Adenocarcinoma
stad_uhongkong	pfg009T	pfg009T	3,3	1,458615023		Stomach Adenocarcinoma
stad_uhongkong	pfg010T	pfg010T	1,533333333	0,9295359586		Stomach Adenocarcinoma
stad_uhongkong	pfg011T	pfg011T	2,9	1,360976553		Stomach Adenocarcinoma
stad_uhongkong	pfg014T	pfg014T	3,933333333	1,596014892		Stomach Adenocarcinoma
stad_uhongkong	pfg015T	pfg015T	2,433333333	1,233531607		Stomach Adenocarcinoma
stad_uhongkong	pfg016T	pfg016T	30,93333333	3,463650396		Stomach Adenocarcinoma
stad_uhongkong	pfg017T	pfg017T	8,6	2,261763098		Stomach Adenocarcinoma
stad_uhongkong	pfg018T	pfg018T	1,766666667	1,017643226		Stomach Adenocarcinoma
stad_uhongkong	pfg019T	pfg019T	19	2,995732274		Stomach Adenocarcinoma
stad_uhongkong	pfg021T	pfg021T	1,066666667	0,7259370034		Stomach Adenocarcinoma
stad_uhongkong	pfg024T	pfg024T	2,733333333	1,31730149		Stomach Adenocarcinoma
stad_uhongkong	pfg025T	pfg025T	2,533333333	1,262241712		Stomach Adenocarcinoma
stad_uhongkong	pfg029T	pfg029T	7	2,079441542		Stomach Adenocarcinoma
stad_utokyo	GC307	GC_307T-GC_307N	2,866666667	1,352392809		Stomach Adenocarcinoma
stad_utokyo	GC314	GC_314T-GC_314N	1,933333333	1,076139433		Stomach Adenocarcinoma
stad_utokyo	GC337	GC_337T-GC_337N	1,266666667	0,8183103235		Stomach Adenocarcinoma
stad_utokyo	GC342	GC_342T_a-GC_342N	1	0,6931471806		Stomach Adenocarcinoma
stad_utokyo	GC350	GC_350T-GC_350N	3,333333333	1,466337069		Stomach Adenocarcinoma
stad_utokyo	GC296	GC_296T1-GC_296N	2,7	1,30833282		Stomach Adenocarcinoma
stad_utokyo	GC319	GC_319T-GC_319N	1,633333333	0,9682504708		Stomach Adenocarcinoma
stad_utokyo	GC332	GC_332T-GC_332N	0,9333333333	0,6592456289		Stomach Adenocarcinoma
stad_utokyo	GC343	GC_343T-GC_343N_a	1,766666667	1,017643226		Stomach Adenocarcinoma
stad_utokyo	GC289	GC_289T-GC_289N	0,8333333333	0,6061358036		Stomach Adenocarcinoma
stad_utokyo	GC299	GC_299T1-GC_299N	2,966666667	1,377926111		Stomach Adenocarcinoma
stad_utokyo	GC325	GC_325T-GC_325N	1,566666667	0,9426080402		Stomach Adenocarcinoma
stad_utokyo	GC364	GC_364T-GC_364N	0,6333333333	0,4906229164		Stomach Adenocarcinoma
stad_utokyo	GC297	GC_297_T-GC_297_N	0,7666666667	0,5690945319		Stomach Adenocarcinoma
stad_utokyo	GC302	GC_302T-GC_302N	1,366666667	0,8614824954		Stomach Adenocarcinoma
stad_utokyo	GC304	GC_304T-GC_304N	1,033333333	0,7096764825		Stomach Adenocarcinoma
stad_utokyo	GC340	GC_340T-GC_340N	0,2333333333	0,209720531		Stomach Adenocarcinoma
stad_utokyo	GC370	GC_370T-GC_370N	7,966666667	2,193513998		Stomach Adenocarcinoma
stad_utokyo	GC353	GC_353T-GC_353N	4,966666667	1,786188424		Stomach Adenocarcinoma
stad_utokyo	GC306	GC_306T-GC_306N	0,5333333333	0,4274440148		Stomach Adenocarcinoma
stad_utokyo	GC310	GC_310T-GC_310N	0,3666666667	0,312374685		Stomach Adenocarcinoma
stad_utokyo	GC312	GC_312T-GC_312N	2,233333333	1,173513597		Stomach Adenocarcinoma
stad_utokyo	GC315	GC_315T-GC_315N	3,966666667	1,602748924		Stomach Adenocarcinoma
stad_utokyo	GC351	GC_351T-GC_351N	2,133333333	1,142097401		Stomach Adenocarcinoma
stad_utokyo	GC357	GC_357T-GC_357N	4,866666667	1,769286613		Stomach Adenocarcinoma
stad_utokyo	GC383	GC_383T-GC_383N	1,866666667	1,053149915		Stomach Adenocarcinoma
stad_utokyo	GC313	GC_313T-GC_313N	3,733333333	1,554629676		Stomach Adenocarcinoma
stad_utokyo	GC356	GC_356T-GC_356N	2,966666667	1,377926111		Stomach Adenocarcinoma
stad_utokyo	GC359	GC_359T-GC_359N	1,4	0,8754687374		Stomach Adenocarcinoma
stad_utokyo	GC361	GC_361T-GC_361N	1,166666667	0,7731898882		Stomach Adenocarcinoma
stad_tcga	TCGA-FP-7916	TCGA-FP-7916-01	3,333333333	1,466337069		Diffuse Type Stomach Adenocarcinoma
stad_tcga	TCGA-IN-A7NU	TCGA-IN-A7NU-01	2,6	1,280933845		Stomach Adenocarcinoma
stad_tcga	TCGA-HU-A4GY	TCGA-HU-A4GY-01	2,533333333	1,262241712		Diffuse Type Stomach Adenocarcinoma
stad_tcga	TCGA-R5-A7ZF	TCGA-R5-A7ZF-01	1,733333333	1,005521866		Tubular Stomach Adenocarcinoma
stad_tcga	TCGA-HU-A4H4	TCGA-HU-A4H4-01	21,5	3,113515309		Tubular Stomach Adenocarcinoma
stad_tcga	TCGA-BR-4279	TCGA-BR-4279-01	1,4	0,8754687374		Stomach Adenocarcinoma
stad_tcga	TCGA-BR-4191	TCGA-BR-4191-01	6,066666667	1,955388893		Stomach Adenocarcinoma
stad_tcga	TCGA-VQ-AA6J	TCGA-VQ-AA6J-01	3,666666667	1,540445041		Stomach Adenocarcinoma
stad_tcga	TCGA-D7-8572	TCGA-D7-8572-01	6,2	1,974081026		Stomach Adenocarcinoma
stad_tcga	TCGA-D7-6525	TCGA-D7-6525-01	4,6	1,722766598		Diffuse Type Stomach Adenocarcinoma
stad_tcga	TCGA-IN-A6RI	TCGA-IN-A6RI-01	5,533333333	1,876917278		Stomach Adenocarcinoma
stad_tcga	TCGA-D7-A6EZ	TCGA-D7-A6EZ-01	15,73333333	2,817402738		Stomach Adenocarcinoma
stad_tcga	TCGA-CG-4474	TCGA-CG-4474-01	2,666666667	1,299282984		Diffuse Type Stomach Adenocarcinoma
stad_tcga	TCGA-CD-8535	TCGA-CD-8535-01	8,433333333	2,244249516		Stomach Adenocarcinoma
stad_tcga	TCGA-D7-A6F0	TCGA-D7-A6F0-01	7,2	2,104134154		Stomach Adenocarcinoma
stad_tcga	TCGA-IP-7968	TCGA-IP-7968-01	3,433333333	1,489151747		Signet Ring Cell Carcinoma of the Stomach
stad_tcga	TCGA-HU-A4GP	TCGA-HU-A4GP-01	6,733333333	2,04553999		Diffuse Type Stomach Adenocarcinoma
stad_tcga	TCGA-BR-A4PE	TCGA-BR-A4PE-01	6,8	2,054123734		Stomach Adenocarcinoma
stad_tcga	TCGA-VQ-A8DZ	TCGA-VQ-A8DZ-01	2,466666667	1,243193517		Signet Ring Cell Carcinoma of the Stomach
stad_tcga	TCGA-HU-A4HB	TCGA-HU-A4HB-01	0,5333333333	0,4274440148		Diffuse Type Stomach Adenocarcinoma
stad_tcga	TCGA-BR-A4CS	TCGA-BR-A4CS-01	4,566666667	1,716796431		Stomach Adenocarcinoma
stad_tcga	TCGA-VQ-A91U	TCGA-VQ-A91U-01	4	1,609437912		Stomach Adenocarcinoma
stad_tcga	TCGA-HF-7136	TCGA-HF-7136-01	3,033333333	1,394593164		Stomach Adenocarcinoma
stad_tcga	TCGA-B7-5818	TCGA-B7-5818-01	11,06666667	2,49044683		Diffuse Type Stomach Adenocarcinoma
stad_tcga	TCGA-BR-6563	TCGA-BR-6563-01	2,366666667	1,213923135		Stomach Adenocarcinoma
stad_tcga	TCGA-HU-A4GH	TCGA-HU-A4GH-01	23,73333333	3,208151862		Tubular Stomach Adenocarcinoma
stad_tcga	TCGA-IN-A7NT	TCGA-IN-A7NT-01	3,233333333	1,442989705		Stomach Adenocarcinoma
stad_tcga	TCGA-D7-8576	TCGA-D7-8576-01	2,333333333	1,203972804		Tubular Stomach Adenocarcinoma
stad_tcga	TCGA-CG-5718	TCGA-CG-5718-01	2,733333333	1,31730149		Stomach Adenocarcinoma
stad_tcga	TCGA-VQ-A8DL	TCGA-VQ-A8DL-01	4,833333333	1,763588592		Tubular Stomach Adenocarcinoma
stad_tcga	TCGA-BR-8384	TCGA-BR-8384-01	1,6	0,955511445		Stomach Adenocarcinoma
stad_tcga	TCGA-FP-A4BF	TCGA-FP-A4BF-01	3,533333333	1,511457504		Signet Ring Cell Carcinoma of the Stomach
stad_tcga	TCGA-VQ-A8PE	TCGA-VQ-A8PE-01	3,766666667	1,561647249		Tubular Stomach Adenocarcinoma
stad_tcga	TCGA-HU-A4GF	TCGA-HU-A4GF-01	4,633333333	1,728701333		Tubular Stomach Adenocarcinoma
stad_tcga	TCGA-CG-4462	TCGA-CG-4462-01	1,9	1,064710737		Diffuse Type Stomach Adenocarcinoma
stad_tcga	TCGA-D7-A6EV	TCGA-D7-A6EV-01	9,266666667	2,328902401		Stomach Adenocarcinoma
stad_tcga	TCGA-BR-8365	TCGA-BR-8365-01	1,266666667	0,8183103235		Stomach Adenocarcinoma
stad_tcga	TCGA-CD-8525	TCGA-CD-8525-01	3,2	1,435084525		Mucinous Stomach Adenocarcinoma
stad_tcga	TCGA-BR-8077	TCGA-BR-8077-01	4,333333333	1,673976434		Stomach Adenocarcinoma
stad_tcga	TCGA-BR-6709	TCGA-BR-6709-01	1,2	0,7884573604		Stomach Adenocarcinoma
stad_tcga	TCGA-VQ-AA6K	TCGA-VQ-AA6K-01	2,5	1,252762968		Signet Ring Cell Carcinoma of the Stomach
stad_tcga	TCGA-BR-A4IY	TCGA-BR-A4IY-01	4,3	1,667706821		Stomach Adenocarcinoma
stad_tcga	TCGA-D7-6822	TCGA-D7-6822-01	7,366666667	2,124255557		Tubular Stomach Adenocarcinoma
stad_tcga	TCGA-CG-4436	TCGA-CG-4436-01	5,466666667	1,866660777		Stomach Adenocarcinoma
stad_tcga	TCGA-EQ-8122	TCGA-EQ-8122-01	5,6	1,887069649		Stomach Adenocarcinoma
stad_tcga	TCGA-BR-A4IU	TCGA-BR-A4IU-01	1,3	0,8329091229		Diffuse Type Stomach Adenocarcinoma
stad_tcga	TCGA-CD-5804	TCGA-CD-5804-01	2,466666667	1,243193517		Stomach Adenocarcinoma
stad_tcga	TCGA-HU-A4H3	TCGA-HU-A4H3-01	30,66666667	3,455264603		Diffuse Type Stomach Adenocarcinoma
stad_tcga	TCGA-BR-6803	TCGA-BR-6803-01	0,6	0,4700036292		Diffuse Type Stomach Adenocarcinoma
stad_tcga	TCGA-VQ-A8P3	TCGA-VQ-A8P3-01	8,166666667	2,215573716		Tubular Stomach Adenocarcinoma
stad_tcga	TCGA-F1-A448	TCGA-F1-A448-01	21,06666667	3,094068174		Mucinous Stomach Adenocarcinoma
stad_tcga	TCGA-EQ-5647	TCGA-EQ-5647-01	2,366666667	1,213923135		Stomach Adenocarcinoma
stad_tcga	TCGA-D7-6528	TCGA-D7-6528-01	9,5	2,351375257		Tubular Stomach Adenocarcinoma
stad_tcga	TCGA-HU-8244	TCGA-HU-8244-01	3,233333333	1,442989705		Tubular Stomach Adenocarcinoma
stad_tcga	TCGA-FP-7829	TCGA-FP-7829-01	7,333333333	2,120263536		Mucinous Stomach Adenocarcinoma
stad_tcga	TCGA-CD-5802	TCGA-CD-5802-01	1,566666667	0,9426080402		Stomach Adenocarcinoma
stad_tcga	TCGA-FP-8209	TCGA-FP-8209-01	0,6	0,4700036292		Diffuse Type Stomach Adenocarcinoma
stad_tcga	TCGA-BR-A4IV	TCGA-BR-A4IV-01	0,9	0,6418538862		Diffuse Type Stomach Adenocarcinoma
stad_tcga	TCGA-HU-A4GJ	TCGA-HU-A4GJ-01	0,2	0,1823215568		Diffuse Type Stomach Adenocarcinoma
stad_tcga	TCGA-BR-8682	TCGA-BR-8682-01	2,066666667	1,120591195		Mucinous Stomach Adenocarcinoma
stad_tcga	TCGA-BR-7704	TCGA-BR-7704-01	10,6	2,451005098		Stomach Adenocarcinoma
stad_tcga	TCGA-D7-A6ET	TCGA-D7-A6ET-01	1,733333333	1,005521866		Tubular Stomach Adenocarcinoma
stad_tcga	TCGA-BR-8678	TCGA-BR-8678-01	3,533333333	1,511457504		Stomach Adenocarcinoma
stad_tcga	TCGA-VQ-AA68	TCGA-VQ-AA68-01	4,9	1,774952351		Tubular Stomach Adenocarcinoma
stad_tcga	TCGA-KB-A6F5	TCGA-KB-A6F5-01	3,4	1,481604541		Stomach Adenocarcinoma
stad_tcga	TCGA-BR-7901	TCGA-BR-7901-01	5,2	1,824549292		Stomach Adenocarcinoma
stad_tcga	TCGA-BR-8295	TCGA-BR-8295-01	2,066666667	1,120591195		Stomach Adenocarcinoma
stad_tcga	TCGA-CG-4306	TCGA-CG-4306-01	37,96666667	3,66270658		Stomach Adenocarcinoma
stad_tcga	TCGA-D7-5579	TCGA-D7-5579-01	4,766666667	1,752094213		Mucinous Stomach Adenocarcinoma
stad_tcga	TCGA-MX-A666	TCGA-MX-A666-01	6,3	1,987874348		Stomach Adenocarcinoma
stad_tcga	TCGA-IN-7808	TCGA-IN-7808-01	3,7	1,547562509		Diffuse Type Stomach Adenocarcinoma
stad_tcga	TCGA-BR-6710	TCGA-BR-6710-01	0,1666666667	0,1541506798		Stomach Adenocarcinoma
stad_tcga	TCGA-BR-8380	TCGA-BR-8380-01	2,7	1,30833282		Stomach Adenocarcinoma
stad_tcga	TCGA-CD-8532	TCGA-CD-8532-01	1,866666667	1,053149915		Stomach Adenocarcinoma
stad_tcga	TCGA-CG-4476	TCGA-CG-4476-01	3,833333333	1,575536361		Diffuse Type Stomach Adenocarcinoma
stad_tcga	TCGA-BR-7957	TCGA-BR-7957-01	1,866666667	1,053149915		Stomach Adenocarcinoma
stad_tcga	TCGA-BR-7707	TCGA-BR-7707-01	47,53333333	3,882250847		Stomach Adenocarcinoma
stad_tcga	TCGA-CG-4444	TCGA-CG-4444-01	4,766666667	1,752094213		Diffuse Type Stomach Adenocarcinoma
stad_tcga	TCGA-HU-8608	TCGA-HU-8608-01	2,966666667	1,377926111		Diffuse Type Stomach Adenocarcinoma
stad_tcga	TCGA-SW-A7EB	TCGA-SW-A7EB-01	4	1,609437912		Mucinous Stomach Adenocarcinoma
stad_tcga	TCGA-BR-6453	TCGA-BR-6453-01	5,533333333	1,876917278		Stomach Adenocarcinoma
stad_tcga	TCGA-D7-6820	TCGA-D7-6820-01	2,533333333	1,262241712		Tubular Stomach Adenocarcinoma
stad_tcga	TCGA-BR-8285	TCGA-BR-8285-01	2,766666667	1,326190437		Stomach Adenocarcinoma
stad_tcga	TCGA-CD-5803	TCGA-CD-5803-01	1,133333333	0,7576857017		Stomach Adenocarcinoma
stad_tcga	TCGA-BR-8286	TCGA-BR-8286-01	4,033333333	1,616082455		Stomach Adenocarcinoma
stad_tcga	TCGA-B7-A5TK	TCGA-B7-A5TK-01	2,9	1,360976553		Stomach Adenocarcinoma
stad_tcga	TCGA-BR-4363	TCGA-BR-4363-01	20,16666667	3,052427617		Stomach Adenocarcinoma
stad_tcga	TCGA-BR-6801	TCGA-BR-6801-01	1,333333333	0,8472978604		Stomach Adenocarcinoma
stad_tcga	TCGA-D7-6520	TCGA-D7-6520-01	1,8	1,029619417		Tubular Stomach Adenocarcinoma
stad_tcga	TCGA-BR-4253	TCGA-BR-4253-01	2,666666667	1,299282984		Stomach Adenocarcinoma
stad_tcga	TCGA-HU-A4GC	TCGA-HU-A4GC-01	4,466666667	1,698669046		Diffuse Type Stomach Adenocarcinoma
stad_tcga	TCGA-BR-7958	TCGA-BR-7958-01	5,2	1,824549292		Stomach Adenocarcinoma
stad_tcga	TCGA-CG-5725	TCGA-CG-5725-01	3,466666667	1,496642418		Stomach Adenocarcinoma
stad_tcga	TCGA-CG-5734	TCGA-CG-5734-01	2,466666667	1,243193517		Stomach Adenocarcinoma
stad_tcga	TCGA-D7-A6EX	TCGA-D7-A6EX-01	7,3	2,116255515		Tubular Stomach Adenocarcinoma
stad_tcga	TCGA-BR-7715	TCGA-BR-7715-01	4,266666667	1,661397651		Stomach Adenocarcinoma
stad_tcga	TCGA-HU-A4G3	TCGA-HU-A4G3-01	3,266666667	1,450832882		Tubular Stomach Adenocarcinoma
stad_tcga	TCGA-FP-8210	TCGA-FP-8210-01	0,3333333333	0,2876820725		Diffuse Type Stomach Adenocarcinoma
stad_tcga	TCGA-VQ-AA64	TCGA-VQ-AA64-01	7,2	2,104134154		Stomach Adenocarcinoma
stad_tcga	TCGA-BR-8360	TCGA-BR-8360-01	30,76666667	3,458417522		Stomach Adenocarcinoma
stad_tcga	TCGA-RD-A7BT	TCGA-RD-A7BT-01	13,9	2,701361213		Stomach Adenocarcinoma
stad_tcga	TCGA-CD-8526	TCGA-CD-8526-01	2,333333333	1,203972804		Stomach Adenocarcinoma
stad_tcga	TCGA-BR-A453	TCGA-BR-A453-01	2,233333333	1,173513597		Signet Ring Cell Carcinoma of the Stomach
stad_tcga	TCGA-HU-A4G9	TCGA-HU-A4G9-01	26,56666667	3,316607313		Tubular Stomach Adenocarcinoma
stad_tcga	TCGA-CD-5800	TCGA-CD-5800-01	4,966666667	1,786188424		Papillary Stomach Adenocarcinoma
stad_tcga	TCGA-BR-8677	TCGA-BR-8677-01	2,166666667	1,15267951		Stomach Adenocarcinoma
stad_tcga	TCGA-CD-A489	TCGA-CD-A489-01	2,4	1,223775432		Diffuse Type Stomach Adenocarcinoma
stad_tcga	TCGA-IN-A6RN	TCGA-IN-A6RN-01	6,2	1,974081026		Stomach Adenocarcinoma
stad_tcga	TCGA-CG-4438	TCGA-CG-4438-01	4,033333333	1,616082455		Stomach Adenocarcinoma
stad_tcga	TCGA-CG-4469	TCGA-CG-4469-01	9,033333333	2,305912883		Stomach Adenocarcinoma
stad_tcga	TCGA-D7-5577	TCGA-D7-5577-01	3,7	1,547562509		Tubular Stomach Adenocarcinoma
stad_tcga	TCGA-BR-6565	TCGA-BR-6565-01	4,4	1,686398954		Stomach Adenocarcinoma
stad_tcga	TCGA-BR-8058	TCGA-BR-8058-01	1,9	1,064710737		Stomach Adenocarcinoma
stad_tcga	TCGA-HU-8245	TCGA-HU-8245-01	2,933333333	1,369487243		Papillary Stomach Adenocarcinoma
stad_tcga	TCGA-FP-A8CX	TCGA-FP-A8CX-01	2,433333333	1,233531607		Signet Ring Cell Carcinoma of the Stomach
stad_tcga	TCGA-CG-4437	TCGA-CG-4437-01	15,36666667	2,795246746		Stomach Adenocarcinoma
stad_tcga	TCGA-CD-8531	TCGA-CD-8531-01	7,933333333	2,189789599		Diffuse Type Stomach Adenocarcinoma
stad_tcga	TCGA-VQ-AA6F	TCGA-VQ-AA6F-01	1,666666667	0,980829253		Stomach Adenocarcinoma
stad_tcga	TCGA-VQ-AA69	TCGA-VQ-AA69-01	1,933333333	1,076139433		Stomach Adenocarcinoma
stad_tcga	TCGA-BR-7723	TCGA-BR-7723-01	4,9	1,774952351		Stomach Adenocarcinoma
stad_tcga	TCGA-BR-6802	TCGA-BR-6802-01	15,43333333	2,799311792		Stomach Adenocarcinoma
stad_tcga	TCGA-CG-4449	TCGA-CG-4449-01	3,233333333	1,442989705		Mucinous Stomach Adenocarcinoma
stad_tcga	TCGA-BR-4294	TCGA-BR-4294-01	0,9666666667	0,6763400622		Tubular Stomach Adenocarcinoma
stad_tcga	TCGA-IN-8462	TCGA-IN-8462-01	4,133333333	1,635755221		Stomach Adenocarcinoma
stad_tcga	TCGA-D7-A4YU	TCGA-D7-A4YU-01	6,4	2,00148		Tubular Stomach Adenocarcinoma
stad_tcga	TCGA-BR-4370	TCGA-BR-4370-01	36,46666667	3,623451649		Stomach Adenocarcinoma
stad_tcga	TCGA-CG-4477	TCGA-CG-4477-01	3,9	1,589235205		Stomach Adenocarcinoma
stad_tcga	TCGA-HU-A4G6	TCGA-HU-A4G6-01	2,9	1,360976553		Papillary Stomach Adenocarcinoma
stad_tcga	TCGA-VQ-A91Q	TCGA-VQ-A91Q-01	3,066666667	1,402823663		Tubular Stomach Adenocarcinoma
stad_tcga	TCGA-BR-4188	TCGA-BR-4188-01	2,2	1,16315081		Stomach Adenocarcinoma
stad_tcga	TCGA-D7-6518	TCGA-D7-6518-01	2,3	1,193922468		Diffuse Type Stomach Adenocarcinoma
stad_tcga	TCGA-CG-5720	TCGA-CG-5720-01	2,033333333	1,109662125		Stomach Adenocarcinoma
stad_tcga	TCGA-BR-4255	TCGA-BR-4255-01	1,666666667	0,980829253		Stomach Adenocarcinoma
stad_tcga	TCGA-F1-6177	TCGA-F1-6177-01	45,23333333	3,833701039		Stomach Adenocarcinoma
stad_tcga	TCGA-BR-4267	TCGA-BR-4267-01	2,8	1,335001067		Stomach Adenocarcinoma
stad_tcga	TCGA-D7-A6F2	TCGA-D7-A6F2-01	4,4	1,686398954		Tubular Stomach Adenocarcinoma
stad_tcga	TCGA-D7-8579	TCGA-D7-8579-01	3,633333333	1,533276551		Stomach Adenocarcinoma
stad_tcga	TCGA-BR-6457	TCGA-BR-6457-01	3,2	1,435084525		Stomach Adenocarcinoma
stad_tcga	TCGA-CG-5726	TCGA-CG-5726-01	39,63333333	3,704588748		Stomach Adenocarcinoma
stad_tcga	TCGA-BR-A4J2	TCGA-BR-A4J2-01	2,3	1,193922468		Diffuse Type Stomach Adenocarcinoma
stad_tcga	TCGA-D7-A4YY	TCGA-D7-A4YY-01	14,66666667	2,751535313		Stomach Adenocarcinoma
stad_tcga	TCGA-MX-A5UG	TCGA-MX-A5UG-01	2,333333333	1,203972804		Diffuse Type Stomach Adenocarcinoma
stad_tcga	TCGA-BR-4257	TCGA-BR-4257-01	34,53333333	3,570471223		Stomach Adenocarcinoma
stad_tcga	TCGA-RD-A8N9	TCGA-RD-A8N9-01	3,566666667	1,518783544		Diffuse Type Stomach Adenocarcinoma
stad_tcga	TCGA-BR-8284	TCGA-BR-8284-01	11,76666667	2,546837608		Stomach Adenocarcinoma
stad_tcga	TCGA-KB-A6F7	TCGA-KB-A6F7-01	6,166666667	1,969440646		Stomach Adenocarcinoma
stad_tcga	TCGA-CG-5728	TCGA-CG-5728-01	48,9	3,910021003		Stomach Adenocarcinoma
stad_tcga	TCGA-IN-A6RJ	TCGA-IN-A6RJ-01	6,6	2,028148247		Stomach Adenocarcinoma
stad_tcga	TCGA-R5-A7ZE	TCGA-R5-A7ZE-01	3,933333333	1,596014892		Tubular Stomach Adenocarcinoma
stad_tcga	TCGA-HU-8238	TCGA-HU-8238-01	4,833333333	1,763588592		Tubular Stomach Adenocarcinoma
stad_tcga	TCGA-R5-A7ZR	TCGA-R5-A7ZR-01	2	1,098612289		Tubular Stomach Adenocarcinoma
stad_tcga	TCGA-CD-5801	TCGA-CD-5801-01	11,13333333	2,495956486		Stomach Adenocarcinoma
stad_tcga	TCGA-RD-A7C1	TCGA-RD-A7C1-01	15,73333333	2,817402738		Diffuse Type Stomach Adenocarcinoma
stad_tcga	TCGA-CG-5719	TCGA-CG-5719-01	1,933333333	1,076139433		Stomach Adenocarcinoma
stad_tcga	TCGA-CD-8529	TCGA-CD-8529-01	13,63333333	2,683302031		Mucinous Stomach Adenocarcinoma
stad_tcga	TCGA-VQ-A8DT	TCGA-VQ-A8DT-01	5,333333333	1,84582669		Stomach Adenocarcinoma
stad_tcga	TCGA-CD-5798	TCGA-CD-5798-01	2,833333333	1,343734747		Mucinous Stomach Adenocarcinoma
stad_tcga	TCGA-RD-A8N4	TCGA-RD-A8N4-01	0,2	0,1823215568		Diffuse Type Stomach Adenocarcinoma
stad_tcga	TCGA-RD-A8MW	TCGA-RD-A8MW-01	2,366666667	1,213923135		Stomach Adenocarcinoma
stad_tcga	TCGA-VQ-AA6A	TCGA-VQ-AA6A-01	2,833333333	1,343734747		Stomach Adenocarcinoma
stad_tcga	TCGA-BR-A4J4	TCGA-BR-A4J4-01	2,666666667	1,299282984		Stomach Adenocarcinoma
stad_tcga	TCGA-CG-4465	TCGA-CG-4465-01	20	3,044522438		Diffuse Type Stomach Adenocarcinoma
stad_tcga	TCGA-D7-6522	TCGA-D7-6522-01	1,2	0,7884573604		Diffuse Type Stomach Adenocarcinoma
stad_tcga	TCGA-BR-6706	TCGA-BR-6706-01	6,133333333	1,964778633		Stomach Adenocarcinoma
stad_tcga	TCGA-CD-8527	TCGA-CD-8527-01	7,7	2,163323026		Stomach Adenocarcinoma
stad_tcga	TCGA-D7-A74B	TCGA-D7-A74B-01	1,533333333	0,9295359586		Diffuse Type Stomach Adenocarcinoma
stad_tcga	TCGA-R5-A7ZI	TCGA-R5-A7ZI-01	25,86666667	3,290886361		Diffuse Type Stomach Adenocarcinoma
stad_tcga	TCGA-BR-A4PD	TCGA-BR-A4PD-01	4,7	1,740466175		Stomach Adenocarcinoma
stad_tcga	TCGA-BR-4280	TCGA-BR-4280-01	23,8	3,210843653		Stomach Adenocarcinoma
stad_tcga	TCGA-IN-AB1V	TCGA-IN-AB1V-01	1,5	0,9162907319		Stomach Adenocarcinoma
stad_tcga	TCGA-CG-4300	TCGA-CG-4300-01	3,433333333	1,489151747		Stomach Adenocarcinoma
stad_tcga	TCGA-CD-A4MI	TCGA-CD-A4MI-01	36	3,610917913		Stomach Adenocarcinoma
stad_tcga	TCGA-BR-6705	TCGA-BR-6705-01	2,933333333	1,369487243		Stomach Adenocarcinoma
stad_tcga	TCGA-CD-A48C	TCGA-CD-A48C-01	6,233333333	1,978699972		Stomach Adenocarcinoma
stad_tcga	TCGA-RD-A8N1	TCGA-RD-A8N1-01	3,3	1,458615023		Diffuse Type Stomach Adenocarcinoma
stad_tcga	TCGA-BR-8060	TCGA-BR-8060-01	5,766666667	1,912008597		Stomach Adenocarcinoma
stad_tcga	TCGA-D7-A4YT	TCGA-D7-A4YT-01	8,3	2,2300144		Tubular Stomach Adenocarcinoma
stad_tcga	TCGA-B7-A5TJ	TCGA-B7-A5TJ-01	13,13333333	2,648536074		Stomach Adenocarcinoma
stad_tcga	TCGA-BR-A452	TCGA-BR-A452-01	3,2	1,435084525		Tubular Stomach Adenocarcinoma
stad_tcga	TCGA-BR-8676	TCGA-BR-8676-01	2,866666667	1,352392809		Stomach Adenocarcinoma
stad_tcga	TCGA-CG-4455	TCGA-CG-4455-01	1,066666667	0,7259370034		Mucinous Stomach Adenocarcinoma
stad_tcga	TCGA-FP-7735	TCGA-FP-7735-01	2,1	1,131402111		Stomach Adenocarcinoma
stad_tcga	TCGA-BR-A4J6	TCGA-BR-A4J6-01	1,033333333	0,7096764825		Stomach Adenocarcinoma
stad_tcga	TCGA-BR-8590	TCGA-BR-8590-01	3,966666667	1,602748924		Stomach Adenocarcinoma
stad_tcga	TCGA-BR-7703	TCGA-BR-7703-01	23,56666667	3,201390511		Papillary Stomach Adenocarcinoma
stad_tcga	TCGA-CD-8536	TCGA-CD-8536-01	31,2	3,471966453		Stomach Adenocarcinoma
stad_tcga	TCGA-CG-5716	TCGA-CG-5716-01	0,4666666667	0,3829922523		Stomach Adenocarcinoma
stad_tcga	TCGA-B7-A5TN	TCGA-B7-A5TN-01	4,7	1,740466175		Stomach Adenocarcinoma
stad_tcga	TCGA-HU-A4G2	TCGA-HU-A4G2-01	1,7	0,993251773		Diffuse Type Stomach Adenocarcinoma
stad_tcga	TCGA-D7-6521	TCGA-D7-6521-01	2,466666667	1,243193517		Diffuse Type Stomach Adenocarcinoma
stad_tcga	TCGA-BR-8369	TCGA-BR-8369-01	6,166666667	1,969440646		Stomach Adenocarcinoma
stad_tcga	TCGA-HU-8604	TCGA-HU-8604-01	6,4	2,00148		Tubular Stomach Adenocarcinoma
stad_tcga	TCGA-HF-7134	TCGA-HF-7134-01	8,233333333	2,222820125		Stomach Adenocarcinoma
stad_tcga	TCGA-BR-8366	TCGA-BR-8366-01	6,366666667	1,99696532		Stomach Adenocarcinoma
stad_tcga	TCGA-IN-A6RP	TCGA-IN-A6RP-01	9,566666667	2,357704392		Stomach Adenocarcinoma
stad_tcga	TCGA-D7-6818	TCGA-D7-6818-01	4,8	1,757857918		Diffuse Type Stomach Adenocarcinoma
stad_tcga	TCGA-ZA-A8F6	TCGA-ZA-A8F6-01	1,366666667	0,8614824954		Stomach Adenocarcinoma
stad_tcga	TCGA-BR-A4J5	TCGA-BR-A4J5-01	2,666666667	1,299282984		Mucinous Stomach Adenocarcinoma
stad_tcga	TCGA-CD-8530	TCGA-CD-8530-01	3,5	1,504077397		Diffuse Type Stomach Adenocarcinoma
stad_tcga	TCGA-FP-8631	TCGA-FP-8631-01	3,2	1,435084525		Stomach Adenocarcinoma
stad_tcga	TCGA-KB-A93J	TCGA-KB-A93J-01	5,066666667	1,802809305		Diffuse Type Stomach Adenocarcinoma
stad_tcga	TCGA-BR-A4QM	TCGA-BR-A4QM-01	3	1,386294361		Stomach Adenocarcinoma
stad_tcga	TCGA-BR-8059	TCGA-BR-8059-01	23,9	3,214867803		Stomach Adenocarcinoma
stad_tcga	TCGA-BR-8371	TCGA-BR-8371-01	1,333333333	0,8472978604		Stomach Adenocarcinoma
stad_tcga	TCGA-CG-4301	TCGA-CG-4301-01	1,566666667	0,9426080402		Stomach Adenocarcinoma
stad_tcga	TCGA-BR-A4J8	TCGA-BR-A4J8-01	2,533333333	1,262241712		Stomach Adenocarcinoma
stad_tcga	TCGA-VQ-A94T	TCGA-VQ-A94T-01	2,166666667	1,15267951		Diffuse Type Stomach Adenocarcinoma
stad_tcga	TCGA-BR-8588	TCGA-BR-8588-01	3,6	1,526056303		Stomach Adenocarcinoma
stad_tcga	TCGA-BR-6455	TCGA-BR-6455-01	2,6	1,280933845		Stomach Adenocarcinoma
stad_tcga	TCGA-D7-A747	TCGA-D7-A747-01	5,6	1,887069649		Diffuse Type Stomach Adenocarcinoma
stad_tcga	TCGA-HF-7131	TCGA-HF-7131-01	2,533333333	1,262241712		Stomach Adenocarcinoma
stad_tcga	TCGA-BR-6458	TCGA-BR-6458-01	8,5	2,251291799		Stomach Adenocarcinoma
stad_tcga	TCGA-VQ-A8E2	TCGA-VQ-A8E2-01	3,466666667	1,496642418		Tubular Stomach Adenocarcinoma
stad_tcga	TCGA-R5-A7O7	TCGA-R5-A7O7-01	7	2,079441542		Tubular Stomach Adenocarcinoma
stad_tcga	TCGA-R5-A805	TCGA-R5-A805-01	3,7	1,547562509		Stomach Adenocarcinoma
stad_tcga	TCGA-IN-A6RS	TCGA-IN-A6RS-01	2,866666667	1,352392809		Stomach Adenocarcinoma
stad_tcga	TCGA-BR-6456	TCGA-BR-6456-01	1,133333333	0,7576857017		Stomach Adenocarcinoma
stad_tcga	TCGA-IN-A6RL	TCGA-IN-A6RL-01	24,76666667	3,249081667		Stomach Adenocarcinoma
stad_tcga	TCGA-D7-8574	TCGA-D7-8574-01	1,8	1,029619417		Stomach Adenocarcinoma
stad_tcga	TCGA-BR-7716	TCGA-BR-7716-01	5,266666667	1,835244581		Stomach Adenocarcinoma
stad_tcga	TCGA-D7-A4Z0	TCGA-D7-A4Z0-01	9,166666667	2,319114395		Mucinous Stomach Adenocarcinoma
stad_tcga	TCGA-HF-7133	TCGA-HF-7133-01	2,8	1,335001067		Mucinous Stomach Adenocarcinoma
stad_tcga	TCGA-CD-5799	TCGA-CD-5799-01	1,066666667	0,7259370034		Stomach Adenocarcinoma
stad_tcga	TCGA-D7-A4YV	TCGA-D7-A4YV-01	30,86666667	3,461560531		Tubular Stomach Adenocarcinoma
stad_tcga	TCGA-BR-8297	TCGA-BR-8297-01	7,2	2,104134154		Diffuse Type Stomach Adenocarcinoma
stad_tcga	TCGA-BR-7717	TCGA-BR-7717-01	3,9	1,589235205		Stomach Adenocarcinoma
stad_tcga	TCGA-D7-A748	TCGA-D7-A748-01	2,433333333	1,233531607		Diffuse Type Stomach Adenocarcinoma
stad_tcga	TCGA-BR-4357	TCGA-BR-4357-01	6,666666667	2,036881927		Stomach Adenocarcinoma
stad_tcga	TCGA-CD-A486	TCGA-CD-A486-01	3,2	1,435084525		Stomach Adenocarcinoma
stad_tcga	TCGA-CG-5722	TCGA-CG-5722-01	2,433333333	1,233531607		Stomach Adenocarcinoma
stad_tcga	TCGA-BR-8080	TCGA-BR-8080-01	5,6	1,887069649		Mucinous Stomach Adenocarcinoma
stad_tcga	TCGA-D7-A4YX	TCGA-D7-A4YX-01	2,466666667	1,243193517		Stomach Adenocarcinoma
stad_tcga	TCGA-RD-A8N2	TCGA-RD-A8N2-01	0,1333333333	0,125163143		Diffuse Type Stomach Adenocarcinoma
stad_tcga	TCGA-BR-8367	TCGA-BR-8367-01	2,433333333	1,233531607		Stomach Adenocarcinoma
stad_tcga	TCGA-RD-A7BW	TCGA-RD-A7BW-01	3,766666667	1,561647249		Diffuse Type Stomach Adenocarcinoma
stad_tcga	TCGA-R5-A804	TCGA-R5-A804-01	2,266666667	1,183770097		Diffuse Type Stomach Adenocarcinoma
stad_tcga	TCGA-BR-A44T	TCGA-BR-A44T-01	0,6666666667	0,5108256238		Diffuse Type Stomach Adenocarcinoma
stad_tcga	TCGA-VQ-A8E7	TCGA-VQ-A8E7-01	2,633333333	1,290150501		Tubular Stomach Adenocarcinoma
stad_tcga	TCGA-VQ-A8PQ	TCGA-VQ-A8PQ-01	0,6	0,4700036292		Tubular Stomach Adenocarcinoma
stad_tcga	TCGA-BR-A4CR	TCGA-BR-A4CR-01	2,166666667	1,15267951		Stomach Adenocarcinoma
stad_tcga	TCGA-VQ-AA6B	TCGA-VQ-AA6B-01	2,7	1,30833282		Stomach Adenocarcinoma
stad_tcga	TCGA-BR-7196	TCGA-BR-7196-01	2,133333333	1,142097401		Stomach Adenocarcinoma
stad_tcga	TCGA-CG-4304	TCGA-CG-4304-01	2,333333333	1,203972804		Stomach Adenocarcinoma
stad_tcga	TCGA-BR-4366	TCGA-BR-4366-01	3,9	1,589235205		Stomach Adenocarcinoma
stad_tcga	TCGA-BR-7722	TCGA-BR-7722-01	1,5	0,9162907319		Stomach Adenocarcinoma
stad_tcga	TCGA-D7-8573	TCGA-D7-8573-01	3,2	1,435084525		Tubular Stomach Adenocarcinoma
stad_tcga	TCGA-BR-8373	TCGA-BR-8373-01	2,566666667	1,271631453		Stomach Adenocarcinoma
stad_tcga	TCGA-BR-8289	TCGA-BR-8289-01	6,566666667	2,023752636		Stomach Adenocarcinoma
stad_tcga	TCGA-CG-4305	TCGA-CG-4305-01	41,3	3,744787086		Stomach Adenocarcinoma
stad_tcga	TCGA-BR-8683	TCGA-BR-8683-01	4,4	1,686398954		Tubular Stomach Adenocarcinoma
stad_tcga	TCGA-MX-A663	TCGA-MX-A663-01	4,933333333	1,780586169		Stomach Adenocarcinoma
stad_tcga	TCGA-CD-A487	TCGA-CD-A487-01	5,866666667	1,926678787		Diffuse Type Stomach Adenocarcinoma
stad_tcga	TCGA-RD-A7BS	TCGA-RD-A7BS-01	2,7	1,30833282		Diffuse Type Stomach Adenocarcinoma
stad_tcga	TCGA-HU-A4H8	TCGA-HU-A4H8-01	40,8	3,73289634		Tubular Stomach Adenocarcinoma
stad_tcga	TCGA-CD-8534	TCGA-CD-8534-01	2,366666667	1,213923135		Diffuse Type Stomach Adenocarcinoma
stad_tcga	TCGA-FP-8099	TCGA-FP-8099-01	4,566666667	1,716796431		Stomach Adenocarcinoma
stad_tcga	TCGA-HU-A4HD	TCGA-HU-A4HD-01	5,7	1,902107526		Tubular Stomach Adenocarcinoma
stad_tcga	TCGA-BR-8483	TCGA-BR-8483-01	3,833333333	1,575536361		Stomach Adenocarcinoma
stad_tcga	TCGA-D7-5578	TCGA-D7-5578-01	6,066666667	1,955388893		Tubular Stomach Adenocarcinoma
stad_tcga	TCGA-BR-A4PF	TCGA-BR-A4PF-01	3,433333333	1,489151747		Stomach Adenocarcinoma
stad_tcga	TCGA-VQ-A8DU	TCGA-VQ-A8DU-01	4,3	1,667706821		Tubular Stomach Adenocarcinoma
stad_tcga	TCGA-BR-8592	TCGA-BR-8592-01	1,366666667	0,8614824954		Diffuse Type Stomach Adenocarcinoma
stad_tcga	TCGA-VQ-A92D	TCGA-VQ-A92D-01	3,666666667	1,540445041		Tubular Stomach Adenocarcinoma
stad_tcga	TCGA-BR-A4CQ	TCGA-BR-A4CQ-01	5,4	1,85629799		Stomach Adenocarcinoma
stad_tcga	TCGA-BR-6564	TCGA-BR-6564-01	1,1	0,7419373447		Diffuse Type Stomach Adenocarcinoma
stad_tcga	TCGA-CD-8533	TCGA-CD-8533-01	3,3	1,458615023		Stomach Adenocarcinoma
stad_tcga	TCGA-CD-8524	TCGA-CD-8524-01	5,733333333	1,907070316		Stomach Adenocarcinoma
stad_tcga	TCGA-BR-7959	TCGA-BR-7959-01	3,133333333	1,419084184		Mucinous Stomach Adenocarcinoma
stad_tcga	TCGA-BR-8484	TCGA-BR-8484-01	2,5	1,252762968		Stomach Adenocarcinoma
stad_tcga	TCGA-BR-7197	TCGA-BR-7197-01	6,2	1,974081026		Stomach Adenocarcinoma
stad_tcga	TCGA-KB-A93G	TCGA-KB-A93G-01	2,333333333	1,203972804		Signet Ring Cell Carcinoma of the Stomach
stad_tcga	TCGA-BR-8364	TCGA-BR-8364-01	0,8666666667	0,6241543091		Diffuse Type Stomach Adenocarcinoma
stad_tcga	TCGA-HU-A4H2	TCGA-HU-A4H2-01	5,133333333	1,813738376		Tubular Stomach Adenocarcinoma
stad_tcga	TCGA-D7-6519	TCGA-D7-6519-01	1,666666667	0,980829253		Diffuse Type Stomach Adenocarcinoma
stad_tcga	TCGA-IN-AB1X	TCGA-IN-AB1X-01	6,2	1,974081026		Stomach Adenocarcinoma
stad_tcga	TCGA-IN-A7NR	TCGA-IN-A7NR-01	2,3	1,193922468		Stomach Adenocarcinoma
stad_tcga	TCGA-D7-6526	TCGA-D7-6526-01	6,2	1,974081026		Tubular Stomach Adenocarcinoma
stad_tcga	TCGA-BR-8687	TCGA-BR-8687-01	5,566666667	1,882006347		Stomach Adenocarcinoma
stad_tcga	TCGA-F1-A72C	TCGA-F1-A72C-01	2,966666667	1,377926111		Stomach Adenocarcinoma
stad_tcga	TCGA-BR-A4IZ	TCGA-BR-A4IZ-01	0,7333333333	0,5500463369		Diffuse Type Stomach Adenocarcinoma
stad_tcga	TCGA-BR-6454	TCGA-BR-6454-01	4,166666667	1,642227735		Stomach Adenocarcinoma
stad_tcga	TCGA-CG-5724	TCGA-CG-5724-01	3,1	1,410986974		Diffuse Type Stomach Adenocarcinoma
stad_tcga	TCGA-VQ-A8DV	TCGA-VQ-A8DV-01	2,166666667	1,15267951		Stomach Adenocarcinoma
stad_tcga	TCGA-VQ-A8PM	TCGA-VQ-A8PM-01	1,5	0,9162907319		Signet Ring Cell Carcinoma of the Stomach
stad_tcga	TCGA-D7-6527	TCGA-D7-6527-01	6,3	1,987874348		Papillary Stomach Adenocarcinoma
stad_tcga	TCGA-VQ-A8PK	TCGA-VQ-A8PK-01	2,633333333	1,290150501		Stomach Adenocarcinoma
stad_tcga	TCGA-HU-A4GQ	TCGA-HU-A4GQ-01	60,2	4,11414719		Tubular Stomach Adenocarcinoma
stad_tcga	TCGA-CG-4440	TCGA-CG-4440-01	4,133333333	1,635755221		Stomach Adenocarcinoma
stad_tcga	TCGA-BR-8485	TCGA-BR-8485-01	9,566666667	2,357704392		Stomach Adenocarcinoma
stad_tcga	TCGA-HU-8249	TCGA-HU-8249-01	4,3	1,667706821		Tubular Stomach Adenocarcinoma
stad_tcga	TCGA-D7-8578	TCGA-D7-8578-01	1,766666667	1,017643226		Stomach Adenocarcinoma
stad_tcga	TCGA-BR-8078	TCGA-BR-8078-01	56,16666667	4,045970978		Stomach Adenocarcinoma
stad_tcga	TCGA-D7-6524	TCGA-D7-6524-01	3,133333333	1,419084184		Diffuse Type Stomach Adenocarcinoma
stad_tcga	TCGA-BR-4183	TCGA-BR-4183-01	1,266666667	0,8183103235		Stomach Adenocarcinoma
stad_tcga	TCGA-CG-5727	TCGA-CG-5727-01	4,233333333	1,655048424		Stomach Adenocarcinoma
stad_tcga	TCGA-BR-8291	TCGA-BR-8291-01	1,233333333	0,8034952377		Diffuse Type Stomach Adenocarcinoma
stad_tcga	TCGA-FP-7998	TCGA-FP-7998-01	2,033333333	1,109662125		Diffuse Type Stomach Adenocarcinoma
stad_tcga	TCGA-BR-8589	TCGA-BR-8589-01	33,83333333	3,550574783		Stomach Adenocarcinoma
stad_tcga	TCGA-HU-A4H6	TCGA-HU-A4H6-01	3,7	1,547562509		Tubular Stomach Adenocarcinoma
stad_tcga	TCGA-IN-8663	TCGA-IN-8663-01	5,133333333	1,813738376		Stomach Adenocarcinoma
stad_tcga	TCGA-CD-A48A	TCGA-CD-A48A-01	7,433333333	2,132192107		Stomach Adenocarcinoma
stad_tcga	TCGA-FP-8211	TCGA-FP-8211-01	4,266666667	1,661397651		Stomach Adenocarcinoma
stad_tcga	TCGA-RD-A8N6	TCGA-RD-A8N6-01	4,266666667	1,661397651		Stomach Adenocarcinoma
stad_tcga	TCGA-BR-A44U	TCGA-BR-A44U-01	3,233333333	1,442989705		Stomach Adenocarcinoma
stad_tcga	TCGA-HU-A4H5	TCGA-HU-A4H5-01	8,333333333	2,233592222		Papillary Stomach Adenocarcinoma
stad_tcga	TCGA-VQ-AA6G	TCGA-VQ-AA6G-01	3,666666667	1,540445041		Stomach Adenocarcinoma
stad_tcga	TCGA-RD-A8MV	TCGA-RD-A8MV-01	2,466666667	1,243193517		Stomach Adenocarcinoma
stad_tcga	TCGA-HU-8610	TCGA-HU-8610-01	2,566666667	1,271631453		Tubular Stomach Adenocarcinoma
stad_tcga	TCGA-CG-5723	TCGA-CG-5723-01	54,7	4,019980147		Stomach Adenocarcinoma
stad_tcga	TCGA-BR-4371	TCGA-BR-4371-01	4,333333333	1,673976434		Stomach Adenocarcinoma
stad_tcga	TCGA-CG-5732	TCGA-CG-5732-01	1,666666667	0,980829253		Stomach Adenocarcinoma
stad_tcga	TCGA-CG-5730	TCGA-CG-5730-01	4,066666667	1,622683139		Stomach Adenocarcinoma
stad_tcga	TCGA-BR-4187	TCGA-BR-4187-01	0,8333333333	0,6061358036		Stomach Adenocarcinoma
stad_tcga	TCGA-RD-A8N5	TCGA-RD-A8N5-01	1,1	0,7419373447		Mucinous Stomach Adenocarcinoma
stad_tcga	TCGA-BR-A4QI	TCGA-BR-A4QI-01	3,766666667	1,561647249		Stomach Adenocarcinoma
stad_tcga	TCGA-BR-8486	TCGA-BR-8486-01	2	1,098612289		Stomach Adenocarcinoma
stad_tcga	TCGA-CD-8528	TCGA-CD-8528-01	4,033333333	1,616082455		Stomach Adenocarcinoma
stad_tcga	TCGA-CG-4466	TCGA-CG-4466-01	5,833333333	1,921812597		Stomach Adenocarcinoma
stad_tcga	TCGA-F1-6875	TCGA-F1-6875-01	2,7	1,30833282		Stomach Adenocarcinoma
stad_tcga	TCGA-D7-8570	TCGA-D7-8570-01	3,566666667	1,518783544		Tubular Stomach Adenocarcinoma
stad_tcga	TCGA-BR-8679	TCGA-BR-8679-01	4,833333333	1,763588592		Stomach Adenocarcinoma
stad_tcga	TCGA-BR-6707	TCGA-BR-6707-01	1,966666667	1,087438988		Stomach Adenocarcinoma
stad_tcga	TCGA-IN-7806	TCGA-IN-7806-01	2,333333333	1,203972804		Diffuse Type Stomach Adenocarcinoma
stad_tcga	TCGA-CG-4443	TCGA-CG-4443-01	2,7	1,30833282		Stomach Adenocarcinoma
stad_tcga	TCGA-RD-A8N0	TCGA-RD-A8N0-01	0,3333333333	0,2876820725		Diffuse Type Stomach Adenocarcinoma
stad_tcga	TCGA-CD-5813	TCGA-CD-5813-01	4,833333333	1,763588592		Mucinous Stomach Adenocarcinoma
stad_tcga	TCGA-CG-5717	TCGA-CG-5717-01	2,733333333	1,31730149		Stomach Adenocarcinoma
stad_tcga	TCGA-CG-4475	TCGA-CG-4475-01	1,666666667	0,980829253		Stomach Adenocarcinoma
stad_tcga	TCGA-FP-A9TM	TCGA-FP-A9TM-01	4,666666667	1,734601055		Stomach Adenocarcinoma
stad_tcga	TCGA-BR-8370	TCGA-BR-8370-01	3,633333333	1,533276551		Diffuse Type Stomach Adenocarcinoma
stad_tcga	TCGA-BR-A4J1	TCGA-BR-A4J1-01	2,233333333	1,173513597		Stomach Adenocarcinoma
stad_tcga	TCGA-D7-A74A	TCGA-D7-A74A-01	8,066666667	2,204604685		Tubular Stomach Adenocarcinoma
stad_tcga	TCGA-BR-8296	TCGA-BR-8296-01	3,033333333	1,394593164		Stomach Adenocarcinoma
stad_tcga	TCGA-HU-A4GD	TCGA-HU-A4GD-01	3	1,386294361		Tubular Stomach Adenocarcinoma
stad_tcga	TCGA-HU-8243	TCGA-HU-8243-01	4,4	1,686398954		Tubular Stomach Adenocarcinoma
stad_tcga	TCGA-BR-4369	TCGA-BR-4369-01	4,966666667	1,786188424		Stomach Adenocarcinoma
egc_msk_2017	P-0018714	P-0018714-T01-IM6	3,45879238	1,494877963	0	Stomach Adenocarcinoma
egc_msk_2017	P-0018591	P-0018591-T01-IM6	2,594094285	1,279292022	0.07	Adenocarcinoma of the Gastroesophageal Junction
egc_msk_2017	P-0001855	P-0001855-T03-IM6	6,052886665	1,953436989	0	Esophageal Adenocarcinoma
egc_msk_2017	P-0018464	P-0018464-T01-IM6	6,052886665	1,953436989	0.13	Adenocarcinoma of the Gastroesophageal Junction
egc_msk_2017	P-0018439	P-0018439-T01-IM6	8,64698095	2,266645011	2.57	Esophageal Adenocarcinoma
egc_msk_2017	P-0016020	P-0016020-T01-IM6	2,594094285	1,279292022	0.22	Adenocarcinoma of the Gastroesophageal Junction
egc_msk_2017	P-0016008	P-0016008-T01-IM6	3,45879238	1,494877963	1.66	Esophageal Adenocarcinoma
egc_msk_2017	P-0000086	P-0000086-T01-IM3	3,327465902	1,464982129	0.09	Esophageal Adenocarcinoma
egc_msk_2017	P-0017167	P-0017167-T01-IM6	6,052886665	1,953436989	0.8	Esophageal Adenocarcinoma
egc_msk_2017	P-0000369	P-0000369-T01-IM3	1,109155301	0,7462875359	0.09	Stomach Adenocarcinoma
egc_msk_2017	P-0000408	P-0000408-T01-IM3	7,764087104	2,170662361		Stomach Adenocarcinoma
egc_msk_2017	P-0016931	P-0016931-T01-IM6	4,323490475	1,672129193	3.4	Esophageal Adenocarcinoma
egc_msk_2017	P-0016311	P-0016311-T01-IM6	3,45879238	1,494877963	0	Esophageal Adenocarcinoma
egc_msk_2017	P-0016233	P-0016233-T01-IM6	4,323490475	1,672129193	1.14	Adenocarcinoma of the Gastroesophageal Junction
egc_msk_2017	P-0016294	P-0016294-T01-IM6	0,864698095	0,6230991606	0.2	Adenocarcinoma of the Gastroesophageal Junction
egc_msk_2017	P-0016187	P-0016187-T01-IM6	7,782282855	2,17273638	0.07	Esophageal Adenocarcinoma
egc_msk_2017	P-0016069	P-0016069-T01-IM6	4,323490475	1,672129193	0.38	Esophageal Adenocarcinoma
egc_msk_2017	P-0004689	P-0004689-T01-IM5	5,872318186	1,927501485	0	Stomach Adenocarcinoma
egc_msk_2017	P-0002171	P-0002171-T01-IM3	3,327465902	1,464982129		Stomach Adenocarcinoma
egc_msk_2017	P-0003466	P-0003466-T01-IM5	8,808477279	2,28324704	1.38	Stomach Adenocarcinoma
egc_msk_2017	P-0001551	P-0001551-T01-IM3	1,109155301	0,7462875359	0	Stomach Adenocarcinoma
egc_msk_2017	P-0003892	P-0003892-T01-IM5	2,936159093	1,370205398	0.16	Stomach Adenocarcinoma
egc_msk_2017	P-0001077	P-0001077-T01-IM3	6,654931804	2,03535012	0.73	Esophageal Adenocarcinoma
egc_msk_2017	P-0000342	P-0000342-T01-IM3	5,545776503	1,878820033	0.63	Adenocarcinoma of the Gastroesophageal Junction
egc_msk_2017	P-0003547	P-0003547-T01-IM5	2,936159093	1,370205398		Esophageal Adenocarcinoma
egc_msk_2017	P-0000144	P-0000144-T01-IM3	5,545776503	1,878820033	0.3	Esophageal Adenocarcinoma
egc_msk_2017	P-0000180	P-0000180-T02-IM3	4,436621202	1,693157765	0	Stomach Adenocarcinoma
egc_msk_2017	P-0000485	P-0000485-T01-IM3	14,41901891	2,735601741	0.26	Esophageal Adenocarcinoma
egc_msk_2017	P-0002495	P-0002495-T01-IM3	2,218310601	1,168856564	0	Stomach Adenocarcinoma
egc_msk_2017	P-0000751	P-0000751-T01-IM3	6,654931804	2,03535012	0.25	Esophageal Adenocarcinoma
egc_msk_2017	P-0000793	P-0000793-T02-IM5	3,91487879	1,592267092	0.99	Esophageal Adenocarcinoma
egc_msk_2017	P-0003630	P-0003630-T01-IM5	0,9787196976	0,6824500182		Esophageal Adenocarcinoma
egc_msk_2017	P-0001850	P-0001850-T01-IM3	1,109155301	0,7462875359	0	Stomach Adenocarcinoma
egc_msk_2017	P-0002132	P-0002132-T01-IM3	1,109155301	0,7462875359	0.1	Stomach Adenocarcinoma
egc_msk_2017	P-0000300	P-0000300-T01-IM3	2,218310601	1,168856564		Stomach Adenocarcinoma
egc_msk_2017	P-0000178	P-0000178-T01-IM3	6,654931804	2,03535012	0.81	Esophageal Adenocarcinoma
egc_msk_2017	P-0002161	P-0002161-T01-IM3	5,545776503	1,878820033	0.55	Adenocarcinoma of the Gastroesophageal Junction
egc_msk_2017	P-0002072	P-0002072-T01-IM3	1,109155301	0,7462875359	0.26	Stomach Adenocarcinoma
egc_msk_2017	P-0003078	P-0003078-T01-IM5	7,829757581	2,17812756	0.76	Esophageal Adenocarcinoma
egc_msk_2017	P-0001855	P-0001855-T01-IM3	4,436621202	1,693157765		Esophageal Adenocarcinoma
egc_msk_2017	P-0000062	P-0000062-T01-IM3	6,654931804	2,03535012	2.22	Adenocarcinoma of the Gastroesophageal Junction
egc_msk_2017	P-0003048	P-0003048-T01-IM3	8,873242405	2,289828311		Esophageal Adenocarcinoma
egc_msk_2017	P-0000722	P-0000722-T01-IM3	1,109155301	0,7462875359	0.16	Adenocarcinoma of the Gastroesophageal Junction
egc_msk_2017	P-0000186	P-0000186-T01-IM3	6,654931804	2,03535012	0.35	Esophageal Adenocarcinoma
egc_msk_2017	P-0003248	P-0003248-T01-IM5	0,9787196976	0,6824500182	0	Esophageal Adenocarcinoma
egc_msk_2017	P-0000814	P-0000814-T01-IM3	2,218310601	1,168856564	0.09	Stomach Adenocarcinoma
egc_msk_2017	P-0001764	P-0001764-T01-IM3	5,545776503	1,878820033	1.61	Stomach Adenocarcinoma
egc_msk_2023	P-0000797	P-0000797-T02-IM3	1,109155301	0,7462875361	0	Stomach Adenocarcinoma
egc_msk_2017	P-0003713	P-0003713-T01-IM5	6,851037883	2,060645737	1.17	Stomach Adenocarcinoma
egc_msk_2017	P-0000553	P-0000553-T01-IM3	6,654931804	2,03535012	1.82	Adenocarcinoma of the Gastroesophageal Junction
egc_msk_2017	P-0004407	P-0004407-T01-IM5	5,872318186	1,927501485	0.17	Stomach Adenocarcinoma
egc_msk_2017	P-0003231	P-0003231-T01-IM5	0,9787196976	0,6824500182		Stomach Adenocarcinoma
egc_msk_2017	P-0001699	P-0001699-T01-IM3	1,109155301	0,7462875359	2.9	Stomach Adenocarcinoma
egc_msk_2017	P-0002465	P-0002465-T01-IM3	12,20070831	2,580270488	2.84	Adenocarcinoma of the Gastroesophageal Junction
egc_msk_2017	P-0003536	P-0003536-T01-IM5	5,872318186	1,927501485		Esophageal Adenocarcinoma
egc_msk_2017	P-0002468	P-0002468-T01-IM3	3,327465902	1,464982129	0.21	Stomach Adenocarcinoma
egc_msk_2017	P-0004541	P-0004541-T01-IM5	3,91487879	1,592267092	0	Adenocarcinoma of the Gastroesophageal Junction
egc_msk_2017	P-0001543	P-0001543-T01-IM3	3,327465902	1,464982129	0.95	Esophageal Adenocarcinoma
egc_msk_2017	P-0004326	P-0004326-T01-IM5	3,91487879	1,592267092	0.58	Stomach Adenocarcinoma
egc_msk_2017	P-0000225	P-0000225-T01-IM3	7,764087104	2,170662361		Esophageal Adenocarcinoma
egc_msk_2017	P-0001275	P-0001275-T01-IM3	1,109155301	0,7462875359	0.69	Esophageal Adenocarcinoma
egc_msk_2017	P-0001194	P-0001194-T01-IM3	9,982397705	2,396293782	0.75	Esophageal Adenocarcinoma
egc_msk_2017	P-0001667	P-0001667-T01-IM3	2,218310601	1,168856564	1.61	Adenocarcinoma of the Gastroesophageal Junction
egc_msk_2017	P-0000776	P-0000776-T01-IM3	2,218310601	1,168856564	2.64	Esophageal Adenocarcinoma
egc_msk_2017	P-0000899	P-0000899-T01-IM3	5,545776503	1,878820033	1.69	Esophageal Adenocarcinoma
egc_msk_2017	P-0004016	P-0004016-T01-IM5	4,893598488	1,77386676	0.45	Esophageal Adenocarcinoma
egc_msk_2017	P-0001231	P-0001231-T01-IM3	3,327465902	1,464982129	1.62	Esophageal Adenocarcinoma
egc_msk_2017	P-0000938	P-0000938-T01-IM3	3,327465902	1,464982129	0.09	Adenocarcinoma of the Gastroesophageal Junction
egc_msk_2017	P-0004025	P-0004025-T01-IM5	4,893598488	1,77386676	0.09	Stomach Adenocarcinoma
egc_msk_2017	P-0001222	P-0001222-T01-IM3	9,982397705	2,396293782	0.33	Adenocarcinoma of the Gastroesophageal Junction
egc_msk_2017	P-0004647	P-0004647-T01-IM5	9,787196976	2,378359966	0	Stomach Adenocarcinoma
egc_msk_2017	P-0004076	P-0004076-T01-IM5	51,87214397	3,967876621	28.46	Esophageal Adenocarcinoma
egc_msk_2017	P-0000716	P-0000716-T01-IM3	6,654931804	2,03535012	4.95	Esophageal Adenocarcinoma
egc_msk_2017	P-0002737	P-0002737-T02-IM5	5,872318186	1,927501485	0.1	Adenocarcinoma of the Gastroesophageal Junction
egc_msk_2017	P-0004605	P-0004605-T01-IM5	5,872318186	1,927501485		Esophageal Adenocarcinoma
egc_msk_2017	P-0000797	P-0000797-T01-IM3	1,109155301	0,7462875359		Stomach Adenocarcinoma
egc_msk_2017	P-0001510	P-0001510-T01-IM3	5,545776503	1,878820033		Esophageal Adenocarcinoma
egc_msk_2017	P-0000112	P-0000112-T01-IM3	8,873242405	2,289828311		Esophageal Adenocarcinoma
egc_msk_2017	P-0002743	P-0002743-T01-IM3	5,545776503	1,878820033	0.35	Stomach Adenocarcinoma
egc_msk_2017	P-0000221	P-0000221-T01-IM3	1,109155301	0,7462875359	0.83	Esophageal Adenocarcinoma
egc_msk_2017	P-0000383	P-0000383-T01-IM3	3,327465902	1,464982129		Esophageal Adenocarcinoma
egc_msk_2017	P-0002027	P-0002027-T01-IM3	5,545776503	1,878820033	0	Stomach Adenocarcinoma
egc_msk_2017	P-0004552	P-0004552-T01-IM5	1,957439395	1,084323825	1.89	Stomach Adenocarcinoma
egc_msk_2017	P-0000977	P-0000977-T01-IM3	6,654931804	2,03535012	1.35	Esophageal Adenocarcinoma
egc_msk_2017	P-0002454	P-0002454-T01-IM3	5,545776503	1,878820033	1.53	Esophageal Adenocarcinoma
egc_msk_2017	P-0001137	P-0001137-T01-IM3	3,327465902	1,464982129	1.55	Esophageal Adenocarcinoma
egc_msk_2017	P-0003027	P-0003027-T01-IM3	1,109155301	0,7462875359	0	Stomach Adenocarcinoma
egc_msk_2017	P-0000103	P-0000103-T01-IM3	6,654931804	2,03535012	2.25	Esophageal Adenocarcinoma
egc_msk_2017	P-0002208	P-0002208-T01-IM3	2,218310601	1,168856564		Adenocarcinoma of the Gastroesophageal Junction
egc_msk_2017	P-0001600	P-0001600-T01-IM3	4,436621202	1,693157765		Stomach Adenocarcinoma
egc_msk_2017	P-0000436	P-0000436-T01-IM3	4,436621202	1,693157765	0.26	Esophageal Adenocarcinoma
egc_msk_2017	P-0002482	P-0002482-T01-IM3	5,545776503	1,878820033		Stomach Adenocarcinoma
egc_msk_2017	P-0003516	P-0003516-T01-IM5	0,9787196976	0,6824500182	0	Stomach Adenocarcinoma
egc_msk_2017	P-0000446	P-0000446-T01-IM3	5,545776503	1,878820033	0.35	Esophageal Adenocarcinoma
egc_msk_2017	P-0001047	P-0001047-T01-IM3	6,654931804	2,03535012		Adenocarcinoma of the Gastroesophageal Junction
egc_msk_2017	P-0002549	P-0002549-T01-IM3	8,873242405	2,289828311	0.08	Stomach Adenocarcinoma
egc_msk_2017	P-0003426	P-0003426-T01-IM5	0,9787196976	0,6824500182	0.34	Stomach Adenocarcinoma
egc_msk_2017	P-0004533	P-0004533-T01-IM5	3,91487879	1,592267092	0	Stomach Adenocarcinoma
egc_msk_2017	P-0001136	P-0001136-T01-IM3	6,654931804	2,03535012	0.16	Stomach Adenocarcinoma
egc_msk_2017	P-0000787	P-0000787-T01-IM3	1,109155301	0,7462875359	0.63	Esophageal Adenocarcinoma
egc_msk_2017	P-0000991	P-0000991-T01-IM3	9,982397705	2,396293782	1.54	Esophageal Adenocarcinoma
egc_msk_2017	P-0000488	P-0000488-T01-IM3	1,109155301	0,7462875359		Stomach Adenocarcinoma
egc_msk_2017	P-0001172	P-0001172-T02-IM3	2,218310601	1,168856564	0.19	Stomach Adenocarcinoma
egc_msk_2017	P-0001583	P-0001583-T01-IM3	12,20070831	2,580270488	0.28	Stomach Adenocarcinoma
egc_msk_2017	P-0004116	P-0004116-T01-IM5	13,70207577	2,687988692	0.55	Adenocarcinoma of the Gastroesophageal Junction
egc_msk_2017	P-0000121	P-0000121-T01-IM3	3,327465902	1,464982129	0.28	Stomach Adenocarcinoma
egc_msk_2017	P-0002553	P-0002553-T01-IM3	1,109155301	0,7462875359	0.09	Stomach Adenocarcinoma
egc_msk_2017	P-0002710	P-0002710-T01-IM3	8,873242405	2,289828311	1.37	Esophageal Adenocarcinoma
egc_msk_2017	P-0001301	P-0001301-T01-IM3	3,327465902	1,464982129		Stomach Adenocarcinoma
egc_msk_2017	P-0004244	P-0004244-T01-IM5	1,957439395	1,084323825	0	Stomach Adenocarcinoma
egc_msk_2017	P-0001298	P-0001298-T01-IM3	5,545776503	1,878820033	0.27	Esophageal Adenocarcinoma
egc_msk_2017	P-0001996	P-0001996-T01-IM3	6,654931804	2,03535012		Esophageal Adenocarcinoma
egc_msk_2017	P-0000730	P-0000730-T01-IM3	3,327465902	1,464982129	0	Adenocarcinoma of the Gastroesophageal Junction
egc_msk_2017	P-0001023	P-0001023-T01-IM3	6,654931804	2,03535012		Esophageal Adenocarcinoma
egc_msk_2017	P-0003875	P-0003875-T01-IM5	5,872318186	1,927501485	0.7	Stomach Adenocarcinoma
egc_msk_2017	P-0000282	P-0000282-T01-IM3	1,109155301	0,7462875359	0	Stomach Adenocarcinoma
egc_msk_2017	P-0004616	P-0004616-T01-IM5	8,808477279	2,28324704	1.59	Esophageal Adenocarcinoma
egc_msk_2017	P-0001260	P-0001260-T01-IM3	3,327465902	1,464982129	0	Stomach Adenocarcinoma
egc_msk_2017	P-0004551	P-0004551-T01-IM5	2,936159093	1,370205398	0	Stomach Adenocarcinoma
egc_msk_2017	P-0003679	P-0003679-T01-IM5	6,851037883	2,060645737	0.18	Adenocarcinoma of the Gastroesophageal Junction
egc_msk_2017	P-0003477	P-0003477-T01-IM5	3,91487879	1,592267092	0.17	Esophageal Adenocarcinoma
egc_msk_2017	P-0000117	P-0000117-T01-IM3	4,436621202	1,693157765	-1	Stomach Adenocarcinoma
egc_msk_2017	P-0000574	P-0000574-T01-IM3	2,218310601	1,168856564		Stomach Adenocarcinoma
egc_msk_2017	P-0000444	P-0000444-T01-IM3	3,327465902	1,464982129		Esophageal Adenocarcinoma
egc_msk_2017	P-0000870	P-0000870-T01-IM3	3,327465902	1,464982129	0	Esophageal Adenocarcinoma
egc_msk_2017	P-0002801	P-0002801-T01-IM3	8,873242405	2,289828311	0.39	Esophageal Adenocarcinoma
egc_msk_2017	P-0003894	P-0003894-T01-IM5	11,74463637	2,545110506	0.58	Esophageal Adenocarcinoma
egc_msk_2017	P-0002845	P-0002845-T01-IM3	5,545776503	1,878820033	0.37	Stomach Adenocarcinoma
egc_msk_2017	P-0002118	P-0002118-T01-IM3	4,436621202	1,693157765		Stomach Adenocarcinoma
egc_msk_2017	P-0001699	P-0001699-T02-IM5	2,936159093	1,370205398		Stomach Adenocarcinoma
egc_msk_2017	P-0003630	P-0003630-T02-IM5	1,957439395	1,084323825	0	Esophageal Adenocarcinoma
egc_msk_2017	P-0001197	P-0001197-T01-IM3	3,327465902	1,464982129	0.71	Stomach Adenocarcinoma
egc_msk_2017	P-0001180	P-0001180-T01-IM3	2,218310601	1,168856564	0.08	Stomach Adenocarcinoma
egc_msk_2017	P-0003432	P-0003432-T01-IM5	4,893598488	1,77386676	0.77	Esophageal Adenocarcinoma
egc_msk_2017	P-0002044	P-0002044-T01-IM3	5,545776503	1,878820033	0.5	Esophageal Adenocarcinoma
egc_msk_2017	P-0001733	P-0001733-T01-IM3	4,436621202	1,693157765	2.14	Esophageal Adenocarcinoma
egc_msk_2017	P-0002428	P-0002428-T01-IM3	6,654931804	2,03535012	0	Stomach Adenocarcinoma
egc_msk_2017	P-0004268	P-0004268-T01-IM5	5,872318186	1,927501485	0.47	Adenocarcinoma of the Gastroesophageal Junction
egc_msk_2017	P-0001393	P-0001393-T01-IM3	7,764087104	2,170662361	2.5	Stomach Adenocarcinoma
egc_msk_2017	P-0000605	P-0000605-T01-IM3	18,85564011	2,988488103	16.92	Stomach Adenocarcinoma
egc_msk_2017	P-0004536	P-0004536-T01-IM5	0,9787196976	0,6824500182		Adenocarcinoma of the Gastroesophageal Junction
egc_msk_2017	P-0002460	P-0002460-T01-IM3	3,327465902	1,464982129		Adenocarcinoma of the Gastroesophageal Junction
egc_msk_2017	P-0000523	P-0000523-T01-IM3	5,545776503	1,878820033	0.46	Stomach Adenocarcinoma
egc_msk_2017	P-0000115	P-0000115-T01-IM3	6,654931804	2,03535012		Adenocarcinoma of the Gastroesophageal Junction
egc_msk_2017	P-0002152	P-0002152-T01-IM3	2,218310601	1,168856564	0.36	Stomach Adenocarcinoma
egc_msk_2017	P-0002712	P-0002712-T01-IM3	3,327465902	1,464982129		Esophageal Adenocarcinoma
egc_msk_2017	P-0000570	P-0000570-T01-IM3	3,327465902	1,464982129		Stomach Adenocarcinoma
egc_msk_2017	P-0001495	P-0001495-T01-IM3	6,654931804	2,03535012		Esophageal Adenocarcinoma
egc_msk_2017	P-0001323	P-0001323-T01-IM3	4,436621202	1,693157765	1.06	Esophageal Adenocarcinoma
egc_msk_2017	P-0001158	P-0001158-T01-IM3	5,545776503	1,878820033	0.44	Stomach Adenocarcinoma
egc_msk_2017	P-0000538	P-0000538-T01-IM3	3,327465902	1,464982129	2.01	Esophageal Adenocarcinoma
egc_msk_2017	P-0004086	P-0004086-T01-IM5	4,893598488	1,77386676	0.25	Stomach Adenocarcinoma
egc_msk_2017	P-0005709	P-0005709-T01-IM5	0,9787196976	0,6824500182	0.17	Stomach Adenocarcinoma
egc_msk_2017	P-0006877	P-0006877-T01-IM5	10,76591667	2,465206934	0.78	Esophageal Adenocarcinoma
egc_msk_2017	P-0007164	P-0007164-T01-IM5	4,893598488	1,77386676	0	Esophageal Adenocarcinoma
egc_msk_2017	P-0004043	P-0004043-T01-IM3	5,545776503	1,878820033	0.86	Stomach Adenocarcinoma
egc_msk_2017	P-0009337	P-0009337-T01-IM5	3,91487879	1,592267092	0.85	Stomach Adenocarcinoma
egc_msk_2017	P-0001551	P-0001551-T02-IM5	0,9787196976	0,6824500182		Stomach Adenocarcinoma
egc_msk_2017	P-0009069	P-0009069-T01-IM5	0,9787196976	0,6824500182	0.17	Adenocarcinoma of the Gastroesophageal Junction
egc_msk_2017	P-0009094	P-0009094-T01-IM5	4,893598488	1,77386676	0	Stomach Adenocarcinoma
egc_msk_2017	P-0009066	P-0009066-T01-IM5	9,787196976	2,378359966	0.27	Esophageal Adenocarcinoma
egc_msk_2017	P-0006699	P-0006699-T01-IM5	6,851037883	2,060645737	0.07	Esophageal Adenocarcinoma
egc_msk_2017	P-0009067	P-0009067-T01-IM5	4,893598488	1,77386676		Esophageal Adenocarcinoma
egc_msk_2017	P-0008305	P-0008305-T01-IM5	2,936159093	1,370205398	0.08	Esophageal Adenocarcinoma
egc_msk_2017	P-0008926	P-0008926-T01-IM5	1,957439395	1,084323825	0	Esophageal Adenocarcinoma
egc_msk_2017	P-0006043	P-0006043-T01-IM5	0,9787196976	0,6824500182	0.08	Stomach Adenocarcinoma
egc_msk_2017	P-0007531	P-0007531-T02-IM5	11,74463637	2,545110506	0	Stomach Adenocarcinoma
egc_msk_2017	P-0009159	P-0009159-T02-IM5	1,957439395	1,084323825	0.16	Stomach Adenocarcinoma
egc_msk_2017	P-0009868	P-0009868-T01-IM5	3,91487879	1,592267092	2.77	Stomach Adenocarcinoma
egc_msk_2017	P-0007572	P-0007572-T01-IM5	8,808477279	2,28324704		Esophageal Adenocarcinoma
egc_msk_2017	P-0003944	P-0003944-T01-IM3	5,545776503	1,878820033	1.66	Stomach Adenocarcinoma
egc_msk_2017	P-0007653	P-0007653-T01-IM5	0,9787196976	0,6824500182		Esophageal Adenocarcinoma
egc_msk_2017	P-0004958	P-0004958-T01-IM5	3,91487879	1,592267092	0.84	Esophageal Adenocarcinoma
egc_msk_2017	P-0005991	P-0005991-T01-IM5	3,91487879	1,592267092	0.59	Esophageal Adenocarcinoma
egc_msk_2017	P-0006318	P-0006318-T01-IM5	0,9787196976	0,6824500182	0	Stomach Adenocarcinoma
egc_msk_2017	P-0009055	P-0009055-T01-IM5	7,829757581	2,17812756		Adenocarcinoma of the Gastroesophageal Junction
egc_msk_2017	P-0005683	P-0005683-T01-IM5	7,829757581	2,17812756	1.01	Stomach Adenocarcinoma
egc_msk_2017	P-0007598	P-0007598-T01-IM5	4,893598488	1,77386676	0.89	Stomach Adenocarcinoma
egc_msk_2017	P-0007227	P-0007227-T01-IM5	1,957439395	1,084323825		Esophageal Adenocarcinoma
egc_msk_2017	P-0005060	P-0005060-T01-IM5	2,936159093	1,370205398	0.92	Stomach Adenocarcinoma
egc_msk_2017	P-0008417	P-0008417-T01-IM5	9,787196976	2,378359966		Stomach Adenocarcinoma
egc_msk_2017	P-0005431	P-0005431-T01-IM5	0,9787196976	0,6824500182		Stomach Adenocarcinoma
egc_msk_2017	P-0006869	P-0006869-T01-IM5	1,957439395	1,084323825	2.17	Stomach Adenocarcinoma
egc_msk_2017	P-0006112	P-0006112-T01-IM5	5,872318186	1,927501485	0.15	Adenocarcinoma of the Gastroesophageal Junction
egc_msk_2017	P-0002208	P-0002208-T03-IM5	2,936159093	1,370205398		Adenocarcinoma of the Gastroesophageal Junction
egc_msk_2017	P-0009739	P-0009739-T01-IM5	2,936159093	1,370205398	0.46	Esophageal Adenocarcinoma
egc_msk_2017	P-0008788	P-0008788-T01-IM5	7,829757581	2,17812756	0	Esophageal Adenocarcinoma
egc_msk_2017	P-0009400	P-0009400-T01-IM5	3,91487879	1,592267092		Esophageal Adenocarcinoma
egc_msk_2017	P-0003536	P-0003536-T02-IM5	6,851037883	2,060645737	0.33	Esophageal Adenocarcinoma
egc_msk_2017	P-0015904	P-0015904-T01-IM6	11,24107523	2,504797119	0.73	Adenocarcinoma of the Gastroesophageal Junction
egc_msk_2017	P-0005019	P-0005019-T01-IM5	5,872318186	1,927501485	1.26	Stomach Adenocarcinoma
egc_msk_2017	P-0008844	P-0008844-T01-IM5	4,893598488	1,77386676	0	Stomach Adenocarcinoma
egc_msk_2017	P-0009563	P-0009563-T01-IM5	6,851037883	2,060645737	3.01	Esophageal Adenocarcinoma
egc_msk_2017	P-0007412	P-0007412-T01-IM5	1,957439395	1,084323825		Stomach Adenocarcinoma
egc_msk_2017	P-0005767	P-0005767-T02-IM5	6,851037883	2,060645737		Esophageal Adenocarcinoma
egc_msk_2017	P-0005637	P-0005637-T01-IM5	1,957439395	1,084323825	1.26	Stomach Adenocarcinoma
egc_msk_2017	P-0009065	P-0009065-T01-IM5	0,9787196976	0,6824500182		Esophageal Adenocarcinoma
egc_msk_2017	P-0005930	P-0005930-T01-IM5	4,893598488	1,77386676	1.52	Esophageal Adenocarcinoma
egc_msk_2017	P-0006615	P-0006615-T01-IM5	4,893598488	1,77386676	1.57	Esophageal Adenocarcinoma
egc_msk_2017	P-0009368	P-0009368-T01-IM5	1,957439395	1,084323825	0.39	Stomach Adenocarcinoma
egc_msk_2017	P-0005899	P-0005899-T01-IM5	7,829757581	2,17812756	0.65	Esophageal Adenocarcinoma
egc_msk_2017	P-0006836	P-0006836-T01-IM5	5,872318186	1,927501485	0.08	Adenocarcinoma of the Gastroesophageal Junction
egc_msk_2017	P-0008004	P-0008004-T01-IM5	1,957439395	1,084323825	0	Adenocarcinoma of the Gastroesophageal Junction
egc_msk_2017	P-0005702	P-0005702-T01-IM5	0,9787196976	0,6824500182	0.08	Stomach Adenocarcinoma
egc_msk_2017	P-0003983	P-0003983-T01-IM3	12,20070831	2,580270488		Stomach Adenocarcinoma
egc_msk_2017	P-0008956	P-0008956-T01-IM5	10,76591667	2,465206934	0.17	Stomach Adenocarcinoma
egc_msk_2017	P-0005106	P-0005106-T01-IM5	7,829757581	2,17812756		Esophageal Adenocarcinoma
egc_msk_2017	P-0005993	P-0005993-T01-IM5	4,893598488	1,77386676	1.56	Esophageal Adenocarcinoma
egc_msk_2017	P-0006448	P-0006448-T01-IM5	8,808477279	2,28324704	1.55	Esophageal Adenocarcinoma
egc_msk_2017	P-0005167	P-0005167-T01-IM5	5,872318186	1,927501485	0.24	Stomach Adenocarcinoma
egc_msk_2017	P-0003930	P-0003930-T01-IM3	6,654931804	2,03535012	1.5	Stomach Adenocarcinoma
egc_msk_2017	P-0003914	P-0003914-T01-IM3	8,873242405	2,289828311	0.24	Esophageal Adenocarcinoma
egc_msk_2017	P-0008318	P-0008318-T01-IM5	1,957439395	1,084323825		Esophageal Adenocarcinoma
egc_msk_2017	P-0009872	P-0009872-T01-IM5	4,893598488	1,77386676	2.16	Esophageal Adenocarcinoma
egc_msk_2017	P-0009100	P-0009100-T01-IM5	2,936159093	1,370205398	0.3	Stomach Adenocarcinoma
egc_msk_2017	P-0004046	P-0004046-T01-IM3	12,20070831	2,580270488		Adenocarcinoma of the Gastroesophageal Junction
egc_msk_2017	P-0006333	P-0006333-T01-IM5	2,936159093	1,370205398		Esophageal Adenocarcinoma
egc_msk_2017	P-0009631	P-0009631-T01-IM5	3,91487879	1,592267092	0.3	Esophageal Adenocarcinoma
egc_msk_2017	P-0007386	P-0007386-T01-IM5	5,872318186	1,927501485	0.58	Stomach Adenocarcinoma
egc_msk_2017	P-0005919	P-0005919-T01-IM5	7,829757581	2,17812756	15.88	Adenocarcinoma of the Gastroesophageal Junction
egc_msk_2017	P-0000282	P-0000282-T02-IM5	2,936159093	1,370205398		Stomach Adenocarcinoma
egc_msk_2017	P-0005300	P-0005300-T01-IM5	4,893598488	1,77386676	0.84	Esophageal Adenocarcinoma
egc_msk_2017	P-0001586	P-0001586-T02-IM5	4,893598488	1,77386676	1.41	Adenocarcinoma of the Gastroesophageal Junction
egc_msk_2017	P-0001495	P-0001495-T03-IM5	12,72335607	2,619099204	1.28	Esophageal Adenocarcinoma
egc_msk_2017	P-0008271	P-0008271-T01-IM5	6,851037883	2,060645737		Esophageal Adenocarcinoma
egc_msk_2017	P-0000444	P-0000444-T02-IM5	10,76591667	2,465206934	0.16	Esophageal Adenocarcinoma
egc_msk_2017	P-0008809	P-0008809-T01-IM5	0,9787196976	0,6824500182	0	Stomach Adenocarcinoma
egc_msk_2017	P-0006911	P-0006911-T02-IM5	2,936159093	1,370205398		Stomach Adenocarcinoma
egc_msk_2017	P-0005819	P-0005819-T01-IM5	3,91487879	1,592267092	0.87	Esophageal Adenocarcinoma
egc_msk_2017	P-0000553	P-0000553-T02-IM5	6,851037883	2,060645737		Adenocarcinoma of the Gastroesophageal Junction
egc_msk_2017	P-0008536	P-0008536-T02-IM5	4,893598488	1,77386676	2.34	Adenocarcinoma of the Gastroesophageal Junction
egc_msk_2017	P-0008187	P-0008187-T01-IM5	5,872318186	1,927501485	3.26	Stomach Adenocarcinoma
egc_msk_2017	P-0006732	P-0006732-T01-IM5	3,91487879	1,592267092	0.35	Esophageal Adenocarcinoma
egc_msk_2017	P-0009637	P-0009637-T01-IM5	3,91487879	1,592267092	0	Esophageal Adenocarcinoma
egc_msk_2017	P-0005999	P-0005999-T01-IM5	0,9787196976	0,6824500182	0	Stomach Adenocarcinoma
egc_msk_2017	P-0005500	P-0005500-T01-IM5	23,48927274	3,198235174	3.78	Esophageal Adenocarcinoma
egc_msk_2017	P-0006838	P-0006838-T01-IM5	10,76591667	2,465206934	2.54	Adenocarcinoma of the Gastroesophageal Junction
egc_msk_2017	P-0007531	P-0007531-T01-IM5	8,808477279	2,28324704		Stomach Adenocarcinoma
egc_msk_2017	P-0005995	P-0005995-T01-IM5	6,851037883	2,060645737	0	Stomach Adenocarcinoma
egc_msk_2017	P-0006519	P-0006519-T01-IM5	6,851037883	2,060645737	0.82	Esophageal Adenocarcinoma
egc_msk_2017	P-0009057	P-0009057-T01-IM5	42,084947	3,763173679	34.51	Stomach Adenocarcinoma
egc_msk_2017	P-0009872	P-0009872-T02-IM5	6,851037883	2,060645737		Esophageal Adenocarcinoma
egc_msk_2017	P-0008039	P-0008039-T01-IM5	2,936159093	1,370205398	0.09	Stomach Adenocarcinoma
egc_msk_2017	P-0004044	P-0004044-T01-IM3	5,545776503	1,878820033	0.09	Stomach Adenocarcinoma
egc_msk_2017	P-0009257	P-0009257-T01-IM5	0,9787196976	0,6824500182	0.44	Stomach Adenocarcinoma
egc_msk_2017	P-0006919	P-0006919-T01-IM5	0,9787196976	0,6824500182	0.09	Esophageal Adenocarcinoma
egc_msk_2017	P-0005618	P-0005618-T02-IM5	10,76591667	2,465206934	0.07	Adenocarcinoma of the Gastroesophageal Junction
egc_msk_2017	P-0009088	P-0009088-T01-IM5	4,893598488	1,77386676	0	Adenocarcinoma of the Gastroesophageal Junction
egc_msk_2017	P-0007227	P-0007227-T02-IM5	0,9787196976	0,6824500182	0.1	Esophageal Adenocarcinoma
egc_msk_2017	P-0007895	P-0007895-T01-IM5	3,91487879	1,592267092	0.71	Esophageal Adenocarcinoma
egc_msk_2017	P-0007845	P-0007845-T01-IM5	1,957439395	1,084323825	0.66	Esophageal Adenocarcinoma
egc_msk_2017	P-0005488	P-0005488-T01-IM5	10,76591667	2,465206934	0.41	Adenocarcinoma of the Gastroesophageal Junction
egc_msk_2017	P-0006357	P-0006357-T01-IM5	4,893598488	1,77386676	0.89	Esophageal Adenocarcinoma
egc_msk_2017	P-0008882	P-0008882-T01-IM5	0,9787196976	0,6824500182	0.08	Stomach Adenocarcinoma
egc_msk_2017	P-0002883	P-0002883-T02-IM5	7,829757581	2,17812756		Esophageal Adenocarcinoma
egc_msk_2017	P-0006112	P-0006112-T02-IM5	2,936159093	1,370205398		Adenocarcinoma of the Gastroesophageal Junction
egc_msk_2017	P-0001495	P-0001495-T02-IM5	6,851037883	2,060645737		Esophageal Adenocarcinoma
egc_msk_2017	P-0007748	P-0007748-T01-IM5	1,957439395	1,084323825	0	Esophageal Adenocarcinoma
egc_msk_2017	P-0005168	P-0005168-T01-IM5	2,936159093	1,370205398	0	Stomach Adenocarcinoma
egc_msk_2017	P-0006475	P-0006475-T01-IM5	4,893598488	1,77386676	0	Stomach Adenocarcinoma
egc_msk_2017	P-0000076	P-0000076-T01-IM3	3,327465902	1,464982129	0.08	Stomach Adenocarcinoma
egc_msk_2017	P-0009918	P-0009918-T01-IM5	61,65934095	4,137712768	37.97	Stomach Adenocarcinoma
egc_msk_2017	P-0002208	P-0002208-T02-IM5	5,872318186	1,927501485	1.68	Adenocarcinoma of the Gastroesophageal Junction
egc_msk_2017	P-0003915	P-0003915-T01-IM3	6,654931804	2,03535012	0	Stomach Adenocarcinoma
egc_msk_2017	P-0000249	P-0000249-T02-IM3	1,109155301	0,7462875359	1.7	Stomach Adenocarcinoma
egc_msk_2017	P-0003981	P-0003981-T01-IM3	5,545776503	1,878820033		Esophageal Adenocarcinoma
egc_msk_2017	P-0006012	P-0006012-T01-IM5	0,9787196976	0,6824500182	0.25	Stomach Adenocarcinoma
egc_msk_2017	P-0009607	P-0009607-T01-IM5	3,91487879	1,592267092	0	Stomach Adenocarcinoma
egc_msk_2017	P-0010827	P-0010827-T01-IM5	7,829757581	2,17812756	0.96	Esophageal Adenocarcinoma
egc_msk_2017	P-0011284	P-0011284-T01-IM5	6,851037883	2,060645737	0.75	Esophageal Adenocarcinoma
egc_msk_2017	P-0013417	P-0013417-T01-IM5	2,936159093	1,370205398	0.07	Esophageal Adenocarcinoma
egc_msk_2017	P-0013973	P-0013973-T01-IM5	2,936159093	1,370205398		Esophageal Adenocarcinoma
egc_msk_2017	P-0013270	P-0013270-T01-IM5	2,936159093	1,370205398	2.08	Esophageal Adenocarcinoma
egc_msk_2017	P-0004605	P-0004605-T02-IM5	10,76591667	2,465206934	4.84	Esophageal Adenocarcinoma
egc_msk_2017	P-0010220	P-0010220-T01-IM5	6,851037883	2,060645737	2.15	Esophageal Adenocarcinoma
egc_msk_2017	P-0012720	P-0012720-T01-IM5	2,936159093	1,370205398	1.37	Adenocarcinoma of the Gastroesophageal Junction
egc_msk_2017	P-0013302	P-0013302-T01-IM5	0,9787196976	0,6824500182	2.71	Stomach Adenocarcinoma
egc_msk_2017	P-0014672	P-0014672-T01-IM6	4,323490475	1,672129193		Stomach Adenocarcinoma
egc_msk_2017	P-0010313	P-0010313-T01-IM5	4,893598488	1,77386676	0.17	Stomach Adenocarcinoma
egc_msk_2017	P-0015331	P-0015331-T01-IM6	17,2939619	2,906571055	1.24	Stomach Adenocarcinoma
egc_msk_2017	P-0013879	P-0013879-T01-IM5	2,936159093	1,370205398	0.34	Stomach Adenocarcinoma
egc_msk_2017	P-0014424	P-0014424-T01-IM6	5,18818857	1,822642406		Esophageal Adenocarcinoma
egc_msk_2017	P-0011175	P-0011175-T01-IM5	5,872318186	1,927501485	0.08	Stomach Adenocarcinoma
egc_msk_2017	P-0015641	P-0015641-T01-IM6	3,45879238	1,494877963		Esophageal Adenocarcinoma
egc_msk_2017	P-0009065	P-0009065-T02-IM5	1,957439395	1,084323825	2.61	Esophageal Adenocarcinoma
egc_msk_2017	P-0014326	P-0014326-T01-IM6	1,72939619	1,004080409	2.21	Stomach Adenocarcinoma
egc_msk_2017	P-0011328	P-0011328-T01-IM5	11,74463637	2,545110506	1.89	Esophageal Adenocarcinoma
egc_msk_2017	P-0014504	P-0014504-T01-IM6	6,91758476	2,069086205	0.38	Esophageal Adenocarcinoma
egc_msk_2017	P-0013386	P-0013386-T01-IM5	2,936159093	1,370205398	0.13	Stomach Adenocarcinoma
egc_msk_2017	P-0012339	P-0012339-T01-IM5	2,936159093	1,370205398	0	Stomach Adenocarcinoma
egc_msk_2017	P-0010197	P-0010197-T01-IM5	5,872318186	1,927501485	0.47	Stomach Adenocarcinoma
egc_msk_2017	P-0015251	P-0015251-T01-IM6	8,64698095	2,266645011	1.55	Adenocarcinoma of the Gastroesophageal Junction
egc_msk_2017	P-0010317	P-0010317-T01-IM5	2,936159093	1,370205398	2.52	Esophageal Adenocarcinoma
egc_msk_2017	P-0000180	P-0000180-T01-IM3	1,109155301	0,7462875359		Stomach Adenocarcinoma
egc_msk_2017	P-0003981	YJ-her-002-P1	3,485182746	1,500779241		Esophageal Adenocarcinoma
egc_msk_2017	YJ-her-004	YJ-her-004-M1a	2,323455164	1,201004954		Esophageal Adenocarcinoma
egc_msk_2017	YJ-her-004	YJ-her-004-P	1,161727582	0,7709077084		Esophageal Adenocarcinoma
egc_msk_2017	YJ-her-005	YJ-her-005-P1	5,808637909	1,918192087		Esophageal Adenocarcinoma
egc_msk_2017	YJ-her-005	YJ-her-005-P2	6,970365491	2,07573035		Esophageal Adenocarcinoma
egc_msk_2017	P-0001158	YJ-her-007-M2	9,293820655	2,331543779		Stomach Adenocarcinoma
egc_msk_2017	YJ-her-006	YJ-her-006-P2a	24,39627922	3,234602676		Stomach Adenocarcinoma
egc_msk_2017	YJ-her-006	YJ-her-006-P1	8,132093073	2,211794921		Stomach Adenocarcinoma
egc_msk_2017	YJ-her-013	s_YJ_her_013_P	6,654931804	2,03535012		Esophageal Adenocarcinoma
egc_msk_2017	YJ-her-013	s_YJ_her_013_X1	6,654931804	2,03535012		Esophageal Adenocarcinoma
egc_msk_2017	YJ-her-010	s_YJ_her_010_P2	6,654931804	2,03535012		Stomach Adenocarcinoma
egc_msk_2017	YJ-her-010	s_YJ_her_010_P1	6,654931804	2,03535012		Stomach Adenocarcinoma
egc_msk_2017	YJ-her-008	s_YJ_her_008_M	14,41901891	2,735601741		Esophageal Adenocarcinoma
egc_msk_2017	YJ-her-008	s_YJ_her_008_P	14,41901891	2,735601741		Esophageal Adenocarcinoma
egc_msk_2017	YJ-her-009	s_YJ_her_009_M2	32,16550372	3,501510291		Adenocarcinoma of the Gastroesophageal Junction
egc_msk_2017	YJ-her-009	s_YJ_her_009_P	32,16550372	3,501510291		Adenocarcinoma of the Gastroesophageal Junction
egc_msk_2017	YJ-her-012	s_YJ_her_012_P2	7,764087104	2,170662361		Stomach Adenocarcinoma
egc_msk_2017	YJ-her-012	s_YJ_her_012_P1	7,764087104	2,170662361		Stomach Adenocarcinoma
egc_msk_2017	YJ-her-014	s_YJ_her_014_P	7,764087104	2,170662361		Stomach Adenocarcinoma
egc_msk_2017	YJ-her-014	s_YJ_her_014_M	7,764087104	2,170662361		Stomach Adenocarcinoma
egc_msk_2017	P-0000716	s_YJ_egc_040_M1	13,70207577	2,687988692		Esophageal Adenocarcinoma
egc_msk_2023	P-0038937	P-0038937-T01-IM6	2,594094285	1,279292022	0.28	Esophageal Adenocarcinoma
egc_msk_2023	P-0040300	P-0040300-T01-IM6	7,782282855	2,17273638	0.65	Adenocarcinoma of the Gastroesophageal Junction
egc_msk_2023	P-0041037	P-0041037-T01-IM6	4,323490475	1,672129193	0.06	Stomach Adenocarcinoma
egc_msk_2023	P-0041108	P-0041108-T01-IM6	2,594094285	1,279292022	0.05	Esophageal Adenocarcinoma
egc_msk_2023	P-0033597	P-0033597-T01-IM6	8,64698095	2,266645011	0.41	Esophagogastric Adenocarcinoma
egc_msk_2023	P-0034464	P-0034464-T01-IM6	0,864698095	0,6230991606	0.11	Adenocarcinoma of the Gastroesophageal Junction
egc_msk_2023	P-0035631	P-0035631-T01-IM6	0,864698095	0,6230991606	0.22	Intestinal Type Stomach Adenocarcinoma
egc_msk_2023	P-0036009	P-0036009-T01-IM6	5,18818857	1,822642406	1.55	Esophageal Adenocarcinoma
egc_msk_2023	P-0036827	P-0036827-T01-IM6	3,45879238	1,494877963	0.64	Esophageal Adenocarcinoma
egc_msk_2023	P-0030641	P-0030641-T01-IM6	0,864698095	0,6230991606	0.86	Stomach Adenocarcinoma
egc_msk_2023	P-0031238	P-0031238-T01-IM6	3,45879238	1,494877963	0	Esophageal Poorly Differentiated Carcinoma
egc_msk_2023	P-0031438	P-0031438-T01-IM6	2,594094285	1,279292022	0.17	Esophageal Adenocarcinoma
egc_msk_2023	P-0031478	P-0031478-T01-IM6	1,72939619	1,004080409	0.06	Stomach Adenocarcinoma
egc_msk_2023	P-0032654	P-0032654-T01-IM6	1,72939619	1,004080409	0.72	Intestinal Type Stomach Adenocarcinoma
egc_msk_2023	P-0032687	P-0032687-T01-IM6	4,323490475	1,672129193	0.35	Esophagogastric Adenocarcinoma
egc_msk_2023	P-0025609	P-0025609-T01-IM6	3,45879238	1,494877963	0.37	Stomach Adenocarcinoma
egc_msk_2023	P-0025770	P-0025770-T01-IM6	2,594094285	1,279292022	0.87	Adenocarcinoma of the Gastroesophageal Junction
egc_msk_2023	P-0025857	P-0025857-T01-IM6	3,45879238	1,494877963	0.07	Esophageal Adenocarcinoma
egc_msk_2023	P-0025950	P-0025950-T01-IM6	5,18818857	1,822642406	0.62	Esophagogastric Adenocarcinoma
egc_msk_2023	P-0027141	P-0027141-T01-IM6	4,323490475	1,672129193	1.74	Esophageal Adenocarcinoma
egc_msk_2023	P-0027243	P-0027243-T01-IM6	1,72939619	1,004080409	1.38	Poorly Differentiated Carcinoma of the Stomach
egc_msk_2023	P-0027269	P-0027269-T01-IM6	8,64698095	2,266645011	0.15	Adenocarcinoma of the Gastroesophageal Junction
egc_msk_2023	P-0027758	P-0027758-T01-IM6	4,323490475	1,672129193	0.2	Poorly Differentiated Carcinoma of the Stomach
egc_msk_2023	P-0028093	P-0028093-T01-IM6	6,052886665	1,953436989	0.58	Adenocarcinoma of the Gastroesophageal Junction
egc_msk_2023	P-0028658	P-0028658-T01-IM6	9,511679045	2,352486929	0.52	Stomach Adenocarcinoma
egc_msk_2023	P-0028918	P-0028918-T01-IM6	4,323490475	1,672129193	0.47	Adenocarcinoma of the Gastroesophageal Junction
egc_msk_2023	P-0029024	P-0029024-T01-IM6	2,594094285	1,279292022	0	Esophageal Adenocarcinoma
egc_msk_2023	P-0022100	P-0022100-T01-IM6	3,45879238	1,494877963	0.31	Esophageal Adenocarcinoma
egc_msk_2023	P-0022788	P-0022788-T01-IM6	8,64698095	2,266645011	1.22	Esophageal Poorly Differentiated Carcinoma
egc_msk_2023	P-0022936	P-0022936-T01-IM6	2,594094285	1,279292022	1.01	Esophagogastric Adenocarcinoma
egc_msk_2023	P-0024530	P-0024530-T01-IM6	6,052886665	1,953436989	0	Stomach Adenocarcinoma
egc_msk_2023	P-0024659	P-0024659-T01-IM6	4,323490475	1,672129193	1.66	Signet Ring Cell Carcinoma of the Stomach
egc_msk_2023	P-0024920	P-0024920-T01-IM6	1,72939619	1,004080409	1.39	Poorly Differentiated Carcinoma of the Stomach
egc_msk_2023	P-0025224	P-0025224-T01-IM6	12,97047142	2,636945918	1.19	Poorly Differentiated Carcinoma of the Stomach
egc_msk_2023	P-0019723	P-0019723-T01-IM6	2,594094285	1,279292022	1.31	Poorly Differentiated Carcinoma of the Stomach
egc_msk_2023	P-0020249	P-0020249-T01-IM6	10,37637714	2,431539025	0.13	Adenocarcinoma of the Gastroesophageal Junction
egc_msk_2023	P-0018800	P-0018800-T01-IM6	8,64698095	2,266645011	0.08	Adenocarcinoma of the Gastroesophageal Junction
egc_msk_2023	P-0009503	P-0009503-T01-IM5	3,91487879	1,592267092	0.16	Esophageal Adenocarcinoma
egc_msk_2023	P-0007687	P-0007687-T06-IM6	3,45879238	1,494877963	0.35	Esophageal Poorly Differentiated Carcinoma
egc_msk_2023	P-0006010	P-0006010-T02-IM6	8,64698095	2,266645011	0.26	Esophageal Adenocarcinoma
egc_msk_2023	P-0006909	P-0006909-T01-IM5	7,829757581	2,17812756	0.49	Stomach Adenocarcinoma
egc_msk_2023	P-0018927	P-0018927-T02-IM6	4,323490475	1,672129193	0.08	Adenocarcinoma of the Gastroesophageal Junction
egc_msk_2023	P-0018986	P-0018986-T02-IM6	10,37637714	2,431539025	1.66	Adenocarcinoma of the Gastroesophageal Junction
egc_msk_2023	P-0019271	P-0019271-T01-IM6	6,91758476	2,069086205	0.07	Adenocarcinoma of the Gastroesophageal Junction
egc_msk_2023	P-0019413	P-0019413-T01-IM6	6,91758476	2,069086205	0.14	Adenocarcinoma of the Gastroesophageal Junction
egc_msk_2023	P-0019919	P-0019919-T01-IM6	5,18818857	1,822642406	0.2	Adenocarcinoma of the Gastroesophageal Junction
egc_msk_2023	P-0020070	P-0020070-T01-IM6	5,18818857	1,822642406	0.06	Adenocarcinoma of the Gastroesophageal Junction
egc_msk_2023	P-0020560	P-0020560-T01-IM6	6,91758476	2,069086205	1.51	Poorly Differentiated Carcinoma of the Stomach
egc_msk_2023	P-0020616	P-0020616-T01-IM6	43,23490475	3,789514178	19.35	Adenocarcinoma of the Gastroesophageal Junction
egc_msk_2023	P-0020732	P-0020732-T01-IM6	4,323490475	1,672129193	1.27	Adenocarcinoma of the Gastroesophageal Junction
egc_msk_2023	P-0022154	P-0022154-T01-IM6	2,594094285	1,279292022	2.65	Adenocarcinoma of the Gastroesophageal Junction
egc_msk_2023	P-0022526	P-0022526-T01-IM6	8,64698095	2,266645011	0.46	Adenocarcinoma of the Gastroesophageal Junction
egc_msk_2023	P-0022688	P-0022688-T01-IM6	3,45879238	1,494877963	1.04	Adenocarcinoma of the Gastroesophageal Junction
egc_msk_2023	P-0022896	P-0022896-T01-IM6	6,052886665	1,953436989	0.28	Adenocarcinoma of the Gastroesophageal Junction
egc_msk_2023	P-0023267	P-0023267-T01-IM6	0,864698095	0,6230991606	0	Esophagogastric Adenocarcinoma
egc_msk_2023	P-0023603	P-0023603-T01-IM6	7,782282855	2,17273638	1.79	Adenocarcinoma of the Gastroesophageal Junction
egc_msk_2023	P-0023627	P-0023627-T02-IM6	3,45879238	1,494877963	0.16	Adenocarcinoma of the Gastroesophageal Junction
egc_msk_2023	P-0024038	P-0024038-T01-IM6	0,864698095	0,6230991606	0.06	Poorly Differentiated Carcinoma of the Stomach
egc_msk_2023	P-0024527	P-0024527-T01-IM6	2,594094285	1,279292022	0.07	Esophageal Adenocarcinoma
egc_msk_2023	P-0024674	P-0024674-T01-IM6	4,323490475	1,672129193	0.55	Adenocarcinoma of the Gastroesophageal Junction
egc_msk_2023	P-0025394	P-0025394-T01-IM6	6,91758476	2,069086205	0.71	Adenocarcinoma of the Gastroesophageal Junction
egc_msk_2023	P-0026239	P-0026239-T01-IM6	11,24107523	2,504797119	0.31	Poorly Differentiated Carcinoma of the Stomach
egc_msk_2023	P-0026245	P-0026245-T01-IM6	1,72939619	1,004080409	0.08	Stomach Adenocarcinoma
egc_msk_2023	P-0026252	P-0026252-T01-IM6	3,45879238	1,494877963	0.23	Stomach Adenocarcinoma
egc_msk_2023	P-0026304	P-0026304-T01-IM6	0,864698095	0,6230991606	0.14	Stomach Adenocarcinoma
egc_msk_2023	P-0026320	P-0026320-T01-IM6	0,864698095	0,6230991606	0	Stomach Adenocarcinoma
egc_msk_2023	P-0026405	P-0026405-T01-IM6	4,323490475	1,672129193	0	Adenocarcinoma of the Gastroesophageal Junction
egc_msk_2023	P-0026410	P-0026410-T01-IM6	6,052886665	1,953436989	0	Esophagogastric Adenocarcinoma
egc_msk_2023	P-0026430	P-0026430-T01-IM6	5,18818857	1,822642406	1.81	Stomach Adenocarcinoma
egc_msk_2023	P-0026791	P-0026791-T01-IM6	3,45879238	1,494877963	0.35	Poorly Differentiated Carcinoma of the Stomach
egc_msk_2023	P-0026864	P-0026864-T01-IM6	4,323490475	1,672129193	0	Adenocarcinoma of the Gastroesophageal Junction
egc_msk_2023	P-0026909	P-0026909-T01-IM6	3,45879238	1,494877963	0	Adenocarcinoma of the Gastroesophageal Junction
egc_msk_2023	P-0027359	P-0027359-T01-IM6	8,64698095	2,266645011	0.9	Esophageal Adenocarcinoma
egc_msk_2023	P-0027743	P-0027743-T01-IM6	6,052886665	1,953436989	0.07	Esophagogastric Adenocarcinoma
egc_msk_2023	P-0027869	P-0027869-T01-IM6	4,323490475	1,672129193	2.09	Adenocarcinoma of the Gastroesophageal Junction
egc_msk_2023	P-0028387	P-0028387-T01-IM6	0,864698095	0,6230991606	0.07	Adenocarcinoma of the Gastroesophageal Junction
egc_msk_2023	P-0028634	P-0028634-T01-IM6	12,97047142	2,636945918	0.23	Stomach Adenocarcinoma
egc_msk_2023	P-0029406	P-0029406-T01-IM6	4,323490475	1,672129193	0.14	Adenocarcinoma of the Gastroesophageal Junction
egc_msk_2023	P-0029587	P-0029587-T01-IM6	2,594094285	1,279292022	0	Adenocarcinoma of the Gastroesophageal Junction
egc_msk_2023	P-0029617	P-0029617-T02-IM6	2,594094285	1,279292022	0.15	Adenocarcinoma of the Gastroesophageal Junction
egc_msk_2023	P-0029628	P-0029628-T01-IM6	2,594094285	1,279292022	0.84	Adenocarcinoma of the Gastroesophageal Junction
egc_msk_2023	P-0029756	P-0029756-T01-IM6	4,323490475	1,672129193	0.29	Adenocarcinoma of the Gastroesophageal Junction
egc_msk_2023	P-0029805	P-0029805-T01-IM6	6,052886665	1,953436989	0	Poorly Differentiated Carcinoma of the Stomach
egc_msk_2023	P-0029957	P-0029957-T01-IM6	2,594094285	1,279292022	0.3	Adenocarcinoma of the Gastroesophageal Junction
egc_msk_2023	P-0029984	P-0029984-T01-IM6	12,10577333	2,573052845	0.32	Adenocarcinoma of the Gastroesophageal Junction
egc_msk_2023	P-0030593	P-0030593-T01-IM6	4,323490475	1,672129193	0.12	Adenocarcinoma of the Gastroesophageal Junction
egc_msk_2023	P-0031040	P-0031040-T01-IM6	3,45879238	1,494877963	0.55	Adenocarcinoma of the Gastroesophageal Junction
egc_msk_2023	P-0031129	P-0031129-T02-IM6	3,45879238	1,494877963	0.56	Esophageal Adenocarcinoma
egc_msk_2023	P-0031800	P-0031800-T01-IM6	1,72939619	1,004080409	0.23	Adenocarcinoma of the Gastroesophageal Junction
egc_msk_2023	P-0031817	P-0031817-T01-IM6	2,594094285	1,279292022	0	Poorly Differentiated Carcinoma of the Stomach
egc_msk_2023	P-0032512	P-0032512-T01-IM6	6,052886665	1,953436989	0.18	Esophageal Poorly Differentiated Carcinoma
egc_msk_2023	P-0033355	P-0033355-T01-IM6	11,24107523	2,504797119	2.68	Esophagogastric Adenocarcinoma
egc_msk_2023	P-0033743	P-0033743-T01-IM6	4,323490475	1,672129193	0.11	Esophageal Adenocarcinoma
egc_msk_2023	P-0033890	P-0033890-T01-IM6	3,45879238	1,494877963	0.59	Adenocarcinoma of the Gastroesophageal Junction
egc_msk_2023	P-0033967	P-0033967-T01-IM6	3,45879238	1,494877963	0.22	Adenocarcinoma of the Gastroesophageal Junction
egc_msk_2023	P-0034132	P-0034132-T01-IM6	6,91758476	2,069086205	0.19	Adenocarcinoma of the Gastroesophageal Junction
egc_msk_2023	P-0034887	P-0034887-T01-IM6	0,864698095	0,6230991606	0.86	Adenocarcinoma of the Gastroesophageal Junction
egc_msk_2023	P-0034917	P-0034917-T01-IM6	1,72939619	1,004080409	0	Adenocarcinoma of the Gastroesophageal Junction
egc_msk_2023	P-0034999	P-0034999-T01-IM6	2,594094285	1,279292022	0.65	Adenocarcinoma of the Gastroesophageal Junction
egc_msk_2023	P-0035077	P-0035077-T01-IM6	13,83516952	2,697000681	1.03	Adenocarcinoma of the Gastroesophageal Junction
egc_msk_2023	P-0035081	P-0035081-T01-IM6	4,323490475	1,672129193	2.82	Intestinal Type Stomach Adenocarcinoma
egc_msk_2023	P-0035435	P-0035435-T01-IM6	9,511679045	2,352486929	0.49	Adenocarcinoma of the Gastroesophageal Junction
egc_msk_2023	P-0035791	P-0035791-T01-IM6	5,18818857	1,822642406	0.43	Adenocarcinoma of the Gastroesophageal Junction
egc_msk_2023	P-0036499	P-0036499-T03-IM6	13,83516952	2,697000681	1.77	Esophageal Adenocarcinoma
egc_msk_2023	P-0036911	P-0036911-T02-IM6	2,594094285	1,279292022	0.12	Esophagogastric Adenocarcinoma
egc_msk_2023	P-0037311	P-0037311-T01-IM6	0,864698095	0,6230991606	0.09	Adenocarcinoma of the Gastroesophageal Junction
egc_msk_2023	P-0037739	P-0037739-T01-IM6	2,594094285	1,279292022	0	Adenocarcinoma of the Gastroesophageal Junction
egc_msk_2023	P-0038081	P-0038081-T01-IM6	4,323490475	1,672129193	0.38	Adenocarcinoma of the Gastroesophageal Junction
egc_msk_2023	P-0038204	P-0038204-T01-IM6	8,64698095	2,266645011	0.46	Adenocarcinoma of the Gastroesophageal Junction
egc_msk_2023	P-0038633	P-0038633-T01-IM6	4,323490475	1,672129193	0.06	Adenocarcinoma of the Gastroesophageal Junction
egc_msk_2023	P-0038641	P-0038641-T01-IM6	6,91758476	2,069086205	0	Adenocarcinoma of the Gastroesophageal Junction
egc_msk_2023	P-0038769	P-0038769-T01-IM6	4,323490475	1,672129193	0.3	Adenocarcinoma of the Gastroesophageal Junction
egc_msk_2023	P-0039149	P-0039149-T01-IM6	7,782282855	2,17273638	0.21	Adenocarcinoma of the Gastroesophageal Junction
egc_msk_2023	P-0039886	P-0039886-T01-IM6	0,864698095	0,6230991606	0	Adenocarcinoma of the Gastroesophageal Junction
egc_msk_2023	P-0040315	P-0040315-T01-IM6	2,594094285	1,279292022	0	Adenocarcinoma of the Gastroesophageal Junction
egc_msk_2023	P-0040341	P-0040341-T01-IM6	41,50550856	3,749633681	25.83	Adenocarcinoma of the Gastroesophageal Junction
egc_msk_2023	P-0040587	P-0040587-T01-IM6	2,594094285	1,279292022	0.65	Adenocarcinoma of the Gastroesophageal Junction
egc_msk_2023	P-0040676	P-0040676-T01-IM6	3,45879238	1,494877963	0	Adenocarcinoma of the Gastroesophageal Junction
egc_msk_2023	P-0041482	P-0041482-T01-IM6	2,594094285	1,279292022	0.57	Adenocarcinoma of the Gastroesophageal Junction
egc_msk_2023	P-0044510	P-0044510-T01-IM6	9,511679045	2,352486929	0.06	Adenocarcinoma of the Gastroesophageal Junction
egc_msk_2023	P-0046595	P-0046595-T01-IM6	4,323490475	1,672129193	0	Adenocarcinoma of the Gastroesophageal Junction
egc_msk_2023	P-0046796	P-0046796-T01-IM6	0,864698095	0,6230991606	0.21	Adenocarcinoma of the Gastroesophageal Junction
egc_msk_2023	P-0049960	P-0049960-T01-IM6	7,782282855	2,17273638	0.21	Stomach Adenocarcinoma
egc_msk_2023	P-0034919	P-0034919-T01-IM6	3,45879238	1,494877963	0.92	Stomach Adenocarcinoma
egc_msk_2023	P-0067970	P-0067970-T01-IM7	5,742430656	1,908420491	0.64	Stomach Adenocarcinoma
egc_msk_2023	P-0066703	P-0066703-T01-IM7	4,922083419	1,778688316	6.41	Esophageal Adenocarcinoma
egc_msk_2023	P-0065752	P-0065752-T01-IM7	5,742430656	1,908420491	5.12	Adenocarcinoma of the Gastroesophageal Junction
egc_msk_2023	P-0056237	P-0056237-T02-IM7	3,281388946	1,454277477	0.21	Esophageal Adenocarcinoma
egc_msk_2023	P-0037229	P-0037229-T01-IM6	8,64698095	2,266645011	0.05	Adenocarcinoma of the Gastroesophageal Junction
egc_msk_2023	P-0041218	P-0041218-T01-IM6	9,511679045	2,352486929	0.15	Intestinal Type Stomach Adenocarcinoma
egc_msk_2023	P-0042222	P-0042222-T01-IM6	2,594094285	1,279292022	0.86	Esophageal Adenocarcinoma
egc_msk_2023	P-0026724	P-0026724-T02-IM6	6,052886665	1,953436989	0.79	Esophageal Adenocarcinoma
egc_msk_2023	P-0032275	P-0032275-T01-IM6	6,052886665	1,953436989	0	Esophageal Adenocarcinoma
egc_msk_2023	P-0036993	P-0036993-T01-IM6	34,5879238	3,572006361	11.29	Tubular Stomach Adenocarcinoma
egc_msk_2023	P-0037238	P-0037238-T01-IM6	1,72939619	1,004080409	0.05	Adenocarcinoma of the Gastroesophageal Junction
egc_msk_2023	P-0037441	P-0037441-T01-IM6	3,45879238	1,494877963	0.52	Stomach Adenocarcinoma
egc_msk_2023	P-0039937	P-0039937-T01-IM6	5,18818857	1,822642406	0.33	Stomach Adenocarcinoma
egc_msk_2023	P-0039951	P-0039951-T01-IM6	0,864698095	0,6230991606	0	Esophageal Adenocarcinoma
egc_msk_2023	P-0042497	P-0042497-T01-IM6	7,782282855	2,17273638	0	Esophageal Adenocarcinoma
egc_msk_2023	P-0042994	P-0042994-T01-IM6	3,45879238	1,494877963	0.06	Esophageal Adenocarcinoma
egc_msk_2023	P-0043963	P-0043963-T01-IM6	5,18818857	1,822642406	0.98	Esophageal Adenocarcinoma
egc_msk_2023	P-0037542	P-0037542-T01-IM6	1,72939619	1,004080409	0	Esophageal Poorly Differentiated Carcinoma
egc_msk_2023	P-0037601	P-0037601-T01-IM6	6,052886665	1,953436989	0.54	Adenocarcinoma of the Gastroesophageal Junction
egc_msk_2023	P-0037621	P-0037621-T01-IM6	3,45879238	1,494877963	0.11	Esophageal Adenocarcinoma
egc_msk_2023	P-0062456	P-0062456-T01-IM7	6,562777893	2,023238569	1.27	Esophagogastric Adenocarcinoma
egc_msk_2023	P-0000115	P-0000115-T02-IM7	8,203472366	2,219580844	3.49	Esophagogastric Adenocarcinoma
egc_msk_2023	P-0006859	P-0006859-T01-IM5	8,808477279	2,28324704	0.09	Stomach Adenocarcinoma
egc_msk_2023	P-0029290	P-0029290-T01-IM6	6,91758476	2,069086205	0.22	Poorly Differentiated Carcinoma of the Stomach
egc_msk_2023	P-0031772	P-0031772-T01-IM6	5,18818857	1,822642406	0	Stomach Adenocarcinoma
egc_msk_2023	P-0037262	P-0037262-T01-IM6	5,18818857	1,822642406	1.91	Intestinal Type Stomach Adenocarcinoma
egc_msk_2023	P-0037821	P-0037821-T01-IM6	7,782282855	2,17273638	0	Signet Ring Cell Carcinoma of the Stomach
egc_msk_2023	P-0044997	P-0044997-T01-IM6	0,864698095	0,6230991606	0	Signet Ring Cell Carcinoma of the Stomach
egc_msk_2023	P-0036364	P-0036364-T01-IM6	3,45879238	1,494877963	0	Stomach Adenocarcinoma
egc_msk_2023	P-0037007	P-0037007-T01-IM6	6,91758476	2,069086205	0.93	Esophageal Adenocarcinoma
egc_msk_2023	P-0037535	P-0037535-T01-IM6	8,64698095	2,266645011	1.64	Adenocarcinoma of the Gastroesophageal Junction
egc_msk_2023	P-0041167	P-0041167-T01-IM6	2,594094285	1,279292022	0	Signet Ring Cell Carcinoma of the Stomach
egc_msk_2023	P-0042933	P-0042933-T01-IM6	4,323490475	1,672129193	1.57	Esophageal Poorly Differentiated Carcinoma
egc_msk_2023	P-0043557	P-0043557-T01-IM6	3,45879238	1,494877963	0	Stomach Adenocarcinoma
egc_msk_2023	P-0027130	P-0027130-T01-IM6	6,052886665	1,953436989	0.39	Adenocarcinoma of the Gastroesophageal Junction
egc_msk_2023	P-0031213	P-0031213-T01-IM6	2,594094285	1,279292022	0	Poorly Differentiated Carcinoma of the Stomach
egc_msk_2023	P-0037683	P-0037683-T01-IM6	2,594094285	1,279292022	0	Stomach Adenocarcinoma
egc_msk_2023	P-0040020	P-0040020-T01-IM6	4,323490475	1,672129193	0	Signet Ring Cell Carcinoma of the Stomach
egc_msk_2023	P-0043244	P-0043244-T01-IM6	0,864698095	0,6230991606	0	Stomach Adenocarcinoma
egc_msk_2023	P-0037538	P-0037538-T01-IM6	1,72939619	1,004080409	0.12	Stomach Adenocarcinoma
egc_msk_2023	P-0037890	P-0037890-T01-IM6	3,45879238	1,494877963	0	Stomach Adenocarcinoma
egc_msk_2023	P-0043476	P-0043476-T01-IM6	1,72939619	1,004080409	0	Esophagogastric Adenocarcinoma
egc_msk_2023	P-0044175	P-0044175-T01-IM6	5,18818857	1,822642406	0.29	Esophageal Adenocarcinoma
egc_msk_2023	P-0044598	P-0044598-T01-IM6	3,45879238	1,494877963	1.45	Tubular Stomach Adenocarcinoma
egc_msk_2023	P-0061048	P-0061048-T01-IM7	3,281388946	1,454277477	1.19	Stomach Adenocarcinoma
egc_msk_2023	P-0026811	P-0026811-T02-IM7	3,281388946	1,454277477	1.19	Esophagogastric Adenocarcinoma
egc_msk_2023	P-0042581	P-0042581-T01-IM6	41,50550856	3,749633681	39.03	Adenocarcinoma of the Gastroesophageal Junction
egc_msk_2023	P-0034369	P-0034369-T01-IM6	6,91758476	2,069086205	0.5	Esophageal Adenocarcinoma
egc_msk_2023	P-0037317	P-0037317-T01-IM6	3,45879238	1,494877963	0	Poorly Differentiated Carcinoma of the Stomach
egc_msk_2023	P-0040137	P-0040137-T01-IM6	2,594094285	1,279292022	0	Stomach Adenocarcinoma
egc_msk_2023	P-0058857	P-0058857-T01-IM7	5,742430656	1,908420491	2.34	Diffuse Type Stomach Adenocarcinoma
egc_msk_2023	P-0058695	P-0058695-T01-IM7	5,742430656	1,908420491	0.02	Stomach Adenocarcinoma
egc_msk_2023	P-0058585	P-0058585-T01-IM7	6,562777893	2,023238569	1.07	Poorly Differentiated Carcinoma of the Stomach
egc_msk_2023	P-0057981	P-0057981-T01-IM6	6,91758476	2,069086205		Stomach Adenocarcinoma
egc_msk_2023	P-0056783	P-0056783-T01-IM6	4,323490475	1,672129193	0.15	Stomach Adenocarcinoma
egc_msk_2023	P-0056140	P-0056140-T01-IM6	5,18818857	1,822642406	0.05	Stomach Adenocarcinoma
egc_msk_2023	P-0028108	P-0028108-T04-IM6	8,64698095	2,266645011	2.33	Esophageal Adenocarcinoma
egc_msk_2023	P-0034995	P-0034995-T02-IM6	1,72939619	1,004080409	0	Stomach Adenocarcinoma
egc_msk_2023	P-0055015	P-0055015-T01-IM6	6,052886665	1,953436989	0.96	Esophageal Adenocarcinoma
egc_msk_2023	P-0054891	P-0054891-T01-IM6	4,323490475	1,672129193	0.19	Esophageal Adenocarcinoma
egc_msk_2023	P-0032059	P-0032059-T02-IM6	0,864698095	0,6230991606	0	Stomach Adenocarcinoma
egc_msk_2023	P-0053941	P-0053941-T01-IM6	1,72939619	1,004080409	0	Esophageal Adenocarcinoma
egc_msk_2023	P-0053842	P-0053842-T01-IM6	12,97047142	2,636945918	0.15	Stomach Adenocarcinoma
egc_msk_2023	P-0053762	P-0053762-T01-IM6	7,782282855	2,17273638	0.91	Adenocarcinoma of the Gastroesophageal Junction
egc_msk_2023	P-0053381	P-0053381-T01-IM6	31,12913142	3,469763139	27.29	Esophagogastric Adenocarcinoma
egc_msk_2023	P-0028909	P-0028909-T03-IM6	4,323490475	1,672129193	2.57	Esophageal Adenocarcinoma
egc_msk_2023	P-0053113	P-0053113-T01-IM6	1,72939619	1,004080409	0	Stomach Adenocarcinoma
egc_msk_2023	P-0052921	P-0052921-T01-IM6	2,594094285	1,279292022	0.41	Esophageal Adenocarcinoma
egc_msk_2023	P-0052930	P-0052930-T01-IM6	10,37637714	2,431539025	1.95	Esophagogastric Adenocarcinoma
egc_msk_2023	P-0051410	P-0051410-T01-IM6	19,88805618	3,039177521	0	Esophageal Adenocarcinoma
egc_msk_2023	P-0013106	P-0013106-T02-IM6	12,10577333	2,573052845	0.37	Adenocarcinoma of the Gastroesophageal Junction
egc_msk_2023	P-0050647	P-0050647-T01-IM6	5,18818857	1,822642406	0.54	Adenocarcinoma of the Gastroesophageal Junction
egc_msk_2023	P-0050706	P-0050706-T01-IM6	0,864698095	0,6230991606	0.92	Esophageal Adenocarcinoma
egc_msk_2023	P-0046982	P-0046982-T02-IM6	0,864698095	0,6230991606	0.48	Stomach Adenocarcinoma
egc_msk_2023	P-0050101	P-0050101-T01-IM6	61,39356474	4,133462141	46.01	Intestinal Type Stomach Adenocarcinoma
egc_msk_2023	P-0047744	P-0047744-T01-IM6	7,782282855	2,17273638	0	Diffuse Type Stomach Adenocarcinoma
egc_msk_2023	P-0049903	P-0049903-T01-IM6	6,052886665	1,953436989	0	Poorly Differentiated Carcinoma of the Stomach
egc_msk_2023	P-0049563	P-0049563-T01-IM6	67,44645141	4,226051708	36.83	Stomach Adenocarcinoma
egc_msk_2023	P-0049475	P-0049475-T01-IM6	1,72939619	1,004080409	0.45	Esophageal Poorly Differentiated Carcinoma
egc_msk_2023	P-0023553	P-0023553-T02-IM6	6,052886665	1,953436989	1.03	Esophageal Adenocarcinoma
egc_msk_2023	P-0024088	P-0024088-T02-IM6	5,18818857	1,822642406	5.78	Esophageal Adenocarcinoma
egc_msk_2023	P-0034751	P-0034751-T02-IM6	8,64698095	2,266645011	0.45	Esophageal Adenocarcinoma
egc_msk_2023	P-0049247	P-0049247-T01-IM6	3,45879238	1,494877963	1.1	Stomach Adenocarcinoma
egc_msk_2023	P-0048292	P-0048292-T01-IM6	4,323490475	1,672129193	0.42	Esophageal Adenocarcinoma
egc_msk_2023	P-0048301	P-0048301-T01-IM6	6,052886665	1,953436989	0.8	Signet Ring Cell Carcinoma of the Stomach
egc_msk_2023	P-0047620	P-0047620-T01-IM6	1,72939619	1,004080409	0	Stomach Adenocarcinoma
egc_msk_2023	P-0046620	P-0046620-T01-IM6	3,45879238	1,494877963	0	Esophageal Adenocarcinoma
egc_msk_2023	P-0046653	P-0046653-T02-IM6	34,5879238	3,572006361	23.7	Stomach Adenocarcinoma
egc_msk_2023	P-0046972	P-0046972-T01-IM6	3,45879238	1,494877963	0.97	Adenocarcinoma of the Gastroesophageal Junction
egc_msk_2023	P-0027325	P-0027325-T02-IM6	3,45879238	1,494877963	0	Stomach Adenocarcinoma
egc_msk_2023	P-0046464	P-0046464-T01-IM6	6,052886665	1,953436989	0.93	Esophageal Adenocarcinoma
egc_msk_2023	P-0046195	P-0046195-T01-IM6	8,64698095	2,266645011	0.56	Esophageal Adenocarcinoma
egc_msk_2023	P-0045672	P-0045672-T01-IM6	2,594094285	1,279292022	0	Stomach Adenocarcinoma
egc_msk_2023	P-0027241	P-0027241-T01-IM6	88,19920569	4,490872135	35.21	Esophageal Adenocarcinoma
egc_msk_2023	P-0037508	P-0037508-T01-IM6	0,864698095	0,6230991606	0	Esophageal Adenocarcinoma
egc_msk_2023	P-0037534	P-0037534-T01-IM6	3,45879238	1,494877963	0.21	Esophageal Adenocarcinoma
egc_msk_2023	P-0038015	P-0038015-T01-IM6	48,42309332	3,900417791	35.56	Poorly Differentiated Carcinoma of the Stomach
egc_msk_2023	P-0038797	P-0038797-T01-IM6	1,72939619	1,004080409	0	Stomach Adenocarcinoma
egc_msk_2023	P-0043812	P-0043812-T01-IM6	1,72939619	1,004080409	0	Esophageal Adenocarcinoma
egc_msk_2023	P-0045101	P-0045101-T01-IM6	6,91758476	2,069086205	1.85	Esophageal Adenocarcinoma
egc_msk_2023	P-0032246	P-0032246-T02-IM6	1,72939619	1,004080409	0.06	Stomach Adenocarcinoma
egc_msk_2023	P-0025146	P-0025146-T02-IM6	0,864698095	0,6230991606	0.06	Esophageal Adenocarcinoma
egc_msk_2023	P-0036062	P-0036062-T02-IM6	2,594094285	1,279292022	0.13	Esophageal Adenocarcinoma
egc_msk_2023	P-0043960	P-0043960-T01-IM6	0,864698095	0,6230991606	0	Signet Ring Cell Carcinoma of the Stomach
egc_msk_2023	P-0027460	P-0027460-T01-IM6	5,18818857	1,822642406	0.06	Stomach Adenocarcinoma
egc_msk_2023	P-0034665	P-0034665-T02-IM6	3,45879238	1,494877963	0.12	Esophageal Adenocarcinoma
egc_msk_2023	P-0019351	P-0019351-T03-IM6	15,56456571	2,807265818	2.57	Stomach Adenocarcinoma
egc_msk_2023	P-0024270	P-0024270-T02-IM6	8,64698095	2,266645011	1.32	Stomach Adenocarcinoma
egc_msk_2023	P-0009628	P-0009628-T02-IM6	6,052886665	1,953436989	0.06	Stomach Adenocarcinoma
egc_msk_2023	P-0042136	P-0042136-T01-IM6	4,323490475	1,672129193	0	Esophageal Adenocarcinoma
egc_msk_2023	P-0042015	P-0042015-T01-IM6	3,45879238	1,494877963	0	Adenocarcinoma of the Gastroesophageal Junction
egc_msk_2023	P-0030132	P-0030132-T01-IM6	0,864698095	0,6230991606	0	Stomach Adenocarcinoma
egc_msk_2023	P-0041382	P-0041382-T01-IM6	78,68752664	4,37811307	43.07	Stomach Adenocarcinoma
egc_msk_2023	P-0041383	P-0041383-T01-IM6	6,052886665	1,953436989	0.13	Stomach Adenocarcinoma
egc_msk_2023	P-0041032	P-0041032-T01-IM6	3,45879238	1,494877963	0	Stomach Adenocarcinoma
egc_msk_2023	P-0040842	P-0040842-T01-IM6	3,45879238	1,494877963	0	Stomach Adenocarcinoma
egc_msk_2023	P-0035218	P-0035218-T02-IM6	2,594094285	1,279292022	0	Intestinal Type Stomach Adenocarcinoma
egc_msk_2023	P-0040591	P-0040591-T01-IM6	6,052886665	1,953436989	0.05	Esophageal Adenocarcinoma
egc_msk_2023	P-0040476	P-0040476-T01-IM6	3,45879238	1,494877963	0.14	Tubular Stomach Adenocarcinoma
egc_msk_2023	P-0032050	P-0032050-T01-IM6	5,18818857	1,822642406	0.69	Stomach Adenocarcinoma
egc_msk_2023	P-0040082	P-0040082-T01-IM6	6,052886665	1,953436989	0	Stomach Adenocarcinoma
egc_msk_2023	P-0034441	P-0034441-T01-IM6	2,594094285	1,279292022	0.28	Stomach Adenocarcinoma
egc_msk_2023	P-0034557	P-0034557-T01-IM6	5,18818857	1,822642406	0.06	Esophagogastric Adenocarcinoma
egc_msk_2023	P-0034816	P-0034816-T01-IM6	2,594094285	1,279292022	1.47	Esophageal Adenocarcinoma
egc_msk_2023	P-0034949	P-0034949-T01-IM6	2,594094285	1,279292022	1.26	Poorly Differentiated Carcinoma of the Stomach
egc_msk_2023	P-0003650	P-0003650-T02-IM6	43,23490475	3,789514178	4.99	Stomach Adenocarcinoma
egc_msk_2023	P-0039255	P-0039255-T02-IM6	6,052886665	1,953436989	0.06	Stomach Adenocarcinoma
egc_msk_2023	P-0039768	P-0039768-T01-IM6	0,864698095	0,6230991606	0	Signet Ring Cell Carcinoma of the Stomach
egc_msk_2023	P-0039803	P-0039803-T01-IM6	3,45879238	1,494877963	0.66	Stomach Adenocarcinoma
egc_msk_2023	P-0039321	P-0039321-T01-IM6	2,594094285	1,279292022	1.15	Esophageal Adenocarcinoma
egc_msk_2023	P-0039326	P-0039326-T01-IM6	8,64698095	2,266645011	0.38	Stomach Adenocarcinoma
egc_msk_2023	P-0039304	P-0039304-T01-IM6	7,782282855	2,17273638	0	Stomach Adenocarcinoma
egc_msk_2023	P-0038848	P-0038848-T01-IM6	4,323490475	1,672129193	1.82	Esophageal Adenocarcinoma
egc_msk_2023	P-0038977	P-0038977-T01-IM6	5,18818857	1,822642406	0	Intestinal Type Stomach Adenocarcinoma
egc_msk_2023	P-0038631	P-0038631-T01-IM6	8,64698095	2,266645011	0.55	Esophageal Adenocarcinoma
egc_msk_2023	P-0038650	P-0038650-T01-IM6	1,72939619	1,004080409	0	Signet Ring Cell Carcinoma of the Stomach
egc_msk_2023	P-0038447	P-0038447-T01-IM6	1,72939619	1,004080409	0	Esophageal Adenocarcinoma
egc_msk_2023	P-0038582	P-0038582-T01-IM6	16,4292638	2,858150621	0	Esophageal Adenocarcinoma
egc_msk_2023	P-0024735	P-0024735-T02-IM6	2,594094285	1,279292022	0	Stomach Adenocarcinoma
egc_msk_2023	P-0038294	P-0038294-T01-IM6	5,18818857	1,822642406	0	Esophageal Adenocarcinoma
egc_msk_2023	P-0038297	P-0038297-T01-IM6	4,323490475	1,672129193	0.11	Esophageal Adenocarcinoma
egc_msk_2023	P-0035808	P-0035808-T02-IM6	1,72939619	1,004080409	0	Stomach Adenocarcinoma
egc_msk_2023	P-0038255	P-0038255-T01-IM6	1,72939619	1,004080409	0	Stomach Adenocarcinoma
egc_msk_2023	P-0027415	P-0027415-T02-IM6	0,864698095	0,6230991606	0	Stomach Adenocarcinoma
egc_msk_2023	P-0038199	P-0038199-T01-IM6	3,45879238	1,494877963	0.65	Stomach Adenocarcinoma
egc_msk_2023	P-0038245	P-0038245-T01-IM6	6,052886665	1,953436989	0	Esophageal Adenocarcinoma
egc_msk_2023	P-0038124	P-0038124-T01-IM6	3,45879238	1,494877963	1.35	Esophageal Adenocarcinoma
egc_msk_2023	P-0037746	P-0037746-T01-IM6	12,97047142	2,636945918	0.06	Stomach Adenocarcinoma
egc_msk_2023	P-0037777	P-0037777-T01-IM6	7,782282855	2,17273638	0.16	Adenocarcinoma of the Gastroesophageal Junction
egc_msk_2023	P-0037688	P-0037688-T01-IM6	4,323490475	1,672129193	0.14	Esophageal Adenocarcinoma
egc_msk_2023	P-0020814	P-0020814-T01-IM6	2,594094285	1,279292022	0.79	Esophagogastric Adenocarcinoma
egc_msk_2023	P-0030214	P-0030214-T01-IM6	8,64698095	2,266645011	0.15	Signet Ring Cell Carcinoma of the Stomach
egc_msk_2023	P-0031349	P-0031349-T02-IM6	4,323490475	1,672129193	0.61	Stomach Adenocarcinoma
egc_msk_2023	P-0032494	P-0032494-T01-IM6	8,64698095	2,266645011	0.77	Esophagogastric Adenocarcinoma
egc_msk_2023	P-0032604	P-0032604-T01-IM6	4,323490475	1,672129193	0.67	Esophageal Adenocarcinoma
egc_msk_2023	P-0032640	P-0032640-T01-IM6	11,24107523	2,504797119	0.77	Esophageal Adenocarcinoma
egc_msk_2023	P-0032728	P-0032728-T01-IM6	1,72939619	1,004080409	0.12	Esophageal Adenocarcinoma
egc_msk_2023	P-0032804	P-0032804-T01-IM6	3,45879238	1,494877963	0.07	Poorly Differentiated Carcinoma of the Stomach
egc_msk_2023	P-0033035	P-0033035-T01-IM6	2,594094285	1,279292022	0	Stomach Adenocarcinoma
egc_msk_2023	P-0033120	P-0033120-T01-IM6	12,10577333	2,573052845	5.21	Esophagogastric Adenocarcinoma
egc_msk_2023	P-0033209	P-0033209-T01-IM6	4,323490475	1,672129193	0	Signet Ring Cell Carcinoma of the Stomach
egc_msk_2023	P-0033250	P-0033250-T01-IM6	7,782282855	2,17273638	0.14	Esophageal Adenocarcinoma
egc_msk_2023	P-0033417	P-0033417-T01-IM6	5,18818857	1,822642406	2.06	Stomach Adenocarcinoma
egc_msk_2023	P-0034060	P-0034060-T01-IM6	8,64698095	2,266645011	0	Esophageal Adenocarcinoma
egc_msk_2023	P-0034126	P-0034126-T02-IM6	2,594094285	1,279292022	0.46	Esophagogastric Adenocarcinoma
egc_msk_2023	P-0034372	P-0034372-T01-IM6	5,18818857	1,822642406	0.49	Esophageal Adenocarcinoma
egc_msk_2023	P-0034429	P-0034429-T01-IM6	1,72939619	1,004080409	0.76	Stomach Adenocarcinoma
egc_msk_2023	P-0034430	P-0034430-T01-IM6	6,91758476	2,069086205	0.55	Esophagogastric Adenocarcinoma
egc_msk_2023	P-0034443	P-0034443-T01-IM6	2,594094285	1,279292022	0	Stomach Adenocarcinoma
egc_msk_2023	P-0034515	P-0034515-T01-IM6	5,18818857	1,822642406	1.08	Esophageal Adenocarcinoma
egc_msk_2023	P-0034542	P-0034542-T01-IM6	8,64698095	2,266645011	1.3	Esophageal Adenocarcinoma
egc_msk_2023	P-0034607	P-0034607-T01-IM6	2,594094285	1,279292022	1.19	Esophageal Adenocarcinoma
egc_msk_2023	P-0035467	P-0035467-T01-IM6	4,323490475	1,672129193	0.53	Stomach Adenocarcinoma
egc_msk_2023	P-0036974	P-0036974-T01-IM6	5,18818857	1,822642406	0.36	Esophageal Adenocarcinoma
egc_msk_2023	P-0036989	P-0036989-T01-IM6	6,052886665	1,953436989	0.85	Adenocarcinoma of the Gastroesophageal Junction
egc_msk_2023	P-0036568	P-0036568-T01-IM6	44,09960284	3,80887344	40.26	Stomach Adenocarcinoma
egc_msk_2023	P-0036390	P-0036390-T01-IM6	2,594094285	1,279292022	0	Stomach Adenocarcinoma
egc_msk_2023	P-0036212	P-0036212-T01-IM6	6,052886665	1,953436989	0.05	Esophageal Adenocarcinoma
egc_msk_2023	P-0036485	P-0036485-T01-IM6	9,511679045	2,352486929	0.14	Esophageal Adenocarcinoma
egc_msk_2023	P-0018771	P-0018771-T03-IM6	6,052886665	1,953436989	2.33	Esophagogastric Adenocarcinoma
egc_msk_2023	P-0036285	P-0036285-T01-IM6	6,052886665	1,953436989	1.46	Signet Ring Cell Carcinoma of the Stomach
egc_msk_2023	P-0035875	P-0035875-T01-IM6	5,18818857	1,822642406	0	Esophageal Adenocarcinoma
egc_msk_2023	P-0035921	P-0035921-T01-IM6	6,91758476	2,069086205	0.05	Adenocarcinoma of the Gastroesophageal Junction
egc_msk_2023	P-0035750	P-0035750-T01-IM6	31,99382951	3,496320559	13.06	Stomach Adenocarcinoma
egc_msk_2023	P-0035096	P-0035096-T01-IM6	45,82899903	3,846502648	33.35	Intestinal Type Stomach Adenocarcinoma
egc_msk_2023	P-0035451	P-0035451-T01-IM6	8,64698095	2,266645011	0.06	Stomach Adenocarcinoma
egc_msk_2023	P-0034916	P-0034916-T01-IM6	7,782282855	2,17273638	0.3	Esophageal Adenocarcinoma
egc_msk_2023	P-0035067	P-0035067-T01-IM6	1,72939619	1,004080409	0	Signet Ring Cell Carcinoma of the Stomach
egc_msk_2023	P-0031963	P-0031963-T01-IM6	1,72939619	1,004080409	0	Esophageal Adenocarcinoma
egc_msk_2023	P-0032852	P-0032852-T01-IM6	6,91758476	2,069086205	0	Esophageal Adenocarcinoma
egc_msk_2023	P-0033006	P-0033006-T02-IM6	3,45879238	1,494877963	0.06	Signet Ring Cell Carcinoma of the Stomach
egc_msk_2023	P-0033857	P-0033857-T01-IM6	4,323490475	1,672129193	0.31	Esophageal Adenocarcinoma
egc_msk_2023	P-0033853	P-0033853-T01-IM6	5,18818857	1,822642406	0.46	Esophageal Adenocarcinoma
egc_msk_2023	P-0033810	P-0033810-T01-IM6	5,18818857	1,822642406	0.31	Esophageal Adenocarcinoma
egc_msk_2023	P-0031955	P-0031955-T02-IM6	6,91758476	2,069086205	0.06	Esophageal Adenocarcinoma
egc_msk_2023	P-0033568	P-0033568-T01-IM6	9,511679045	2,352486929	0	Tubular Stomach Adenocarcinoma
egc_msk_2023	P-0033240	P-0033240-T01-IM6	4,323490475	1,672129193	0.36	Esophageal Adenocarcinoma
egc_msk_2023	P-0027470	P-0027470-T03-IM6	9,511679045	2,352486929	4.04	Stomach Adenocarcinoma
egc_msk_2023	P-0033058	P-0033058-T01-IM6	1,72939619	1,004080409	0	Signet Ring Cell Carcinoma of the Stomach
egc_msk_2023	P-0033084	P-0033084-T01-IM6	4,323490475	1,672129193	1.76	Esophageal Adenocarcinoma
egc_msk_2023	P-0032700	P-0032700-T01-IM6	2,594094285	1,279292022	0	Esophageal Adenocarcinoma
egc_msk_2023	P-0032642	P-0032642-T01-IM6	5,18818857	1,822642406	0.06	Esophagogastric Adenocarcinoma
egc_msk_2023	P-0032215	P-0032215-T01-IM6	5,18818857	1,822642406	0	Stomach Adenocarcinoma
egc_msk_2023	P-0032393	P-0032393-T01-IM6	4,323490475	1,672129193	0.4	Esophageal Adenocarcinoma
egc_msk_2023	P-0032445	P-0032445-T01-IM6	5,18818857	1,822642406	0	Stomach Adenocarcinoma
egc_msk_2023	P-0032592	P-0032592-T01-IM6	5,18818857	1,822642406	0.43	Esophageal Adenocarcinoma
egc_msk_2023	P-0032599	P-0032599-T01-IM6	3,45879238	1,494877963	0	Esophageal Adenocarcinoma
egc_msk_2023	P-0032678	P-0032678-T01-IM6	6,052886665	1,953436989	0.32	Esophageal Adenocarcinoma
egc_msk_2023	P-0031970	P-0031970-T01-IM6	4,323490475	1,672129193	0	Stomach Adenocarcinoma
egc_msk_2023	P-0031954	P-0031954-T01-IM6	4,323490475	1,672129193	0	Poorly Differentiated Carcinoma of the Stomach
egc_msk_2023	P-0028932	P-0028932-T02-IM6	58,79947046	4,090996806	36.07	Stomach Adenocarcinoma
egc_msk_2023	P-0031925	P-0031925-T01-IM6	7,782282855	2,17273638	0.44	Esophageal Adenocarcinoma
egc_msk_2023	P-0031866	P-0031866-T01-IM6	9,511679045	2,352486929	0	Esophageal Adenocarcinoma
egc_msk_2023	P-0031758	P-0031758-T01-IM6	0,864698095	0,6230991606	0	Esophageal Adenocarcinoma
egc_msk_2023	P-0031617	P-0031617-T01-IM6	2,594094285	1,279292022	0.4	Esophageal Adenocarcinoma
egc_msk_2023	P-0031198	P-0031198-T01-IM6	0,864698095	0,6230991606	0.59	Poorly Differentiated Carcinoma of the Stomach
egc_msk_2023	P-0028007	P-0028007-T01-IM6	1,72939619	1,004080409	0	Esophageal Adenocarcinoma
egc_msk_2023	P-0031351	P-0031351-T01-IM6	8,64698095	2,266645011	0.05	Signet Ring Cell Carcinoma of the Stomach
egc_msk_2023	P-0031009	P-0031009-T01-IM6	4,323490475	1,672129193	0.16	Esophageal Adenocarcinoma
egc_msk_2023	P-0030850	P-0030850-T01-IM6	4,323490475	1,672129193	1.16	Stomach Adenocarcinoma
egc_msk_2023	P-0030951	P-0030951-T01-IM6	33,7232257	3,547408792	35.14	Stomach Adenocarcinoma
egc_msk_2023	P-0030937	P-0030937-T01-IM6	5,18818857	1,822642406	0.15	Signet Ring Cell Carcinoma of the Stomach
egc_msk_2023	P-0030897	P-0030897-T01-IM6	8,64698095	2,266645011	0.5	Adenocarcinoma of the Gastroesophageal Junction
egc_msk_2023	P-0030847	P-0030847-T01-IM6	5,18818857	1,822642406	1.5	Esophageal Adenocarcinoma
egc_msk_2023	P-0030634	P-0030634-T01-IM6	42,37020665	3,769772723	21.89	Stomach Adenocarcinoma
egc_msk_2023	P-0030584	P-0030584-T01-IM6	9,511679045	2,352486929	0.53	Stomach Adenocarcinoma
egc_msk_2023	P-0030414	P-0030414-T01-IM6	11,24107523	2,504797119	0.15	Esophageal Adenocarcinoma
egc_msk_2023	P-0028640	P-0028640-T01-IM6	6,052886665	1,953436989	0.4	Stomach Adenocarcinoma
egc_msk_2023	P-0028657	P-0028657-T01-IM6	7,782282855	2,17273638	0.62	Stomach Adenocarcinoma
egc_msk_2023	P-0028919	P-0028919-T01-IM6	0,864698095	0,6230991606	0	Poorly Differentiated Carcinoma of the Stomach
egc_msk_2023	P-0028931	P-0028931-T01-IM6	8,64698095	2,266645011	0	Esophageal Adenocarcinoma
egc_msk_2023	P-0029025	P-0029025-T01-IM6	2,594094285	1,279292022	0	Stomach Adenocarcinoma
egc_msk_2023	P-0029276	P-0029276-T01-IM6	4,323490475	1,672129193	0	Poorly Differentiated Carcinoma of the Stomach
egc_msk_2023	P-0029319	P-0029319-T01-IM6	5,18818857	1,822642406	0.18	Esophageal Adenocarcinoma
egc_msk_2023	P-0029334	P-0029334-T01-IM6	6,91758476	2,069086205	0.18	Esophageal Adenocarcinoma
egc_msk_2023	P-0029430	P-0029430-T01-IM6	3,45879238	1,494877963	0.07	Adenocarcinoma of the Gastroesophageal Junction
egc_msk_2023	P-0029546	P-0029546-T01-IM6	4,323490475	1,672129193	0.63	Esophageal Adenocarcinoma
egc_msk_2023	P-0029630	P-0029630-T01-IM6	2,594094285	1,279292022	0	Esophageal Adenocarcinoma
egc_msk_2023	P-0029660	P-0029660-T01-IM6	5,18818857	1,822642406	0.52	Esophageal Adenocarcinoma
egc_msk_2023	P-0029793	P-0029793-T01-IM6	1,72939619	1,004080409	0	Adenocarcinoma of the Gastroesophageal Junction
egc_msk_2023	P-0029813	P-0029813-T01-IM6	3,45879238	1,494877963	0	Poorly Differentiated Carcinoma of the Stomach
egc_msk_2023	P-0030048	P-0030048-T01-IM6	38,04671618	3,66475878	26.98	Adenocarcinoma of the Gastroesophageal Junction
egc_msk_2023	P-0028581	P-0028581-T01-IM6	1,72939619	1,004080409	0	Stomach Adenocarcinoma
egc_msk_2023	P-0028317	P-0028317-T01-IM6	6,052886665	1,953436989	0	Poorly Differentiated Carcinoma of the Stomach
egc_msk_2023	P-0028382	P-0028382-T01-IM6	1,72939619	1,004080409	0.26	Signet Ring Cell Carcinoma of the Stomach
egc_msk_2023	P-0028035	P-0028035-T01-IM6	3,45879238	1,494877963	0	Signet Ring Cell Carcinoma of the Stomach
egc_msk_2023	P-0027939	P-0027939-T01-IM6	1,72939619	1,004080409	0	Esophageal Adenocarcinoma
egc_msk_2023	P-0027954	P-0027954-T01-IM6	0,864698095	0,6230991606	0	Stomach Adenocarcinoma
egc_msk_2023	P-0027997	P-0027997-T01-IM6	5,18818857	1,822642406	0	Signet Ring Cell Carcinoma of the Stomach
egc_msk_2023	P-0027757	P-0027757-T01-IM6	0,864698095	0,6230991606	0	Adenocarcinoma of the Gastroesophageal Junction
egc_msk_2023	P-0027754	P-0027754-T02-IM6	3,45879238	1,494877963	0	Esophageal Adenocarcinoma
egc_msk_2023	P-0027809	P-0027809-T01-IM6	1,72939619	1,004080409	0	Stomach Adenocarcinoma
egc_msk_2023	P-0027686	P-0027686-T01-IM6	4,323490475	1,672129193	0.07	Esophageal Adenocarcinoma
egc_msk_2023	P-0027416	P-0027416-T01-IM6	42,37020665	3,769772723	14.72	Stomach Adenocarcinoma
egc_msk_2023	P-0027240	P-0027240-T01-IM6	10,37637714	2,431539025	1.09	Esophageal Adenocarcinoma
egc_msk_2023	P-0027436	P-0027436-T01-IM6	2,594094285	1,279292022	0.69	Stomach Adenocarcinoma
egc_msk_2023	P-0027254	P-0027254-T01-IM6	6,052886665	1,953436989	0	Esophageal Adenocarcinoma
egc_msk_2023	P-0027267	P-0027267-T01-IM6	1,72939619	1,004080409	0	Esophageal Adenocarcinoma
egc_msk_2023	P-0027031	P-0027031-T01-IM6	2,594094285	1,279292022	0.07	Poorly Differentiated Carcinoma of the Stomach
egc_msk_2023	P-0027094	P-0027094-T01-IM6	2,594094285	1,279292022	0.08	Poorly Differentiated Carcinoma of the Stomach
egc_msk_2023	P-0027124	P-0027124-T01-IM6	12,97047142	2,636945918	0.4	Esophageal Adenocarcinoma
egc_msk_2023	P-0026828	P-0026828-T01-IM6	1,72939619	1,004080409	0	Signet Ring Cell Carcinoma of the Stomach
egc_msk_2023	P-0026992	P-0026992-T01-IM6	3,45879238	1,494877963	0	Stomach Adenocarcinoma
egc_msk_2023	P-0026993	P-0026993-T01-IM6	1,72939619	1,004080409	0	Stomach Adenocarcinoma
egc_msk_2023	P-0026888	P-0026888-T01-IM6	3,45879238	1,494877963	0	Stomach Adenocarcinoma
egc_msk_2023	P-0026760	P-0026760-T01-IM6	5,18818857	1,822642406	0.15	Esophageal Adenocarcinoma
egc_msk_2023	P-0026668	P-0026668-T01-IM6	5,18818857	1,822642406	1.71	Stomach Adenocarcinoma
egc_msk_2023	P-0026611	P-0026611-T01-IM6	3,45879238	1,494877963	1.08	Esophageal Adenocarcinoma
egc_msk_2023	P-0026175	P-0026175-T01-IM6	6,052886665	1,953436989	0	Esophageal Adenocarcinoma
egc_msk_2023	P-0026250	P-0026250-T01-IM6	3,45879238	1,494877963	0.46	Stomach Adenocarcinoma
egc_msk_2023	P-0003215	P-0003215-T02-IM6	1,72939619	1,004080409	0	Stomach Adenocarcinoma
egc_msk_2023	P-0015911	P-0015911-T02-IM6	3,45879238	1,494877963	5.82	Esophageal Adenocarcinoma
egc_msk_2023	P-0016229	P-0016229-T01-IM6	3,45879238	1,494877963	0	Signet Ring Cell Carcinoma of the Stomach
egc_msk_2023	P-0018340	P-0018340-T01-IM6	4,323490475	1,672129193	0.75	Esophageal Adenocarcinoma
egc_msk_2023	P-0018710	P-0018710-T01-IM6	2,594094285	1,279292022	0.43	Esophageal Adenocarcinoma
egc_msk_2023	P-0018782	P-0018782-T01-IM6	1,72939619	1,004080409	0.31	Stomach Adenocarcinoma
egc_msk_2023	P-0018892	P-0018892-T01-IM6	9,511679045	2,352486929	0.18	Esophagogastric Adenocarcinoma
egc_msk_2023	P-0018921	P-0018921-T01-IM6	2,594094285	1,279292022	1.68	Esophageal Adenocarcinoma
egc_msk_2023	P-0018938	P-0018938-T01-IM6	1,72939619	1,004080409	0.06	Poorly Differentiated Carcinoma of the Stomach
egc_msk_2023	P-0019117	P-0019117-T01-IM6	1,72939619	1,004080409	0	Stomach Adenocarcinoma
egc_msk_2023	P-0019145	P-0019145-T01-IM6	5,18818857	1,822642406	0	Stomach Adenocarcinoma
egc_msk_2023	P-0019181	P-0019181-T01-IM6	3,45879238	1,494877963	0	Poorly Differentiated Carcinoma of the Stomach
egc_msk_2023	P-0019197	P-0019197-T01-IM6	3,45879238	1,494877963	0	Stomach Adenocarcinoma
egc_msk_2023	P-0019218	P-0019218-T01-IM6	0,864698095	0,6230991606	0	Stomach Adenocarcinoma
egc_msk_2023	P-0019259	P-0019259-T01-IM6	1,72939619	1,004080409	0.07	Poorly Differentiated Carcinoma of the Stomach
egc_msk_2023	P-0019440	P-0019440-T01-IM6	3,45879238	1,494877963	0	Stomach Adenocarcinoma
egc_msk_2023	P-0019501	P-0019501-T01-IM6	6,052886665	1,953436989	1.56	Esophageal Adenocarcinoma
egc_msk_2023	P-0019549	P-0019549-T01-IM6	0,864698095	0,6230991606	0	Poorly Differentiated Carcinoma of the Stomach
egc_msk_2023	P-0019639	P-0019639-T01-IM6	5,18818857	1,822642406	0.2	Adenocarcinoma of the Gastroesophageal Junction
egc_msk_2023	P-0019657	P-0019657-T01-IM6	5,18818857	1,822642406	0.66	Esophagogastric Adenocarcinoma
egc_msk_2023	P-0019691	P-0019691-T01-IM6	27,67033904	3,355863105	31.37	Esophagogastric Adenocarcinoma
egc_msk_2023	P-0019796	P-0019796-T01-IM6	1,72939619	1,004080409	0	Stomach Adenocarcinoma
egc_msk_2023	P-0019916	P-0019916-T01-IM6	3,45879238	1,494877963	0.35	Stomach Adenocarcinoma
egc_msk_2023	P-0019923	P-0019923-T01-IM6	5,18818857	1,822642406	0	Stomach Adenocarcinoma
egc_msk_2023	P-0020148	P-0020148-T01-IM6	9,511679045	2,352486929	1.49	Stomach Adenocarcinoma
egc_msk_2023	P-0020169	P-0020169-T01-IM6	6,052886665	1,953436989	0.77	Esophageal Adenocarcinoma
egc_msk_2023	P-0020175	P-0020175-T01-IM6	4,323490475	1,672129193	0.12	Esophageal Adenocarcinoma
egc_msk_2023	P-0020226	P-0020226-T01-IM6	0,864698095	0,6230991606	0.06	Esophageal Adenocarcinoma
egc_msk_2023	P-0020238	P-0020238-T01-IM6	3,45879238	1,494877963	0.53	Stomach Adenocarcinoma
egc_msk_2023	P-0025889	P-0025889-T01-IM6	0,864698095	0,6230991606	0.23	Esophageal Adenocarcinoma
egc_msk_2023	P-0025877	P-0025877-T01-IM6	3,45879238	1,494877963	1.77	Adenocarcinoma of the Gastroesophageal Junction
egc_msk_2023	P-0025710	P-0025710-T01-IM6	1,72939619	1,004080409	0	Adenocarcinoma of the Gastroesophageal Junction
egc_msk_2023	P-0025467	P-0025467-T01-IM6	3,45879238	1,494877963	0	Stomach Adenocarcinoma
egc_msk_2023	P-0025471	P-0025471-T01-IM6	3,45879238	1,494877963	0.07	Esophageal Adenocarcinoma
egc_msk_2023	P-0025595	P-0025595-T01-IM6	1,72939619	1,004080409	0.28	Stomach Adenocarcinoma
egc_msk_2023	P-0010858	P-0010858-T01-IM5	25,44671214	3,275131846	8.09	Tubular Stomach Adenocarcinoma
egc_msk_2023	P-0021063	P-0021063-T01-IM6	3,45879238	1,494877963	0.76	Stomach Adenocarcinoma
egc_msk_2023	P-0021426	P-0021426-T01-IM6	4,323490475	1,672129193	1.06	Stomach Adenocarcinoma
egc_msk_2023	P-0021641	P-0021641-T01-IM6	36,31731999	3,619457562	30.15	Poorly Differentiated Carcinoma of the Stomach
egc_msk_2023	P-0021993	P-0021993-T01-IM6	4,323490475	1,672129193	1.86	Esophageal Adenocarcinoma
egc_msk_2023	P-0023129	P-0023129-T01-IM6	5,18818857	1,822642406	1.38	Esophageal Adenocarcinoma
egc_msk_2023	P-0023669	P-0023669-T01-IM6	2,594094285	1,279292022	0	Adenocarcinoma of the Gastroesophageal Junction
egc_msk_2023	P-0025254	P-0025254-T01-IM6	7,782282855	2,17273638	4.91	Esophageal Poorly Differentiated Carcinoma
egc_msk_2023	P-0025083	P-0025083-T01-IM6	51,0171876	3,951574195	31.49	Tubular Stomach Adenocarcinoma
egc_msk_2023	P-0025151	P-0025151-T01-IM6	0,864698095	0,6230991606	0	Stomach Adenocarcinoma
egc_msk_2023	P-0024974	P-0024974-T01-IM6	12,97047142	2,636945918	0.3	Poorly Differentiated Carcinoma of the Stomach
egc_msk_2023	P-0025091	P-0025091-T01-IM6	4,323490475	1,672129193	0.53	Signet Ring Cell Carcinoma of the Stomach
egc_msk_2023	P-0024515	P-0024515-T01-IM6	7,782282855	2,17273638	0.85	Stomach Adenocarcinoma
egc_msk_2023	P-0024470	P-0024470-T01-IM6	2,594094285	1,279292022	0	Poorly Differentiated Carcinoma of the Stomach
egc_msk_2023	P-0024543	P-0024543-T01-IM6	6,052886665	1,953436989	3.88	Esophagogastric Adenocarcinoma
egc_msk_2023	P-0024451	P-0024451-T01-IM6	0,864698095	0,6230991606	0	Signet Ring Cell Carcinoma of the Stomach
egc_msk_2023	P-0024329	P-0024329-T01-IM6	16,4292638	2,858150621	1.49	Intestinal Type Stomach Adenocarcinoma
egc_msk_2023	P-0024243	P-0024243-T01-IM6	43,23490475	3,789514178	26.73	Esophageal Adenocarcinoma
egc_msk_2023	P-0024258	P-0024258-T01-IM6	6,052886665	1,953436989	1.02	Esophageal Adenocarcinoma
egc_msk_2023	P-0024054	P-0024054-T01-IM6	8,64698095	2,266645011	0.12	Intestinal Type Stomach Adenocarcinoma
egc_msk_2023	P-0024120	P-0024120-T01-IM6	6,052886665	1,953436989	0.22	Poorly Differentiated Carcinoma of the Stomach
egc_msk_2023	P-0023963	P-0023963-T01-IM6	24,21154666	3,22730209	14.79	Esophageal Adenocarcinoma
egc_msk_2023	P-0023738	P-0023738-T01-IM6	7,782282855	2,17273638	0.2	Esophagogastric Adenocarcinoma
egc_msk_2023	P-0023739	P-0023739-T01-IM6	2,594094285	1,279292022	0	Signet Ring Cell Carcinoma of the Stomach
egc_msk_2023	P-0023567	P-0023567-T01-IM6	2,594094285	1,279292022	4.26	Esophagogastric Adenocarcinoma
egc_msk_2023	P-0023417	P-0023417-T01-IM6	7,782282855	2,17273638	0.78	Tubular Stomach Adenocarcinoma
egc_msk_2023	P-0023373	P-0023373-T01-IM6	3,45879238	1,494877963	0.95	Esophageal Adenocarcinoma
egc_msk_2023	P-0023093	P-0023093-T01-IM6	2,594094285	1,279292022	0.25	Signet Ring Cell Carcinoma of the Stomach
egc_msk_2023	P-0023064	P-0023064-T01-IM6	1,72939619	1,004080409	0.14	Esophageal Adenocarcinoma
egc_msk_2023	P-0022979	P-0022979-T01-IM6	6,052886665	1,953436989	0.66	Esophageal Poorly Differentiated Carcinoma
egc_msk_2023	P-0022952	P-0022952-T01-IM6	6,91758476	2,069086205	0	Esophageal Adenocarcinoma
egc_msk_2023	P-0022939	P-0022939-T01-IM6	3,45879238	1,494877963	0	Poorly Differentiated Carcinoma of the Stomach
egc_msk_2023	P-0022681	P-0022681-T01-IM6	2,594094285	1,279292022	0	Stomach Adenocarcinoma
egc_msk_2023	P-0022847	P-0022847-T01-IM6	5,18818857	1,822642406	0.7	Esophagogastric Adenocarcinoma
egc_msk_2023	P-0022669	P-0022669-T01-IM6	2,594094285	1,279292022	0.21	Esophagogastric Adenocarcinoma
egc_msk_2023	P-0022787	P-0022787-T01-IM6	6,91758476	2,069086205	0.96	Esophageal Adenocarcinoma
egc_msk_2023	P-0022144	P-0022144-T01-IM6	7,782282855	2,17273638	0.49	Esophageal Adenocarcinoma
egc_msk_2023	P-0021824	P-0021824-T01-IM6	3,45879238	1,494877963	1.63	Esophageal Adenocarcinoma
egc_msk_2023	P-0021619	P-0021619-T01-IM6	2,594094285	1,279292022	0.14	Esophageal Adenocarcinoma
egc_msk_2023	P-0021459	P-0021459-T01-IM6	2,594094285	1,279292022	0	Stomach Adenocarcinoma
egc_msk_2023	P-0021015	P-0021015-T01-IM6	12,10577333	2,573052845	1.39	Stomach Adenocarcinoma
egc_msk_2023	P-0020905	P-0020905-T01-IM6	0,864698095	0,6230991606	0.06	Poorly Differentiated Carcinoma of the Stomach
egc_msk_2023	P-0020864	P-0020864-T01-IM6	1,72939619	1,004080409	0.27	Poorly Differentiated Carcinoma of the Stomach
egc_msk_2023	P-0020729	P-0020729-T01-IM6	24,21154666	3,22730209	6.71	Stomach Adenocarcinoma
egc_msk_2023	P-0011531	P-0011531-T01-IM5	7,829757581	2,17812756	0	Stomach Adenocarcinoma
egc_msk_2023	P-0005984	P-0005984-T01-IM5	9,787196976	2,378359966	2.36	Esophageal Adenocarcinoma
egc_msk_2023	P-0006148	P-0006148-T01-IM5	4,893598488	1,77386676	0	Esophageal Adenocarcinoma
egc_msk_2023	P-0003048	P-0003048-T01-IM5	7,829757581	2,17812756	0.08	Esophageal Adenocarcinoma
egc_msk_2023	P-0004557	P-0004557-T01-IM5	0,978719698	0,6824500184	0	Stomach Adenocarcinoma
egc_msk_2023	P-0000413	P-0000413-T01-IM3	1,109155301	0,7462875361	0.09	Stomach Adenocarcinoma
egc_msk_2023	P-0000417	P-0000417-T01-IM3	4,436621202	1,693157765	0.43	Stomach Adenocarcinoma
egc_msk_2023	P-0001040	P-0001040-T01-IM3	2,218310601	1,168856564	0	Stomach Adenocarcinoma
egc_msk_2023	P-0004546	P-0004546-T01-IM5	1,957439395	1,084323825	0	Stomach Adenocarcinoma
egc_msk_2023	P-0007163	P-0007163-T01-IM5	3,91487879	1,592267092	0.08	Poorly Differentiated Carcinoma of the Stomach
egc_msk_2023	P-0008178	P-0008178-T01-IM5	4,893598488	1,77386676	1.11	Stomach Adenocarcinoma
egc_msk_2023	P-0006610	P-0006610-T01-IM5	3,91487879	1,592267092	0.79	Stomach Adenocarcinoma
egc_msk_2023	P-0006360	P-0006360-T01-IM5	3,91487879	1,592267092	0	Stomach Adenocarcinoma
egc_msk_2023	P-0005058	P-0005058-T01-IM5	2,936159093	1,370205398	0	Stomach Adenocarcinoma
egc_msk_2023	P-0008711	P-0008711-T01-IM5	3,91487879	1,592267092	0.29	Stomach Adenocarcinoma
egc_msk_2023	P-0006880	P-0006880-T01-IM5	4,893598488	1,77386676	0	Esophageal Adenocarcinoma
egc_msk_2023	P-0010810	P-0010810-T01-IM5	1,957439395	1,084323825	0	Stomach Adenocarcinoma
egc_msk_2023	P-0010492	P-0010492-T01-IM5	1,957439395	1,084323825	0	Signet Ring Cell Carcinoma of the Stomach
egc_msk_2023	P-0013314	P-0013314-T01-IM5	0,978719698	0,6824500184	0.08	Signet Ring Cell Carcinoma of the Stomach
egc_msk_2023	P-0037656	P-0037656-T01-IM6	2,594094285	1,279292022	-1	Esophageal Adenocarcinoma
egc_msk_2023	P-0038461	P-0038461-T01-IM6	14,69986761	2,75365228	-1	Esophageal Adenocarcinoma
egc_msk_tp53_ccr_2022	P-0051116	P-0051116-T01-IM6	4,323490475	1,672129193		Adenocarcinoma of the Gastroesophageal Junction
egc_msk_tp53_ccr_2022	P-0054557	P-0054557-T01-IM6	0,864698095	0,6230991606		Adenocarcinoma of the Gastroesophageal Junction
egc_msk_tp53_ccr_2022	P-0027754	P-0027754-T01-IM6	0,864698095	0,6230991606		Esophageal Adenocarcinoma
egc_msk_tp53_ccr_2022	P-0028108	P-0028108-T02-IM6	8,64698095	2,266645011		Esophageal Adenocarcinoma
egc_msk_tp53_ccr_2022	P-0007687	P-0007687-T02-IM6	0,864698095	0,6230991606		Adenocarcinoma of the Gastroesophageal Junction
egc_msk_tp53_ccr_2022	P-0046275	P-0046275-T01-IM6	5,18818857	1,822642406		Esophageal Adenocarcinoma
egc_msk_tp53_ccr_2022	P-0050489	P-0050489-T01-IM6	5,18818857	1,822642406		Esophagogastric Adenocarcinoma
egc_msk_tp53_ccr_2022	P-0053346	P-0053346-T01-IM6	6,052886665	1,953436989		Adenocarcinoma of the Gastroesophageal Junction
egc_msk_tp53_ccr_2022	P-0055455	P-0055455-T01-IM6	44,96430094	3,827865029		Esophageal Adenocarcinoma
egc_msk_tp53_ccr_2022	P-0039596	P-0039596-T01-IM6	58,79947046	4,090996806		Esophageal Adenocarcinoma
egc_msk_tp53_ccr_2022	P-0041905	P-0041905-T01-IM6	6,91758476	2,069086205		Esophageal Adenocarcinoma
egc_msk_tp53_ccr_2022	P-0044049	P-0044049-T01-IM6	6,052886665	1,953436989		Esophageal Adenocarcinoma
egc_msk_tp53_ccr_2022	P-0027025	P-0027025-T01-IM6	10,37637714	2,431539025		Esophagogastric Adenocarcinoma
egc_msk_tp53_ccr_2022	P-0040209	P-0040209-T02-IM6	4,323490475	1,672129193		Esophageal Poorly Differentiated Carcinoma
egc_msk_tp53_ccr_2022	P-0043932	P-0043932-T01-IM6	5,18818857	1,822642406		Esophageal Adenocarcinoma
egc_msk_tp53_ccr_2022	P-0051485	P-0051485-T01-IM6	6,91758476	2,069086205		Esophagogastric Adenocarcinoma
egc_msk_tp53_ccr_2022	P-0043614	P-0043614-T01-IM6	3,45879238	1,494877963		Esophageal Adenocarcinoma
egc_msk_tp53_ccr_2022	P-0044966	P-0044966-T01-IM6	4,323490475	1,672129193		Esophageal Adenocarcinoma
egc_msk_tp53_ccr_2022	P-0057748	P-0057748-T01-IM6	2,594094285	1,279292022		Esophagogastric Adenocarcinoma
egc_msk_tp53_ccr_2022	P-0056307	P-0056307-T01-IM6	6,91758476	2,069086205		Esophageal Adenocarcinoma
egc_msk_tp53_ccr_2022	P-0056237	P-0056237-T01-IM6	2,594094285	1,279292022		Esophageal Adenocarcinoma
egc_msk_tp53_ccr_2022	P-0055973	P-0055973-T01-IM6	3,45879238	1,494877963		Esophageal Adenocarcinoma
egc_msk_tp53_ccr_2022	P-0055363	P-0055363-T01-IM6	1,72939619	1,004080409		Adenocarcinoma of the Gastroesophageal Junction
egc_msk_tp53_ccr_2022	P-0044759	P-0044759-T02-IM6	7,782282855	2,17273638		Stomach Adenocarcinoma
egc_msk_tp53_ccr_2022	P-0055040	P-0055040-T01-IM6	8,64698095	2,266645011		Esophageal Adenocarcinoma
egc_msk_tp53_ccr_2022	P-0054753	P-0054753-T01-IM6	4,323490475	1,672129193		Esophagogastric Adenocarcinoma
egc_msk_tp53_ccr_2022	P-0054297	P-0054297-T01-IM6	6,052886665	1,953436989		Adenocarcinoma of the Gastroesophageal Junction
egc_msk_tp53_ccr_2022	P-0053584	P-0053584-T01-IM6	5,18818857	1,822642406		Esophagogastric Adenocarcinoma
egc_msk_tp53_ccr_2022	P-0053563	P-0053563-T01-IM6	0,864698095	0,6230991606		Esophagogastric Adenocarcinoma
egc_msk_tp53_ccr_2022	P-0052993	P-0052993-T01-IM6	6,91758476	2,069086205		Esophagogastric Adenocarcinoma
egc_msk_tp53_ccr_2022	P-0053130	P-0053130-T01-IM6	2,594094285	1,279292022		Esophageal Adenocarcinoma
egc_msk_tp53_ccr_2022	P-0053118	P-0053118-T01-IM6	6,052886665	1,953436989		Esophageal Adenocarcinoma
egc_msk_tp53_ccr_2022	P-0052603	P-0052603-T01-IM6	9,511679045	2,352486929		Adenocarcinoma of the Gastroesophageal Junction
egc_msk_tp53_ccr_2022	P-0048056	P-0048056-T02-IM6	9,511679045	2,352486929		Adenocarcinoma of the Gastroesophageal Junction
egc_msk_tp53_ccr_2022	P-0052245	P-0052245-T01-IM6	3,45879238	1,494877963		Esophagogastric Adenocarcinoma
egc_msk_tp53_ccr_2022	P-0052249	P-0052249-T01-IM6	3,45879238	1,494877963		Esophagogastric Adenocarcinoma
egc_msk_tp53_ccr_2022	P-0051804	P-0051804-T01-IM6	9,511679045	2,352486929		Esophageal Adenocarcinoma
egc_msk_tp53_ccr_2022	P-0051258	P-0051258-T01-IM6	2,594094285	1,279292022		Stomach Adenocarcinoma
egc_msk_tp53_ccr_2022	P-0051309	P-0051309-T01-IM6	3,45879238	1,494877963		Adenocarcinoma of the Gastroesophageal Junction
egc_msk_tp53_ccr_2022	P-0051436	P-0051436-T01-IM6	35,45262189	3,596013387		Adenocarcinoma of the Gastroesophageal Junction
egc_msk_tp53_ccr_2022	P-0051640	P-0051640-T01-IM6	2,594094285	1,279292022		Adenocarcinoma of the Gastroesophageal Junction
egc_msk_tp53_ccr_2022	P-0051410	P-0051410-T02-IM6	4,323490475	1,672129193		Esophageal Adenocarcinoma
egc_msk_tp53_ccr_2022	P-0051570	P-0051570-T01-IM6	3,45879238	1,494877963		Adenocarcinoma of the Gastroesophageal Junction
egc_msk_tp53_ccr_2022	P-0050778	P-0050778-T01-IM6	3,45879238	1,494877963		Adenocarcinoma of the Gastroesophageal Junction
egc_msk_tp53_ccr_2022	P-0050544	P-0050544-T01-IM6	2,594094285	1,279292022		Esophagogastric Adenocarcinoma
egc_msk_tp53_ccr_2022	P-0050244	P-0050244-T01-IM6	6,052886665	1,953436989		Esophageal Adenocarcinoma
egc_msk_tp53_ccr_2022	P-0050433	P-0050433-T01-IM6	2,594094285	1,279292022		Adenocarcinoma of the Gastroesophageal Junction
egc_msk_tp53_ccr_2022	P-0049379	P-0049379-T01-IM6	5,18818857	1,822642406		Adenocarcinoma of the Gastroesophageal Junction
egc_msk_tp53_ccr_2022	P-0049061	P-0049061-T01-IM6	1,72939619	1,004080409		Adenocarcinoma of the Gastroesophageal Junction
egc_msk_tp53_ccr_2022	P-0048787	P-0048787-T01-IM6	0,864698095	0,6230991606		Esophageal Poorly Differentiated Carcinoma
egc_msk_tp53_ccr_2022	P-0048513	P-0048513-T01-IM6	4,323490475	1,672129193		Esophageal Adenocarcinoma
egc_msk_tp53_ccr_2022	P-0048477	P-0048477-T01-IM6	0,864698095	0,6230991606		Esophageal Adenocarcinoma
egc_msk_tp53_ccr_2022	P-0048084	P-0048084-T01-IM6	35,45262189	3,596013387		Esophageal Adenocarcinoma
egc_msk_tp53_ccr_2022	P-0047889	P-0047889-T01-IM6	8,64698095	2,266645011		Esophagogastric Adenocarcinoma
egc_msk_tp53_ccr_2022	P-0047892	P-0047892-T01-IM6	6,052886665	1,953436989		Esophageal Adenocarcinoma
egc_msk_tp53_ccr_2022	P-0047317	P-0047317-T01-IM6	0,864698095	0,6230991606		Esophageal Adenocarcinoma
egc_msk_tp53_ccr_2022	P-0046836	P-0046836-T01-IM6	6,052886665	1,953436989		Adenocarcinoma of the Gastroesophageal Junction
egc_msk_tp53_ccr_2022	P-0046063	P-0046063-T01-IM6	6,052886665	1,953436989		Adenocarcinoma of the Gastroesophageal Junction
egc_msk_tp53_ccr_2022	P-0046260	P-0046260-T01-IM6	0,864698095	0,6230991606		Esophageal Adenocarcinoma
egc_msk_tp53_ccr_2022	P-0045508	P-0045508-T01-IM6	2,594094285	1,279292022		Adenocarcinoma of the Gastroesophageal Junction
egc_msk_tp53_ccr_2022	P-0045583	P-0045583-T01-IM6	0,864698095	0,6230991606		Esophageal Adenocarcinoma
egc_msk_tp53_ccr_2022	P-0045288	P-0045288-T01-IM6	3,45879238	1,494877963		Esophagogastric Adenocarcinoma
egc_msk_tp53_ccr_2022	P-0045105	P-0045105-T01-IM6	4,323490475	1,672129193		Adenocarcinoma of the Gastroesophageal Junction
egc_msk_tp53_ccr_2022	P-0040855	P-0040855-T01-IM6	2,594094285	1,279292022		Adenocarcinoma of the Gastroesophageal Junction
egc_msk_tp53_ccr_2022	P-0030901	P-0030901-T01-IM6	4,323490475	1,672129193		Adenocarcinoma of the Gastroesophageal Junction
egc_msk_tp53_ccr_2022	P-0038857	P-0038857-T01-IM6	9,511679045	2,352486929		Esophageal Adenocarcinoma
egc_msk_tp53_ccr_2022	P-0028909	P-0028909-T01-IM6	3,45879238	1,494877963		Esophagogastric Adenocarcinoma
egc_msk_tp53_ccr_2022	P-0006748	P-0006748-T01-IM5	4,893598488	1,77386676		Esophageal Adenocarcinoma
egc_msk_tp53_ccr_2022	P-0024783	P-0024783-T01-IM6	0,864698095	0,6230991606		Adenocarcinoma of the Gastroesophageal Junction
egc_msk_tp53_ccr_2022	P-0017486	P-0017486-T02-IM6	5,18818857	1,822642406		Esophageal Poorly Differentiated Carcinoma
egc_msk_tp53_ccr_2022	P-0023553	P-0023553-T01-IM6	9,511679045	2,352486929		Esophageal Adenocarcinoma
egc_msk_tp53_ccr_2022	P-0020586	P-0020586-T01-IM6	4,323490475	1,672129193		Esophageal Adenocarcinoma
egc_msk_tp53_ccr_2022	P-0009785	P-0009785-T01-IM5	1,957439395	1,084323825		Esophageal Adenocarcinoma
egc_msk_tp53_ccr_2022	P-0010429	P-0010429-T01-IM5	1,957439395	1,084323825		Esophageal Adenocarcinoma
egc_tmucih_2015	PGM10	PGM10	0,666666667	0,510825624		Esophagogastric Adenocarcinoma
egc_tmucih_2015	PGM11	PGM11	1,833333333	1,041453875		Esophagogastric Adenocarcinoma
egc_tmucih_2015	PGM12	PGM12	2,166666667	1,15267951		Esophagogastric Adenocarcinoma
egc_tmucih_2015	PGM13	PGM13	1,033333333	0,7096764823		Esophagogastric Adenocarcinoma
egc_tmucih_2015	PGM14	PGM14	4,733333333	1,746297095		Esophagogastric Adenocarcinoma
egc_tmucih_2015	PGM16	PGM16	1,6	0,955511445		Esophagogastric Adenocarcinoma
egc_tmucih_2015	PGM17	PGM17	1,1	0,7419373447		Esophagogastric Adenocarcinoma
egc_tmucih_2015	PGM18	PGM18	3	1,386294361		Esophagogastric Adenocarcinoma
egc_tmucih_2015	PGM19	PGM19	2,666666667	1,299282984		Esophagogastric Adenocarcinoma
egc_tmucih_2015	PGM1	PGM1	3,066666667	1,402823663		Esophagogastric Adenocarcinoma
egc_tmucih_2015	PGM21	PGM21	2,966666667	1,377926112		Esophagogastric Adenocarcinoma
egc_tmucih_2015	PGM22	PGM22	3,033333333	1,394593164		Esophagogastric Adenocarcinoma
egc_tmucih_2015	PGM23	PGM23	2,833333333	1,343734747		Esophagogastric Adenocarcinoma
egc_tmucih_2015	PGM24	PGM24	3,266666667	1,450832882		Esophagogastric Adenocarcinoma
egc_tmucih_2015	PGM25	PGM25	2,133333333	1,142097401		Esophagogastric Adenocarcinoma
egc_tmucih_2015	PGM26	PGM26	4,033333333	1,616082455		Esophagogastric Adenocarcinoma
egc_tmucih_2015	PGM27	PGM27	6,566666667	2,023752636		Esophagogastric Adenocarcinoma
egc_tmucih_2015	PGM28	PGM28	3,4	1,481604541		Esophagogastric Adenocarcinoma
egc_tmucih_2015	PGM29	PGM29	1,966666667	1,087438988		Esophagogastric Adenocarcinoma
egc_tmucih_2015	PGM2	PGM2	1,433333333	0,8892620593		Esophagogastric Adenocarcinoma
egc_tmucih_2015	PGM30	PGM30	0,666666667	0,510825624		Esophagogastric Adenocarcinoma
egc_tmucih_2015	PGM31	PGM31	6,833333333	2,058388132		Esophagogastric Adenocarcinoma
egc_tmucih_2015	PGM32	PGM32	3,166666667	1,427116356		Esophagogastric Adenocarcinoma
egc_tmucih_2015	PGM33	PGM33	27,83333333	3,361532125		Esophagogastric Adenocarcinoma
egc_tmucih_2015	PGM34	PGM34	2,333333333	1,203972804		Esophagogastric Adenocarcinoma
egc_tmucih_2015	PGM35	PGM35	0,9	0,6418538862		Esophagogastric Adenocarcinoma
egc_tmucih_2015	PGM36	PGM36	5,1	1,808288771		Esophagogastric Adenocarcinoma
egc_tmucih_2015	PGM37	PGM37	3,433333333	1,489151746		Esophagogastric Adenocarcinoma
egc_tmucih_2015	PGM38	PGM38	3,1	1,410986974		Esophagogastric Adenocarcinoma
egc_tmucih_2015	PGM39	PGM39	1,433333333	0,8892620593		Esophagogastric Adenocarcinoma
egc_tmucih_2015	PGM3	PGM3	2,7	1,30833282		Esophagogastric Adenocarcinoma
egc_tmucih_2015	PGM40	PGM40	2,466666667	1,243193518		Esophagogastric Adenocarcinoma
egc_tmucih_2015	PGM41	PGM41	2,533333333	1,262241712		Esophagogastric Adenocarcinoma
egc_tmucih_2015	PGM42	PGM42	3,7	1,547562509		Esophagogastric Adenocarcinoma
egc_tmucih_2015	PGM43	PGM43	1,733333333	1,005521865		Esophagogastric Adenocarcinoma
egc_tmucih_2015	PGM44	PGM44	1,466666667	0,9028677117		Esophagogastric Adenocarcinoma
egc_tmucih_2015	PGM45	PGM45	3,066666667	1,402823663		Esophagogastric Adenocarcinoma
egc_tmucih_2015	PGM46	PGM46	2,266666667	1,183770097		Esophagogastric Adenocarcinoma
egc_tmucih_2015	PGM47	PGM47	11,6	2,533696814		Esophagogastric Adenocarcinoma
egc_tmucih_2015	PGM49	PGM49	0,766666667	0,5690945321		Esophagogastric Adenocarcinoma
egc_tmucih_2015	PGM4	PGM4	14,13333333	2,716899816		Esophagogastric Adenocarcinoma
egc_tmucih_2015	PGM50	PGM50	4,566666667	1,716796431		Esophagogastric Adenocarcinoma
egc_tmucih_2015	PGM51	PGM51	2,766666667	1,326190437		Esophagogastric Adenocarcinoma
egc_tmucih_2015	PGM52	PGM52	6,1	1,960094784		Esophagogastric Adenocarcinoma
egc_tmucih_2015	PGM53	PGM53	4,133333333	1,635755221		Esophagogastric Adenocarcinoma
egc_tmucih_2015	PGM54	PGM54	11,46666667	2,523058416		Esophagogastric Adenocarcinoma
egc_tmucih_2015	PGM55	PGM55	1,2	0,7884573604		Esophagogastric Adenocarcinoma
egc_tmucih_2015	PGM56	PGM56	0,6	0,4700036292		Esophagogastric Adenocarcinoma
egc_tmucih_2015	PGM57	PGM57	1,066666667	0,7259370035		Esophagogastric Adenocarcinoma
egc_tmucih_2015	PGM58	PGM58	1,566666667	0,9426080403		Esophagogastric Adenocarcinoma
egc_tmucih_2015	PGM59	PGM59	0,866666667	0,6241543093		Esophagogastric Adenocarcinoma
egc_tmucih_2015	PGM5	PGM5	0,033333333	0,0327898225		Esophagogastric Adenocarcinoma
egc_tmucih_2015	PGM60	PGM60	1,666666667	0,9808292531		Esophagogastric Adenocarcinoma
egc_tmucih_2015	PGM61	PGM61	1,7	0,993251773		Esophagogastric Adenocarcinoma
egc_tmucih_2015	PGM62	PGM62	6,133333333	1,964778633		Esophagogastric Adenocarcinoma
egc_tmucih_2015	PGM64	PGM64	1,433333333	0,8892620593		Esophagogastric Adenocarcinoma
egc_tmucih_2015	PGM65	PGM65	37,43333333	3,648925139		Esophagogastric Adenocarcinoma
egc_tmucih_2015	PGM66	PGM66	4,7	1,740466175		Esophagogastric Adenocarcinoma
egc_tmucih_2015	PGM67	PGM67	3,3	1,458615023		Esophagogastric Adenocarcinoma
egc_tmucih_2015	PGM68	PGM68	5,566666667	1,882006347		Esophagogastric Adenocarcinoma
egc_tmucih_2015	PGM69	PGM69	1,866666667	1,053149915		Esophagogastric Adenocarcinoma
egc_tmucih_2015	PGM6	PGM6	0,933333333	0,6592456287		Esophagogastric Adenocarcinoma
egc_tmucih_2015	PGM70	PGM70	0,866666667	0,6241543093		Esophagogastric Adenocarcinoma
egc_tmucih_2015	PGM71	PGM71	3,533333333	1,511457504		Esophagogastric Adenocarcinoma
egc_tmucih_2015	PGM72	PGM72	1,066666667	0,7259370035		Esophagogastric Adenocarcinoma
egc_tmucih_2015	PGM73	PGM73	2,1	1,131402111		Esophagogastric Adenocarcinoma
egc_tmucih_2015	PGM74	PGM74	1,966666667	1,087438988		Esophagogastric Adenocarcinoma
egc_tmucih_2015	PGM75	PGM75	4,4	1,686398954		Esophagogastric Adenocarcinoma
egc_tmucih_2015	PGM76	PGM76	4,633333333	1,728701333		Esophagogastric Adenocarcinoma
egc_tmucih_2015	PGM77	PGM77	1	0,6931471806		Esophagogastric Adenocarcinoma
egc_tmucih_2015	PGM8	PGM8	1,5	0,9162907319		Esophagogastric Adenocarcinoma
egc_tmucih_2015	PGM9	PGM9	3,833333333	1,575536361		Esophagogastric Adenocarcinoma
