# Supplementary material for: Mutations in CREBBP and EP300 HAT and Bromo Domains Drive Hypermutation and Predict Survival in GI Cancers Treated with Immunotherapy
Source: Biomedicines. 2025 Oct 23;13(11):2592. doi: 10.3390/biomedicines13112592 (PMC12650065; doi:10.3390/biomedicines13112592)
Supplement: Supplementary file 1 [file biomedicines-13-02592-s001.zip › Supplementary_2.xlsx]

## Sheet: Лист1
Gene	Mutated_samples	WT_samples	r1(TMB >\=10)	r2(TMB >\=20)
KMT2D	181	1705	0.507097	0.556604
ACVR2A	77	1809	0.458864	0.549691
KMT2B	120	1766	0.444947	0.572453
MSH3	74	1812	0.438549	0.542267
RNF43	125	1761	0.419815	0.558585
ARID1A	332	1554	0.413384	0.457644
RPL22	56	1830	0.412598	0.520105
TTK	69	1817	0.408888	0.491159
DOCK3	77	1809	0.395436	0.459739
XYLT2	47	1839	0.390725	0.511792
BRCA2	96	1790	0.373881	0.40959
ZFHX3	111	1775	0.369351	0.448326
IRS1	58	1828	0.357815	0.475185
UBR5	72	1814	0.35644	0.447836
MTOR	75	1811	0.354389	0.386177
UPF3A	39	1847	0.351397	0.416402
MBD6	51	1835	0.351065	0.414885
PGM5	45	1841	0.350397	0.459979
CREBBP	92	1794	0.348908	0.402432
RGS12	58	1828	0.348727	0.417905
HLA-B	52	1834	0.346508	0.410046
KMT2C	124	1762	0.34625	0.377748
PDS5B	46	1840	0.345324	0.377145
RNF213	71	1815	0.34344	0.399709
TRIO	53	1833	0.342068	0.429273
ZBTB20	49	1837	0.340831	0.437408
PHF2	45	1841	0.340116	0.447019
POLE	65	1821	0.339332	0.389604
TCERG1	43	1843	0.329488	0.432613
LARP4B	43	1843	0.329488	0.37961
CARD11	68	1818	0.328716	0.378747
FLT4	68	1818	0.328716	0.399965
SYNJ2	42	1844	0.324063	0.398447
ARID1B	99	1787	0.323494	0.383864
SYCP2	51	1835	0.322046	0.402691
JAK1	58	1828	0.321464	0.417905
KMT2A	97	1789	0.321394	0.344208
CIC	103	1783	0.320779	0.408862
PRKDC	68	1818	0.3203	0.389356
ESRP1	45	1841	0.319554	0.408139
LMAN1	43	1843	0.318977	0.432613
COBLL1	43	1843	0.318977	0.392861
SPEN	87	1799	0.318335	0.369789
BMPR2	39	1847	0.318321	0.402503
WDTC1	37	1849	0.318296	0.4295
DNAH10	79	1807	0.318068	0.334121
GTF3C1	52	1834	0.317762	0.373809
GLI1	50	1836	0.31668	0.370612
INPPL1	48	1838	0.315692	0.417682
PTCH1	65	1821	0.313529	0.389604
MXRA8	32	1854	0.313341	0.375295
MYO1A	32	1854	0.313341	0.359981
SEC31A	40	1846	0.31297	0.369023
PLEC	89	1797	0.312967	0.373688
LRP1	68	1818	0.311884	0.368137
KDM5A	61	1825	0.310218	0.38286
FAT1	99	1787	0.309424	0.374995
ANK3	80	1806	0.307352	0.35098
AGO2	39	1847	0.307296	0.416402
TEAD2	39	1847	0.307296	0.374706
SRCAP	57	1829	0.307059	0.318365
ADD3	37	1849	0.306983	0.372454
DYNC1H1	48	1838	0.30573	0.392565
PBRM1	92	1794	0.305206	0.29225
NF1	101	1785	0.304684	0.343747
RIF1	44	1842	0.303656	0.348147
B2M	44	1842	0.303656	0.387455
BRD3	28	1858	0.302518	0.373165
EIF5B	40	1846	0.30208	0.341568
ATAD2	40	1846	0.30208	0.396478
DNA2	30	1856	0.30166	0.358242
NCOR1	61	1825	0.301349	0.293421
MDN1	85	1801	0.30118	0.384927
AKAP9	69	1817	0.300245	0.375274
KDM5C	47	1839	0.300139	0.359536
SYNE2	83	1803	0.29898	0.371538
HERC2	83	1803	0.29898	0.361896
ZC3H18	43	1843	0.297954	0.37961
ATR	62	1824	0.297834	0.356815
PCNT	50	1836	0.297147	0.358301
WDFY3	55	1831	0.296224	0.361021
MGA	73	1813	0.296081	0.280025
CASP8	37	1849	0.29567	0.315408
HNF1A	35	1851	0.295267	0.326404
VPS13B	74	1812	0.293092	0.348717
MSH6	51	1835	0.293028	0.353917
CCDC73	42	1844	0.292164	0.371639
CHRM3	38	1848	0.290364	0.352446
SLX4	47	1839	0.290074	0.359536
MYCBP2	67	1819	0.289802	0.33955
TRRAP	67	1819	0.289802	0.328865
RGS22	36	1850	0.289708	0.335253
HLA-A	36	1850	0.289708	0.320799
DNAH7	108	1778	0.289008	0.319917
KCNMA1	57	1829	0.288729	0.295259
COL7A1	57	1829	0.288729	0.329918
NSD1	57	1829	0.288729	0.329918
ZMYM4	43	1843	0.287443	0.339858
BDP1	50	1836	0.287381	0.309055
JMJD1C	41	1845	0.286281	0.336412
RPTOR	41	1845	0.286281	0.309286
SPECC1	39	1847	0.285245	0.374706
ZC3H13	53	1833	0.285106	0.321563
STAB1	53	1833	0.285106	0.309595
ANKRD11	74	1812	0.285011	0.318157
OBSCN	147	1739	0.284848	0.350757
RERE	37	1849	0.284356	0.343931
ZNF609	35	1851	0.283642	0.326404
AHNAK2	86	1800	0.283476	0.325164
TRIOBP	51	1835	0.283355	0.317336
CCAR2	27	1859	0.283307	0.314609
PLEKHA5	27	1859	0.283307	0.381209
DYNC1I2	27	1859	0.283307	0.364559
AKAP7	27	1859	0.283307	0.364559
ALPK2	29	1857	0.282908	0.365521
ANK2	75	1811	0.282127	0.26472
POLD1	57	1829	0.279565	0.306812
PKD1	52	1834	0.279434	0.313414
JARID2	52	1834	0.279434	0.373809
CD93	38	1848	0.279197	0.324294
RAD50	45	1841	0.278431	0.34334
RBM27	45	1841	0.278431	0.33038
CR1	45	1841	0.278431	0.31742
MYO10	36	1850	0.278242	0.349707
KIAA1429	36	1850	0.278242	0.262982
CELSR3	60	1826	0.278123	0.38681
SACS	107	1779	0.277601	0.339084
CELSR1	55	1831	0.277575	0.349266
ITPR3	55	1831	0.277575	0.349266
MDC1	55	1831	0.277575	0.314002
CCDC40	34	1852	0.277463	0.287643
HDAC4	34	1852	0.277463	0.347104
PRDM2	43	1843	0.276931	0.326608
ZCCHC11	32	1854	0.276895	0.329351
ADCY5	32	1854	0.276895	0.298722
CAMSAP2	30	1856	0.276579	0.310817
PLK2	28	1858	0.276571	0.340457
RABGAP1	28	1858	0.276571	0.373165
EPHA2	41	1845	0.275522	0.363537
RAI1	41	1845	0.275522	0.349974
BCL9L	41	1845	0.275522	0.349974
NIPBL	61	1825	0.274743	0.349321
PIK3CA	176	1710	0.274318	0.287498
PLXNA1	39	1847	0.27422	0.346909
TDRD6	46	1840	0.274126	0.300215
ZNF292	51	1835	0.273682	0.341723
PRR11	21	1865	0.27271	0.364974
ABCC5	35	1851	0.272016	0.341059
VPS13D	54	1832	0.271885	0.305875
AXL	49	1837	0.27179	0.325509
ELMSAN1	33	1853	0.271167	0.353404
BTBD7	31	1855	0.270532	0.320188
ADAMTSL4	31	1855	0.270532	0.351299
DDX17	25	1861	0.270433	0.294884
KIAA1919	29	1857	0.270157	0.317298
ATP6V1B1	27	1859	0.270099	0.364559
TCEB3	27	1859	0.270099	0.364559
TNK2	27	1859	0.270099	0.331259
CCDC18	27	1859	0.270099	0.331259
HDLBP	47	1839	0.269944	0.33416
CTCF	47	1839	0.269944	0.359536
IGF2R	47	1839	0.269944	0.296096
CDK12	52	1834	0.269852	0.289256
RECQL4	52	1834	0.269852	0.337572
SIPA1L3	40	1846	0.269411	0.327841
EP300	60	1826	0.269183	0.274115
HIVEP3	50	1836	0.267848	0.321366
PTPRS	96	1790	0.266806	0.319605
YLPM1	36	1850	0.266776	0.364162
SCAF1	36	1850	0.266776	0.349707
SLC4A3	36	1850	0.266776	0.364162
RBM6	36	1850	0.266776	0.306345
CEP290	43	1843	0.26642	0.313357
MYO15A	53	1833	0.266118	0.333531
AXIN2	53	1833	0.266118	0.321563
STK19	48	1838	0.26588	0.342331
MUC5B	81	1805	0.265822	0.318876
AGAP1	34	1852	0.265671	0.361969
FASN	34	1852	0.265671	0.332238
PDZD2	64	1822	0.265029	0.316914
SMARCA4	120	1766	0.264964	0.305054
BLM	41	1845	0.264763	0.363537
CBWD1	22	1864	0.26459	0.355242
HMMR	22	1864	0.26459	0.24472
CDC7	22	1864	0.26459	0.336822
ARHGEF40	22	1864	0.26459	0.318401
EP400	67	1819	0.264374	0.31818
SGOL2	30	1856	0.264039	0.279201
CCDC80	30	1856	0.264039	0.279201
NAV2	46	1840	0.263954	0.300215
FRAS1	46	1840	0.263954	0.274572
C5orf42	46	1840	0.263954	0.33868
WDR55	24	1862	0.263778	0.355196
BAX	24	1862	0.263778	0.355196
NKTR	28	1858	0.263597	0.356811
SPAG9	28	1858	0.263597	0.27504
CASP5	28	1858	0.263597	0.340457
PCDH8	28	1858	0.263597	0.291394
CASD1	26	1860	0.263483	0.3388
ARSJ	26	1860	0.263483	0.321838
ASPM	54	1832	0.262477	0.329594
AHNAK	54	1832	0.262477	0.317734
FLNC	54	1832	0.262477	0.317734
MEGF8	49	1837	0.261927	0.350376
CHD7	49	1837	0.261927	0.300643
SBNO1	37	1849	0.26173	0.32967
XRN1	37	1849	0.26173	0.343931
KALRN	57	1829	0.261235	0.295259
BSN	57	1829	0.261235	0.329918
OPLAH	35	1851	0.26039	0.326404
MACF1	60	1826	0.260243	0.296654
ADNP	33	1853	0.259201	0.323235
SMC6	31	1855	0.258192	0.335744
RYR2	138	1748	0.258188	0.298054
MYH10	50	1836	0.258081	0.321366
SORL1	45	1841	0.25787	0.31742
MAP3K1	45	1841	0.25787	0.34334
SLTM	21	1865	0.257758	0.327276
CLOCK	21	1865	0.257758	0.289578
DHX30	21	1865	0.257758	0.346125
MPRIP	29	1857	0.257406	0.317298
RUSC2	29	1857	0.257406	0.301224
LIPT1	23	1863	0.256964	0.346122
FARP1	27	1859	0.256891	0.264659
RBBP6	38	1848	0.256864	0.282065
CAMTA2	38	1848	0.256864	0.310217
PLXNB1	38	1848	0.256864	0.310217
FANCM	48	1838	0.255917	0.304655
KIF26B	43	1843	0.255908	0.300106
DCHS1	59	1827	0.25454	0.311322
VPS13A	51	1835	0.254336	0.317336
KIAA1549	41	1845	0.254004	0.322849
BCORL1	34	1852	0.253879	0.317373
PLXNA2	34	1852	0.253879	0.317373
KLF3	34	1852	0.253879	0.317373
NOTCH4	62	1824	0.253837	0.245891
TET2	46	1840	0.253783	0.300215
CELSR2	54	1832	0.253069	0.329594
TP53BP1	54	1832	0.253069	0.246576
NOTCH3	80	1806	0.252858	0.331353
GRIN2A	74	1812	0.252687	0.246849
PTPN23	32	1854	0.252597	0.314037
KIF21A	32	1854	0.252597	0.329351
NOTCH1	96	1790	0.252529	0.265614
FBXW7	96	1790	0.252529	0.328603
FRMD4A	39	1847	0.252169	0.277417
HERC1	57	1829	0.252071	0.318365
CENPF	49	1837	0.252064	0.263344
DSP	49	1837	0.252064	0.337943
MLH3	20	1866	0.250749	0.317464
MLH1	20	1866	0.250749	0.278846
SNX25	20	1866	0.250749	0.317464
CRTC1	20	1866	0.250749	0.317464
TCF7L2	28	1858	0.250624	0.258685
LARP7	28	1858	0.250624	0.291394
NRIP1	28	1858	0.250624	0.324103
TET1	69	1817	0.250102	0.269925
FAM111B	26	1860	0.250027	0.287913
PRPF4B	22	1864	0.249978	0.318401
MVK	22	1864	0.249978	0.336822
TNS1	47	1839	0.249814	0.308784
DAXX	24	1862	0.24978	0.284613
DENND1C	24	1862	0.24978	0.302259
NOL6	24	1862	0.24978	0.33755
TBC1D23	24	1862	0.24978	0.302259
CLMN	24	1862	0.24978	0.302259
PARP1	42	1844	0.249632	0.251005
CUX1	42	1844	0.249632	0.30462
ARFGEF1	42	1844	0.249632	0.331428
FBN3	55	1831	0.249601	0.302248
DNAH5	140	1746	0.248925	0.264732
ASXL1	50	1836	0.248315	0.284432
NEB	85	1801	0.248239	0.299122
SCN11A	61	1825	0.248137	0.259882
DNAH2	61	1825	0.248137	0.293421
COL6A6	64	1822	0.247698	0.295067
LAMA5	64	1822	0.247698	0.305991
DOPEY1	40	1846	0.247632	0.272932
CCDC108	40	1846	0.247632	0.286659
GPR179	40	1846	0.247632	0.300386
SZT2	40	1846	0.247632	0.341568
LATS2	45	1841	0.247589	0.265581
MIA3	33	1853	0.247234	0.27798
EPG5	33	1853	0.247234	0.323235
DDX27	33	1853	0.247234	0.323235
RTN3	33	1853	0.247234	0.293065
ST18	33	1853	0.247234	0.293065
XPOT	33	1853	0.247234	0.30815
ASH1L	53	1833	0.247131	0.333531
WNK4	31	1855	0.245853	0.335744
TEP1	38	1848	0.245698	0.310217
SYTL2	38	1848	0.245698	0.324294
NRXN2	43	1843	0.245397	0.273605
BPTF	43	1843	0.245397	0.300106
ZMPSTE24	17	1869	0.245104	0.307101
ZDBF2	62	1824	0.245038	0.312445
PLXNA4	77	1809	0.244793	0.249851
PHF3	29	1857	0.244654	0.317298
AGRN	29	1857	0.244654	0.269076
SRPR	29	1857	0.244654	0.301224
ITGB4	29	1857	0.244654	0.301224
RASAL2	29	1857	0.244654	0.269076
ZNF407	29	1857	0.244654	0.28515
ZFHX4	128	1758	0.244333	0.314726
MYOF	36	1850	0.243843	0.29189
UTP20	36	1850	0.243843	0.262982
MYH11	36	1850	0.243843	0.306345
EIF4G3	27	1859	0.243683	0.281309
XIRP1	27	1859	0.243683	0.281309
ABCC4	27	1859	0.243683	0.264659
PAX6	27	1859	0.243683	0.281309
MIS18BP1	27	1859	0.243683	0.314609
PCNXL2	46	1840	0.243612	0.313037
UVRAG	19	1867	0.243549	0.307362
ATP13A2	19	1867	0.243549	0.307362
DPAGT1	19	1867	0.243549	0.287557
LATS1	41	1845	0.243245	0.255036
SDK2	41	1845	0.243245	0.322849
CACNA1E	84	1802	0.243037	0.291974
PTEN	84	1802	0.243037	0.272798
CLEC16A	25	1861	0.242996	0.329471
MTIF2	25	1861	0.242996	0.294884
KIF15	21	1865	0.242805	0.270729
TEX2	21	1865	0.242805	0.251881
GLYR1	21	1865	0.242805	0.308427
RXRA	23	1863	0.242669	0.256021
RLTPR	23	1863	0.242669	0.256021
CPEB2	23	1863	0.242669	0.328102
ZNF644	23	1863	0.242669	0.310082
NYNRIN	23	1863	0.242669	0.310082
TMBIM4	23	1863	0.242669	0.274041
ZBTB21	23	1863	0.242669	0.292061
HECTD4	49	1837	0.242202	0.28821
TTC3	49	1837	0.242202	0.325509
TRIM48	34	1852	0.242086	0.317373
SRRT	34	1852	0.242086	0.302508
DNAH17	63	1823	0.242004	0.287169
TNXB	72	1814	0.241809	0.293012
TACC2	44	1842	0.241291	0.321941
CACNA1D	44	1842	0.241291	0.321941
PIK3CD	39	1847	0.241143	0.263519
ABCB4	39	1847	0.241143	0.291315
NTNG2	39	1847	0.241143	0.277417
MYH9	52	1834	0.241105	0.313414
PRRC2B	32	1854	0.240449	0.314037
FAM193A	32	1854	0.240449	0.314037
CAMSAP1	32	1854	0.240449	0.314037
CNTNAP1	32	1854	0.240449	0.283408
ERCC4	32	1854	0.240449	0.252779
RANBP2	47	1839	0.239748	0.296096
REV3L	58	1828	0.239674	0.314802
IGF1R	58	1828	0.239674	0.23461
SETD2	58	1828	0.239674	0.268978
SCAF4	37	1849	0.239103	0.315408
NUMA1	37	1849	0.239103	0.286885
OBSL1	42	1844	0.238999	0.318024
CDH26	42	1844	0.238999	0.30462
ANKRD26	30	1856	0.238958	0.279201
PSME4	30	1856	0.238958	0.310817
PHF20L1	30	1856	0.238958	0.310817
MKI67	50	1836	0.238548	0.296743
INO80E	16	1870	0.237723	0.275019
CSTF3	16	1870	0.237723	0.253453
EIF2B3	16	1870	0.237723	0.318149
WNK2	28	1858	0.23765	0.27504
ARID4A	28	1858	0.23765	0.291394
ZNF106	28	1858	0.23765	0.291394
WHSC1	45	1841	0.237308	0.30446
DNAH3	80	1806	0.237288	0.272471
ZFP64	35	1851	0.237139	0.267782
NFATC2	35	1851	0.237139	0.282438
TSC2	56	1830	0.23697	0.228796
DOT1L	40	1846	0.236743	0.286659
IGSF9B	40	1846	0.236743	0.314114
USP34	40	1846	0.236743	0.314114
GATA3	40	1846	0.236743	0.314114
TET3	26	1860	0.236571	0.287913
VARS	26	1860	0.236571	0.321838
TRAPPC8	26	1860	0.236571	0.287913
KANSL1L	26	1860	0.236571	0.287913
SERPINB10	26	1860	0.236571	0.321838
DIDO1	59	1827	0.236514	0.299961
KIAA1161	18	1868	0.23614	0.296943
SVIL	48	1838	0.235992	0.304655
TRIM51	48	1838	0.235992	0.317214
EPHB6	24	1862	0.235783	0.266968
KIAA0195	24	1862	0.235783	0.319905
LIG3	24	1862	0.235783	0.249322
SLC3A2	24	1862	0.235783	0.284613
MEPCE	20	1866	0.235432	0.317464
PCCA	20	1866	0.235432	0.278846
APPL1	20	1866	0.235432	0.278846
EPHA1	20	1866	0.235432	0.278846
KANSL1	20	1866	0.235432	0.298155
MFRP	20	1866	0.235432	0.317464
RNF128	20	1866	0.235432	0.259537
ZNF827	20	1866	0.235432	0.278846
FBXO38	20	1866	0.235432	0.278846
SCLT1	20	1866	0.235432	0.317464
KIF13B	22	1864	0.235365	0.299981
CCDC38	22	1864	0.235365	0.281561
ELAVL3	22	1864	0.235365	0.318401
GYLTL1B	22	1864	0.235365	0.318401
INPP5F	22	1864	0.235365	0.281561
USP19	22	1864	0.235365	0.318401
ATP2A1	33	1853	0.235268	0.30815
ARAP2	33	1853	0.235268	0.293065
PLEKHA6	33	1853	0.235268	0.323235
DLEC1	33	1853	0.235268	0.262896
GPR98	91	1795	0.23454	0.220653
LAMB4	38	1848	0.234532	0.282065
MST1R	38	1848	0.234532	0.310217
ERF	31	1855	0.233513	0.273522
INTS1	31	1855	0.233513	0.289078
MAN2B2	31	1855	0.233513	0.242411
CR2	31	1855	0.233513	0.304633
NLRP9	31	1855	0.233513	0.289078
ZNF462	46	1840	0.233441	0.287394
BCOR	60	1826	0.233423	0.285384
FCGBP	66	1820	0.233267	0.278281
ITPR2	41	1845	0.232486	0.282161
PLXNB2	36	1850	0.232377	0.277436
FER1L6	36	1850	0.232377	0.277436
PCLO	171	1715	0.232308	0.245713
GCC2	29	1857	0.231903	0.28515
AP3B1	29	1857	0.231903	0.28515
TPR	29	1857	0.231903	0.269076
KIAA1009	29	1857	0.231903	0.317298
ZC3H3	29	1857	0.231903	0.28515
ACIN1	29	1857	0.231903	0.301224
RECQL	29	1857	0.231903	0.269076
TRERF1	29	1857	0.231903	0.236928
FAT3	140	1746	0.23097	0.257187
LAMA2	55	1831	0.230951	0.266984
ATM	114	1772	0.230495	0.274832
PSD	27	1859	0.230475	0.297959
GLI2	27	1859	0.230475	0.248009
ALPK3	27	1859	0.230475	0.281309
CSPP1	27	1859	0.230475	0.281309
PTPN3	27	1859	0.230475	0.264659
TNRC6B	27	1859	0.230475	0.297959
ATXN2L	27	1859	0.230475	0.297959
DAB2IP	27	1859	0.230475	0.297959
WDR7	34	1852	0.230294	0.287643
ADAM28	34	1852	0.230294	0.272777
TBX3	34	1852	0.230294	0.302508
DNHD1	39	1847	0.230118	0.194026
CHST2	15	1871	0.230112	0.263431
HOMEZ	15	1871	0.230112	0.307964
EGR1	15	1871	0.230112	0.285697
FAM83E	15	1871	0.230112	0.307964
KCNJ10	15	1871	0.230112	0.307964
RICTOR	47	1839	0.229683	0.27072
HSPG2	90	1796	0.229381	0.231815
ITGA7	25	1861	0.229277	0.260296
PFKP	25	1861	0.229277	0.27759
ADNP2	25	1861	0.229277	0.27759
PRRT2	25	1861	0.229277	0.27759
RHOBTB2	25	1861	0.229277	0.312178
SOX7	25	1861	0.229277	0.294884
TNKS2	25	1861	0.229277	0.27759
SMAP1	25	1861	0.229277	0.294884
LRP2	97	1789	0.22905	0.236753
ASCC3	50	1836	0.228782	0.296743
TEX15	50	1836	0.228782	0.259808
EPHA5	115	1771	0.228693	0.23174
TVP23A	17	1869	0.228503	0.307101
VPS37B	17	1869	0.228503	0.286174
DAZAP1	17	1869	0.228503	0.307101
CLCN3	17	1869	0.228503	0.307101
AP1S1	17	1869	0.228503	0.307101
GXYLT1	17	1869	0.228503	0.265247
OFD1	23	1863	0.228374	0.256021
ERMP1	23	1863	0.228374	0.292061
ITSN1	23	1863	0.228374	0.274041
OR6C75	23	1863	0.228374	0.274041
LTBP3	23	1863	0.228374	0.292061
SNAPC4	23	1863	0.228374	0.310082
PPL	32	1854	0.2283	0.283408
QKI	32	1854	0.2283	0.298722
LRRK1	32	1854	0.2283	0.268093
MN1	32	1854	0.2283	0.268093
ABL1	32	1854	0.2283	0.268093
SALL4	32	1854	0.2283	0.268093
TTI1	32	1854	0.2283	0.314037
LYST	53	1833	0.228143	0.249756
RYR3	119	1767	0.22813	0.282476
SENP1	21	1865	0.227853	0.308427
PLCB3	21	1865	0.227853	0.270729
ZNF878	21	1865	0.227853	0.289578
SH3TC1	21	1865	0.227853	0.289578
AHDC1	21	1865	0.227853	0.251881
ASAP1	21	1865	0.227853	0.289578
DDX10	21	1865	0.227853	0.308427
TSPEAR	19	1867	0.227838	0.267751
LRRC14	19	1867	0.227838	0.267751
MYCN	19	1867	0.227838	0.267751
TNPO2	19	1867	0.227838	0.287557
WDR47	19	1867	0.227838	0.287557
COL12A1	84	1802	0.227826	0.282386
TNKS1BP1	37	1849	0.22779	0.244101
DAPK1	37	1849	0.22779	0.272624
DHX36	37	1849	0.22779	0.286885
ABCA2	37	1849	0.22779	0.315408
MLL2	37	1849	0.22779	0.187055
KCNB2	56	1830	0.227727	0.298711
TCHH	65	1821	0.22752	0.281181
DNAH1	59	1827	0.227501	0.288599
DOPEY2	45	1841	0.227027	0.239661
CLCA4	30	1856	0.226418	0.263392
ROCK1	30	1856	0.226418	0.279201
PNPLA7	30	1856	0.226418	0.310817
PREX2	159	1727	0.226399	0.210758
DNAH9	95	1791	0.226032	0.267638
NCOR2	48	1838	0.22603	0.279538
EPPK1	40	1846	0.225853	0.300386
ACACA	40	1846	0.225853	0.286659
ARHGAP5	40	1846	0.225853	0.231749
BRD4	40	1846	0.225853	0.286659
KIAA0100	35	1851	0.225513	0.267782
TNRC18	35	1851	0.225513	0.267782
DROSHA	35	1851	0.225513	0.253127
PLCG2	51	1835	0.225318	0.244175
AEBP1	28	1858	0.224677	0.258685
FOCAD	28	1858	0.224677	0.258685
ZNF142	28	1858	0.224677	0.307748
NLRC5	28	1858	0.224677	0.27504
ZNF608	28	1858	0.224677	0.291394
ARHGEF15	28	1858	0.224677	0.291394
KDM3B	28	1858	0.224677	0.225977
SLC12A7	28	1858	0.224677	0.291394
CLUH	28	1858	0.224677	0.291394
GSE1	28	1858	0.224677	0.291394
DSCAML1	63	1823	0.224541	0.287169
CHD6	43	1843	0.224374	0.247104
HTT	43	1843	0.224374	0.273605
GRIN2B	38	1848	0.223365	0.239836
SOGA2	38	1848	0.223365	0.296141
SMARCC2	38	1848	0.223365	0.267988
SUPT6H	38	1848	0.223365	0.253912
ZNF638	33	1853	0.223301	0.262896
PTCHD3	33	1853	0.223301	0.247811
STAT5B	33	1853	0.223301	0.30815
NBN	33	1853	0.223301	0.293065
NUP214	33	1853	0.223301	0.27798
CPSF1	33	1853	0.223301	0.27798
DLGAP3	33	1853	0.223301	0.30815
ERCC6	33	1853	0.223301	0.262896
GPR158	46	1840	0.22327	0.26175
PCDH19	46	1840	0.22327	0.274572
KNDC1	26	1860	0.223115	0.220063
ATP7B	26	1860	0.223115	0.253988
ABCA9	26	1860	0.223115	0.253988
AVPR1A	26	1860	0.223115	0.287913
LTN1	26	1860	0.223115	0.304875
WDR33	26	1860	0.223115	0.253988
KIF13A	26	1860	0.223115	0.287913
ABCA7	26	1860	0.223115	0.304875
SORBS2	26	1860	0.223115	0.287913
MUC17	83	1803	0.222487	0.246184
STAB2	49	1837	0.222476	0.275777
MUC2	49	1837	0.222476	0.300643
EXOC2	14	1872	0.22225	0.2744
CRYGA	14	1872	0.22225	0.2744
HMCN1	150	1736	0.221953	0.221553
APBA1	24	1862	0.221785	0.302259
KCNH3	24	1862	0.221785	0.266968
TM9SF3	24	1862	0.221785	0.249322
ANAPC1	24	1862	0.221785	0.266968
CEP164	24	1862	0.221785	0.284613
FAM171A1	24	1862	0.221785	0.266968
IBTK	24	1862	0.221785	0.266968
MAP7D3	24	1862	0.221785	0.284613
NR2C2	24	1862	0.221785	0.249322
OSBPL1A	24	1862	0.221785	0.284613
PPP1R10	24	1862	0.221785	0.284613
ATP2B4	24	1862	0.221785	0.231676
RPS6KA4	24	1862	0.221785	0.302259
SPTBN5	41	1845	0.221727	0.255036
ZNF236	41	1845	0.221727	0.268599
FLNB	41	1845	0.221727	0.309286
CHD3	41	1845	0.221727	0.295724
NFASC	41	1845	0.221727	0.255036
CNTLN	64	1822	0.221701	0.251372
VWF	55	1831	0.221626	0.255229
MED12L	58	1828	0.221498	0.280434
UBR4	58	1828	0.221498	0.257522
WDR90	31	1855	0.221173	0.273522
PRTG	31	1855	0.221173	0.257967
EIF4G1	31	1855	0.221173	0.289078
DENND3	31	1855	0.221173	0.289078
MCM3AP	31	1855	0.221173	0.257967
ZZEF1	31	1855	0.221173	0.289078
TAF1B	31	1855	0.221173	0.242411
SSH2	31	1855	0.221173	0.242411
KIDINS220	36	1850	0.220911	0.248528
FIGN	36	1850	0.220911	0.262982
PRRC2C	36	1850	0.220911	0.262982
LAMB2	36	1850	0.220911	0.277436
INSR	36	1850	0.220911	0.234073
RYR1	94	1792	0.220906	0.27878
ADCY9	22	1864	0.220753	0.26314
MMP9	22	1864	0.220753	0.281561
PPIG	22	1864	0.220753	0.24472
FHOD1	22	1864	0.220753	0.281561
HIC2	22	1864	0.220753	0.281561
HR	22	1864	0.220753	0.24472
JUP	22	1864	0.220753	0.281561
PRPF40B	22	1864	0.220753	0.26314
RBBP8	22	1864	0.220753	0.26314
SLC12A9	22	1864	0.220753	0.299981
ZNF532	22	1864	0.220753	0.281561
PRSS36	22	1864	0.220753	0.281561
DMTN	16	1870	0.220615	0.231888
FAHD2B	16	1870	0.220615	0.253453
PIK3AP1	16	1870	0.220615	0.231888
ALDH2	16	1870	0.220615	0.296584
U2AF2	16	1870	0.220615	0.296584
MYOM2	44	1842	0.220503	0.217119
LNPEP	20	1866	0.220114	0.259537
PDCD1	20	1866	0.220114	0.240228
KCNC4	20	1866	0.220114	0.278846
HNRNPUL1	20	1866	0.220114	0.278846
RCOR3	20	1866	0.220114	0.278846
MRE11A	20	1866	0.220114	0.240228
FLCN	20	1866	0.220114	0.298155
MCM4	18	1868	0.220003	0.296943
TAF1C	18	1868	0.220003	0.2766
ARV1	18	1868	0.220003	0.296943
PCED1B	18	1868	0.220003	0.2766
R3HDM1	18	1868	0.220003	0.256258
TRIM26	18	1868	0.220003	0.256258
USP36	18	1868	0.220003	0.256258
ZKSCAN5	18	1868	0.220003	0.235915
ZNF48	18	1868	0.220003	0.296943
NYAP1	18	1868	0.220003	0.296943
AMER1	47	1839	0.219618	0.258032
SIPA1L2	47	1839	0.219618	0.283408
ANK1	47	1839	0.219618	0.308784
POGZ	29	1857	0.219152	0.269076
UNC13B	29	1857	0.219152	0.269076
C9orf131	29	1857	0.219152	0.301224
DENND4B	29	1857	0.219152	0.28515
ERCC5	29	1857	0.219152	0.301224
RTTN	29	1857	0.219152	0.253002
VEPH1	29	1857	0.219152	0.220853
PDCD11	39	1847	0.219093	0.263519
NBEAL2	39	1847	0.219093	0.291315
PARD3B	39	1847	0.219093	0.291315
SBF1	39	1847	0.219093	0.291315
PCDHA11	50	1836	0.219015	0.259808
SPEG	53	1833	0.218649	0.273692
EGFR	53	1833	0.218649	0.261724
TENM3	62	1824	0.21864	0.256983
DST	78	1808	0.218611	0.277338
DOCK5	34	1852	0.218502	0.302508
ANKRD12	34	1852	0.218502	0.243047
PIK3CG	59	1827	0.218488	0.265876
TG	85	1801	0.217987	0.270521
ABCA12	75	1811	0.217894	0.203991
RALGAPA2	27	1859	0.217267	0.281309
FOXP1	27	1859	0.217267	0.231359
ATP9A	27	1859	0.217267	0.281309
CDHR2	27	1859	0.217267	0.281309
MYO5C	27	1859	0.217267	0.281309
TENC1	27	1859	0.217267	0.281309
ULK1	27	1859	0.217267	0.264659
ZNF366	27	1859	0.217267	0.264659
PLEKHG1	27	1859	0.217267	0.281309
FREM2	72	1814	0.217245	0.241404
PRUNE2	45	1841	0.216747	0.278541
VPS13C	45	1841	0.216747	0.265581
IRS2	45	1841	0.216747	0.213741
ZNF646	37	1849	0.216476	0.286885
SMARCA2	37	1849	0.216476	0.215578
ARFGEF2	37	1849	0.216476	0.258362
TENM2	37	1849	0.216476	0.215578
MEGF6	32	1854	0.216151	0.268093
MYO18A	32	1854	0.216151	0.268093
MYO7A	32	1854	0.216151	0.252779
MAST2	32	1854	0.216151	0.22215
FAM179B	32	1854	0.216151	0.268093
AQR	32	1854	0.216151	0.268093
G2E3	32	1854	0.216151	0.268093
MLLT4	32	1854	0.216151	0.252779
ITPR1	48	1838	0.216068	0.254421
OCA2	48	1838	0.216068	0.266979
CHD4	48	1838	0.216068	0.279538
KIAA1109	63	1823	0.215809	0.265155
ADAMTS18	51	1835	0.215645	0.280755
COL22A1	51	1835	0.215645	0.256368
LRP12	51	1835	0.215645	0.256368
ZDHHC8	25	1861	0.215558	0.243002
RNF111	25	1861	0.215558	0.208415
ANKHD1	25	1861	0.215558	0.243002
CDC14A	25	1861	0.215558	0.27759
PTPN21	25	1861	0.215558	0.294884
MAST4	25	1861	0.215558	0.243002
ARHGAP30	25	1861	0.215558	0.294884
ASAP2	25	1861	0.215558	0.243002
ATP13A3	25	1861	0.215558	0.27759
CUL1	25	1861	0.215558	0.260296
DOCK9	25	1861	0.215558	0.260296
LAMB3	25	1861	0.215558	0.27759
ARAF	25	1861	0.215558	0.260296
DYSF	60	1826	0.215544	0.251575
NOS1	57	1829	0.215412	0.283706
LRP5	40	1846	0.214963	0.286659
BCL9	40	1846	0.214963	0.286659
KIAA1217	40	1846	0.214963	0.245477
USH2A	127	1759	0.214743	0.205997
ZCCHC7	13	1873	0.214108	0.26264
RTKN2	13	1873	0.214108	0.26264
GNG12	13	1873	0.214108	0.238735
CBX5	13	1873	0.214108	0.286546
SGOL1	23	1863	0.214079	0.256021
PAPLN	23	1863	0.214079	0.238
AGBL2	23	1863	0.214079	0.256021
HHIP	23	1863	0.214079	0.292061
PNPLA6	23	1863	0.214079	0.238
PAN2	23	1863	0.214079	0.256021
AGL	23	1863	0.214079	0.292061
ARHGEF12	23	1863	0.214079	0.183939
DIS3	23	1863	0.214079	0.238
FGFR4	23	1863	0.214079	0.274041
HGFAC	23	1863	0.214079	0.292061
AMOTL2	23	1863	0.214079	0.238
THRAP3	23	1863	0.214079	0.256021
TIE1	35	1851	0.213887	0.253127
TLN1	35	1851	0.213887	0.253127
PDGFRB	35	1851	0.213887	0.209161
PCDHA7	35	1851	0.213887	0.267782
SHANK2	35	1851	0.213887	0.253127
ATG2A	30	1856	0.213877	0.279201
PTPRG	30	1856	0.213877	0.279201
MSH2	30	1856	0.213877	0.247584
FRYL	43	1843	0.213863	0.247104
PXDN	87	1799	0.213619	0.28493
HELZ2	46	1840	0.213098	0.26175
ZAN	46	1840	0.213098	0.274572
ROBO2	64	1822	0.213036	0.262296
TNKS	21	1865	0.212901	0.289578
HCN3	21	1865	0.212901	0.195334
PCDHGC3	21	1865	0.212901	0.289578
PSD2	21	1865	0.212901	0.270729
USP7	21	1865	0.212901	0.251881
UHRF1BP1L	21	1865	0.212901	0.214183
FAM160A2	21	1865	0.212901	0.251881
DUSP16	15	1871	0.212449	0.263431
SH2B1	15	1871	0.212449	0.263431
SMPD4	15	1871	0.212449	0.241165
PIGB	15	1871	0.212449	0.263431
GOT1L1	15	1871	0.212449	0.263431
ANKMY1	15	1871	0.212449	0.218898
RET	58	1828	0.212411	0.246066
RASA1	55	1831	0.212302	0.278738
CSPG4	38	1848	0.212199	0.267988
SH3KBP1	19	1867	0.212126	0.247946
CLCN2	19	1867	0.212126	0.247946
CDAN1	19	1867	0.212126	0.287557
HMHA1	19	1867	0.212126	0.247946
RBM45	19	1867	0.212126	0.287557
CROT	19	1867	0.212126	0.247946
STAMBPL1	19	1867	0.212126	0.247946
HELLS	19	1867	0.212126	0.247946
AKT2	19	1867	0.212126	0.267751
VEZT	19	1867	0.212126	0.287557
FETUB	19	1867	0.212126	0.267751
FAT4	153	1733	0.211943	0.239599
TBX4	17	1869	0.211903	0.265247
UGDH	17	1869	0.211903	0.265247
ZNF133	17	1869	0.211903	0.265247
TMEM60	17	1869	0.211903	0.265247
DDX60L	17	1869	0.211903	0.286174
RC3H2	17	1869	0.211903	0.244321
DHX38	17	1869	0.211903	0.286174
TRAF2	17	1869	0.211903	0.244321
LHX1	17	1869	0.211903	0.265247
DDX59	17	1869	0.211903	0.223394
BAZ1A	17	1869	0.211903	0.286174
LAMC1	28	1858	0.211703	0.258685
PCDH7	28	1858	0.211703	0.27504
PRAG1	28	1858	0.211703	0.258685
DNMBP	28	1858	0.211703	0.258685
MAP3K4	28	1858	0.211703	0.27504
NPAT	28	1858	0.211703	0.258685
OR51E2	28	1858	0.211703	0.291394
SPRED1	28	1858	0.211703	0.225977
TTF1	28	1858	0.211703	0.27504
FAT2	81	1805	0.21165	0.260343
SHPRH	33	1853	0.211335	0.232726
IFT172	33	1853	0.211335	0.262896
CCDC88A	33	1853	0.211335	0.247811
FILIP1L	33	1853	0.211335	0.262896
DICER1	33	1853	0.211335	0.202557
PLXNA3	33	1853	0.211335	0.293065
HYDIN	75	1811	0.209865	0.234355
N4BP2	26	1860	0.209659	0.220063
NCKAP5L	26	1860	0.209659	0.27095
ZMIZ1	26	1860	0.209659	0.287913
AASDH	26	1860	0.209659	0.237025
ABCC1	26	1860	0.209659	0.2031
CUL7	26	1860	0.209659	0.220063
INVS	26	1860	0.209659	0.253988
POLR3A	26	1860	0.209659	0.27095
RAPGEF2	26	1860	0.209659	0.253988
RB1CC1	26	1860	0.209659	0.287913
ROCK2	26	1860	0.209659	0.253988
SPTBN1	26	1860	0.209659	0.253988
TNRC6C	26	1860	0.209659	0.27095
TTBK1	26	1860	0.209659	0.253988
ZFR	26	1860	0.209659	0.253988
PLIN4	26	1860	0.209659	0.253988
CPAMD8	47	1839	0.209553	0.283408
PCDHB8	36	1850	0.209445	0.248528
USP26	36	1850	0.209445	0.219619
TEK	36	1850	0.209445	0.262982
KIF20B	36	1850	0.209445	0.262982
BRWD1	36	1850	0.209445	0.277436
PDE4DIP	50	1836	0.209249	0.247497
SYCP1	56	1830	0.20924	0.287058
ALMS1	53	1833	0.209155	0.237788
SCRIB	31	1855	0.208833	0.273522
FLNA	31	1855	0.208833	0.226856
CABIN1	31	1855	0.208833	0.242411
NCAN	31	1855	0.208833	0.242411
ATP2B3	31	1855	0.208833	0.242411
DLG5	31	1855	0.208833	0.211301
NUP188	31	1855	0.208833	0.273522
PCNXL3	39	1847	0.208067	0.263519
NUP210	39	1847	0.208067	0.277417
ASXL2	39	1847	0.208067	0.277417
DMXL1	39	1847	0.208067	0.24962
SYNPO2L	24	1862	0.207787	0.231676
ADCY7	24	1862	0.207787	0.231676
MORC1	24	1862	0.207787	0.284613
HCFC1	24	1862	0.207787	0.249322
ZMYM2	24	1862	0.207787	0.249322
ZBTB7C	24	1862	0.207787	0.284613
AMPD3	24	1862	0.207787	0.214031
ARHGAP32	24	1862	0.207787	0.249322
GNAZ	24	1862	0.207787	0.284613
KCNJ3	24	1862	0.207787	0.266968
LPHN1	24	1862	0.207787	0.284613
LRFN3	24	1862	0.207787	0.266968
SRCIN1	24	1862	0.207787	0.214031
ADAM7	24	1862	0.207787	0.214031
SMG6	24	1862	0.207787	0.284613
ITSN2	24	1862	0.207787	0.249322
RELN	76	1810	0.207488	0.272319
MYH14	34	1852	0.206709	0.257912
CTNND1	34	1852	0.206709	0.243047
GPATCH8	34	1852	0.206709	0.272777
PCDHA8	34	1852	0.206709	0.257912
USP24	34	1852	0.206709	0.213316
BOD1L1	45	1841	0.206466	0.265581
FN1	45	1841	0.206466	0.265581
ABCA4	29	1857	0.2064	0.253002
PTPRU	29	1857	0.2064	0.269076
CLASP2	29	1857	0.2064	0.28515
NCAPD3	29	1857	0.2064	0.236928
INO80	29	1857	0.2064	0.269076
CEP250	29	1857	0.2064	0.269076
ATP1A4	29	1857	0.2064	0.269076
COL18A1	29	1857	0.2064	0.253002
MED23	29	1857	0.2064	0.253002
NID2	29	1857	0.2064	0.28515
NLRP12	29	1857	0.2064	0.28515
HUWE1	57	1829	0.206248	0.225942
CACNA1C	57	1829	0.206248	0.260601
PGR	57	1829	0.206248	0.191284
ANKIB1	22	1864	0.20614	0.26314
DVL3	22	1864	0.20614	0.281561
NEURL4	22	1864	0.20614	0.281561
AK9	22	1864	0.20614	0.24472
COL17A1	22	1864	0.20614	0.26314
EPB41L4B	22	1864	0.20614	0.24472
MYBBP1A	22	1864	0.20614	0.24472
SLC9C1	22	1864	0.20614	0.24472
SLFN5	22	1864	0.20614	0.26314
ADCY6	22	1864	0.20614	0.24472
AP2A2	22	1864	0.20614	0.26314
DHX8	22	1864	0.20614	0.24472
RUSC1	22	1864	0.20614	0.26314
AXIN1	54	1832	0.206029	0.246576
GRIK2	51	1835	0.205972	0.244175
WDR41	12	1874	0.205654	0.275231
CPVL	12	1874	0.205654	0.275231
SLC16A10	12	1874	0.205654	0.250356
TRIP4	12	1874	0.205654	0.225481
CHD8	37	1849	0.205163	0.258362
ABCA3	37	1849	0.205163	0.244101
COL27A1	37	1849	0.205163	0.272624
DNMT3B	37	1849	0.205163	0.229839
FCRL3	37	1849	0.205163	0.229839
MYOD1	20	1866	0.204797	0.278846
PHKA2	20	1866	0.204797	0.220918
PKN3	20	1866	0.204797	0.240228
PIGT	20	1866	0.204797	0.220918
SUGP2	20	1866	0.204797	0.240228
RAPGEF5	20	1866	0.204797	0.259537
ABLIM2	20	1866	0.204797	0.240228
SEZ6L2	20	1866	0.204797	0.240228
CHPF2	20	1866	0.204797	0.240228
HIAT1	20	1866	0.204797	0.278846
MYRF	20	1866	0.204797	0.259537
NOS3	20	1866	0.204797	0.220918
NPC1L1	20	1866	0.204797	0.240228
RALGDS	20	1866	0.204797	0.259537
SH3PXD2A	20	1866	0.204797	0.240228
ZNF280D	20	1866	0.204797	0.220918
ZNF687	20	1866	0.204797	0.259537
FAM135A	20	1866	0.204797	0.278846
ZCCHC6	20	1866	0.204797	0.278846
UROC1	20	1866	0.204797	0.220918
SUPT5H	20	1866	0.204797	0.259537
PHACTR4	20	1866	0.204797	0.240228
EVPL	40	1846	0.204074	0.245477
GCN1L1	40	1846	0.204074	0.245477
C3	40	1846	0.204074	0.231749
ADAMTS9	40	1846	0.204074	0.218022
TRPM2	27	1859	0.204059	0.264659
NPBWR1	27	1859	0.204059	0.281309
PTPRF	27	1859	0.204059	0.264659
ATF7IP	27	1859	0.204059	0.264659
FAM184A	27	1859	0.204059	0.248009
ATG2B	27	1859	0.204059	0.248009
CWF19L2	27	1859	0.204059	0.231359
RAD51AP2	27	1859	0.204059	0.281309
SP140	27	1859	0.204059	0.248009
DOCK1	27	1859	0.204059	0.264659
KIAA1199	27	1859	0.204059	0.248009
COL6A2	32	1854	0.204002	0.237464
NUP210L	32	1854	0.204002	0.252779
NES	32	1854	0.204002	0.268093
SOGA3	32	1854	0.204002	0.237464
ARHGEF17	32	1854	0.204002	0.252779
CAD	32	1854	0.204002	0.237464
CTSC	14	1872	0.203972	0.251358
ACAD11	14	1872	0.203972	0.2744
CSNK1G3	14	1872	0.203972	0.251358
ZNF330	14	1872	0.203972	0.2744
KNOP1	14	1872	0.203972	0.251358
CEP135	14	1872	0.203972	0.205275
RBM15B	14	1872	0.203972	0.251358
NDUFC2	14	1872	0.203972	0.182233
PHACTR1	14	1872	0.203972	0.2744
C1orf177	14	1872	0.203972	0.228317
CD4	14	1872	0.203972	0.251358
CTDP1	14	1872	0.203972	0.251358
SH3RF1	18	1868	0.203865	0.256258
MTSS1L	18	1868	0.203865	0.195229
DDHD1	18	1868	0.203865	0.235915
TMPO	18	1868	0.203865	0.2766
DYRK1B	18	1868	0.203865	0.256258
CRIM1	18	1868	0.203865	0.256258
AGO1	18	1868	0.203865	0.2766
ANGPT2	18	1868	0.203865	0.256258
CCDC170	18	1868	0.203865	0.2766
CNNM1	18	1868	0.203865	0.215572
CR1L	18	1868	0.203865	0.235915
FAM198B	18	1868	0.203865	0.256258
HIPK3	18	1868	0.203865	0.2766
KLF4	18	1868	0.203865	0.256258
LRRC41	18	1868	0.203865	0.256258
MPP6	18	1868	0.203865	0.2766
PPFIA4	18	1868	0.203865	0.195229
SHC1	18	1868	0.203865	0.256258
RFX5	18	1868	0.203865	0.2766
SAP130	18	1868	0.203865	0.256258
IL17RC	18	1868	0.203865	0.2766
PAFAH1B1	18	1868	0.203865	0.235915
CGN	18	1868	0.203865	0.2766
HELQ	18	1868	0.203865	0.235915
EIF2AK4	18	1868	0.203865	0.235915
PEX1	18	1868	0.203865	0.235915
ZNF831	61	1825	0.203793	0.259882
PPP2R3B	16	1870	0.203508	0.253453
URI1	16	1870	0.203508	0.231888
MMP3	16	1870	0.203508	0.231888
RPS6KB2	16	1870	0.203508	0.210323
MTF2	16	1870	0.203508	0.253453
CCDC37	16	1870	0.203508	0.253453
LRRCC1	16	1870	0.203508	0.231888
MAPK8IP3	16	1870	0.203508	0.167193
SAMD4B	16	1870	0.203508	0.253453
PTPRR	16	1870	0.203508	0.231888
AFAP1	16	1870	0.203508	0.275019
OPTN	16	1870	0.203508	0.253453
ZFYVE28	16	1870	0.203508	0.275019
MAZ	16	1870	0.203508	0.231888
CTCFL	16	1870	0.203508	0.253453
DLAT	16	1870	0.203508	0.253453
C10orf68	16	1870	0.203508	0.275019
PCDHA12	43	1843	0.203351	0.260354
SCN4A	43	1843	0.203351	0.260354
TRIP12	43	1843	0.203351	0.247104
ACACB	46	1840	0.202927	0.26175
KIAA1024	52	1834	0.202777	0.277177
POLQ	49	1837	0.20275	0.263344
FHOD3	49	1837	0.20275	0.250911
CMYA5	68	1818	0.202476	0.219609
STAG2	35	1851	0.202261	0.223816
ZFAT	35	1851	0.202261	0.223816
EVC	35	1851	0.202261	0.253127
SAMD9	35	1851	0.202261	0.223816
TNIK	25	1861	0.201839	0.208415
UHRF1BP1	25	1861	0.201839	0.260296
FGD3	25	1861	0.201839	0.225709
SFI1	25	1861	0.201839	0.225709
DDX60	25	1861	0.201839	0.260296
GIGYF1	25	1861	0.201839	0.243002
HK1	25	1861	0.201839	0.260296
NFATC1	25	1861	0.201839	0.225709
PPP1R26	25	1861	0.201839	0.225709
SETD1A	25	1861	0.201839	0.260296
FBXL7	25	1861	0.201839	0.225709
RALGAPB	25	1861	0.201839	0.260296
TRAM1L1	25	1861	0.201839	0.225709
KDM6B	25	1861	0.201839	0.260296
ABCC8	30	1856	0.201337	0.247584
TUBGCP6	30	1856	0.201337	0.20016
PARP14	30	1856	0.201337	0.215968
GZF1	30	1856	0.201337	0.263392
ZNFX1	30	1856	0.201337	0.263392
RBM33	30	1856	0.201337	0.263392
TNS3	30	1856	0.201337	0.279201
TRAF7	30	1856	0.201337	0.231776
ERBB4	161	1725	0.201182	0.201385
AFF3	38	1848	0.201032	0.197606
TNRC6A	38	1848	0.201032	0.267988
MYH3	38	1848	0.201032	0.225759
GREB1	38	1848	0.201032	0.253912
SLITRK5	72	1814	0.200869	0.251725
ATRX	59	1827	0.200463	0.231791
TTN	464	1422	0.200311	0.210483
FAM47C	41	1845	0.20021	0.214348
CHD9	41	1845	0.20021	0.227911
DIP2C	41	1845	0.20021	0.227911
KCNA4	41	1845	0.20021	0.227911
UNC79	56	1830	0.199996	0.217144
COL6A3	69	1817	0.199959	0.23832
TGFBR2	69	1817	0.199959	0.217251
CCDC171	23	1863	0.199783	0.21998
WDR62	23	1863	0.199783	0.256021
CAMSAP3	23	1863	0.199783	0.256021
ANO10	23	1863	0.199783	0.256021
DNMT3A	23	1863	0.199783	0.21998
ERCC2	23	1863	0.199783	0.238
IRF2	23	1863	0.199783	0.274041
KCNF1	23	1863	0.199783	0.256021
MASTL	23	1863	0.199783	0.238
MCPH1	23	1863	0.199783	0.21998
PSD3	23	1863	0.199783	0.274041
SPTY2D1	23	1863	0.199783	0.274041
USP35	23	1863	0.199783	0.274041
TJP2	23	1863	0.199783	0.256021
OR7E24	23	1863	0.199783	0.256021
POP1	23	1863	0.199783	0.256021
DHX16	23	1863	0.199783	0.256021
CAMTA1	44	1842	0.199715	0.243325
TNR	47	1839	0.199488	0.194592
TLN2	47	1839	0.199488	0.245344
SIPA1L1	50	1836	0.199482	0.235185
CSF3R	33	1853	0.199368	0.232726
KIAA0947	33	1853	0.199368	0.217641
NCOA3	33	1853	0.199368	0.232726
NCAPD2	28	1858	0.19873	0.209623
RLF	28	1858	0.19873	0.176914
PLCG1	28	1858	0.19873	0.27504
KLHL14	28	1858	0.19873	0.258685
KAT6B	28	1858	0.19873	0.27504
MYO6	28	1858	0.19873	0.258685
TRIM9	28	1858	0.19873	0.258685
MICAL2	28	1858	0.19873	0.176914
CSMD2	87	1799	0.19866	0.247214
ARID2	80	1806	0.198363	0.252844
ATP2B2	36	1850	0.197978	0.248528
KIAA1244	36	1850	0.197978	0.234073
GBF1	36	1850	0.197978	0.234073
HECW2	36	1850	0.197978	0.219619
CNOT1	36	1850	0.197978	0.248528
ARHGEF18	21	1865	0.197948	0.233032
C5	21	1865	0.197948	0.251881
CENPJ	21	1865	0.197948	0.270729
CNGB1	21	1865	0.197948	0.251881
MICU3	21	1865	0.197948	0.251881
CNTRL	21	1865	0.197948	0.233032
COIL	21	1865	0.197948	0.251881
ADAM30	21	1865	0.197948	0.251881
CCDC15	21	1865	0.197948	0.233032
PIKFYVE	21	1865	0.197948	0.214183
PRDM10	21	1865	0.197948	0.270729
SLC35F5	21	1865	0.197948	0.251881
TAP2	21	1865	0.197948	0.270729
TMC3	21	1865	0.197948	0.270729
UBE2O	21	1865	0.197948	0.270729
XAB2	21	1865	0.197948	0.214183
ZNF616	21	1865	0.197948	0.251881
APC2	21	1865	0.197948	0.251881
KDM4B	21	1865	0.197948	0.270729
FHDC1	21	1865	0.197948	0.270729
CKAP2	21	1865	0.197948	0.251881
FAM135B	60	1826	0.197664	0.217767
KIAA2018	39	1847	0.197042	0.235722
FANCA	39	1847	0.197042	0.235722
SEMA5B	39	1847	0.197042	0.235722
PTPRJ	39	1847	0.197042	0.235722
SIGLEC1	39	1847	0.197042	0.235722
JAK3	39	1847	0.197042	0.207925
SDK1	99	1787	0.19686	0.241967
GNAI3	11	1875	0.196846	0.237469
SSUH2	11	1875	0.196846	0.211495
B3GNT4	11	1875	0.196846	0.211495
C9orf114	11	1875	0.196846	0.263443
MCEE	11	1875	0.196846	0.263443
CLDN6	11	1875	0.196846	0.263443
EPHX1	11	1875	0.196846	0.263443
FOXP4	11	1875	0.196846	0.237469
TM6SF1	11	1875	0.196846	0.237469
FLT1	54	1832	0.196621	0.222857
CDH23	67	1819	0.196563	0.232699
MADD	31	1855	0.196494	0.242411
BTAF1	31	1855	0.196494	0.257967
LRRC4B	31	1855	0.196494	0.226856
TRPM1	31	1855	0.196494	0.242411
DNMT1	42	1844	0.196467	0.251005
BRAF	42	1844	0.196467	0.251005
CASKIN1	19	1867	0.196415	0.247946
DHX35	19	1867	0.196415	0.208335
MATK	19	1867	0.196415	0.22814
ZNF800	19	1867	0.196415	0.208335
SCUBE3	19	1867	0.196415	0.22814
INSM2	19	1867	0.196415	0.267751
BCAN	19	1867	0.196415	0.267751
CENPC	19	1867	0.196415	0.267751
MTMR9	19	1867	0.196415	0.22814
BCAP29	19	1867	0.196415	0.267751
DIP2B	19	1867	0.196415	0.247946
FKBP10	19	1867	0.196415	0.22814
HEG1	19	1867	0.196415	0.247946
MAP3K12	19	1867	0.196415	0.247946
MKL1	19	1867	0.196415	0.267751
RAB11FIP1	19	1867	0.196415	0.22814
SHCBP1L	19	1867	0.196415	0.267751
TMC5	19	1867	0.196415	0.247946
ZCCHC14	19	1867	0.196415	0.22814
FTSJ3	19	1867	0.196415	0.208335
CC2D2A	19	1867	0.196415	0.267751
CTIF	19	1867	0.196415	0.267751
SYBU	19	1867	0.196415	0.247946
SIN3B	19	1867	0.196415	0.247946
HELB	19	1867	0.196415	0.22814
AKAP13	51	1835	0.196299	0.244175
RP1L1	51	1835	0.196299	0.256368
GPR124	26	1860	0.196204	0.237025
PHLDB1	26	1860	0.196204	0.220063
ZFYVE26	26	1860	0.196204	0.186138
SAFB2	26	1860	0.196204	0.237025
TANC2	26	1860	0.196204	0.2031
TLE2	26	1860	0.196204	0.237025
INF2	26	1860	0.196204	0.253988
SMTN	26	1860	0.196204	0.27095
LZTR1	26	1860	0.196204	0.27095
ARFGAP2	26	1860	0.196204	0.237025
MAP3K13	26	1860	0.196204	0.220063
DZIP1L	26	1860	0.196204	0.253988
EHMT1	26	1860	0.196204	0.220063
JAK2	26	1860	0.196204	0.186138
KDM2B	26	1860	0.196204	0.253988
MAG	26	1860	0.196204	0.253988
NCOA6	26	1860	0.196204	0.237025
SETD5	26	1860	0.196204	0.220063
SLC9A4	26	1860	0.196204	0.237025
TOP1	26	1860	0.196204	0.186138
ZBTB38	26	1860	0.196204	0.27095
PIK3R2	26	1860	0.196204	0.220063
TRANK1	45	1841	0.196185	0.226701
ADAMTSL1	45	1841	0.196185	0.226701
DNAH8	81	1805	0.196172	0.20181
MYH2	48	1838	0.196143	0.241862
PKHD1L1	74	1812	0.19612	0.216289
FZD2	17	1869	0.195302	0.202467
ANKS6	17	1869	0.195302	0.223394
ITGA2B	17	1869	0.195302	0.223394
CATSPER1	17	1869	0.195302	0.223394
KLC2	17	1869	0.195302	0.265247
FBXO18	17	1869	0.195302	0.265247
FOXN3	17	1869	0.195302	0.265247
IKBKE	17	1869	0.195302	0.202467
KCNJ4	17	1869	0.195302	0.223394
NARG2	17	1869	0.195302	0.265247
PITPNM3	17	1869	0.195302	0.265247
SLC9A8	17	1869	0.195302	0.244321
STAT2	17	1869	0.195302	0.244321
TAF6	17	1869	0.195302	0.244321
USH1C	17	1869	0.195302	0.244321
ZNF799	17	1869	0.195302	0.265247
RFX2	17	1869	0.195302	0.223394
GPRC5B	17	1869	0.195302	0.223394
ATG9B	17	1869	0.195302	0.244321
TMEM97	17	1869	0.195302	0.223394
JMJD7-PLA2G4B	17	1869	0.195302	0.265247
MED26	13	1873	0.195145	0.238735
DGCR2	13	1873	0.195145	0.238735
KIAA0020	13	1873	0.195145	0.238735
B3GNT5	13	1873	0.195145	0.26264
C7orf50	13	1873	0.195145	0.238735
CMIP	13	1873	0.195145	0.238735
CRNKL1	13	1873	0.195145	0.238735
KIFC3	13	1873	0.195145	0.238735
NDOR1	13	1873	0.195145	0.21483
PCK2	13	1873	0.195145	0.238735
MAN2C1	13	1873	0.195145	0.26264
PLA2G15	13	1873	0.195145	0.238735
TTLL10	13	1873	0.195145	0.26264
FOXO3	13	1873	0.195145	0.238735
TEX10	13	1873	0.195145	0.21483
CETN3	13	1873	0.195145	0.26264
ARHGAP27	13	1873	0.195145	0.26264
NSMAF	13	1873	0.195145	0.238735
NHLRC1	13	1873	0.195145	0.238735
TMEM57	13	1873	0.195145	0.26264
ANXA13	13	1873	0.195145	0.238735
C4orf6	13	1873	0.195145	0.26264
LRRK2	100	1786	0.195007	0.196001
ROBO1	61	1825	0.194924	0.226342
KNTC1	34	1852	0.194917	0.257912
PTPRN2	34	1852	0.194917	0.243047
ARID4B	34	1852	0.194917	0.228181
CEP350	34	1852	0.194917	0.198451
HFM1	34	1852	0.194917	0.257912
PIK3C2G	34	1852	0.194917	0.213316
CFI	15	1871	0.194785	0.218898
ASCC2	15	1871	0.194785	0.241165
CCDC30	15	1871	0.194785	0.129832
EFCAB13	15	1871	0.194785	0.241165
FZD3	15	1871	0.194785	0.263431
HAUS6	15	1871	0.194785	0.263431
HOXD8	15	1871	0.194785	0.263431
LSS	15	1871	0.194785	0.263431
MAPRE3	15	1871	0.194785	0.241165
MICU2	15	1871	0.194785	0.241165
TAS2R50	15	1871	0.194785	0.218898
VWA2	15	1871	0.194785	0.241165
ZC3H7A	15	1871	0.194785	0.241165
FBF1	15	1871	0.194785	0.196632
LENG8	15	1871	0.194785	0.263431
MBD3	15	1871	0.194785	0.263431
TMEM63A	15	1871	0.194785	0.263431
DSE	15	1871	0.194785	0.196632
C6orf89	15	1871	0.194785	0.241165
TICAM1	15	1871	0.194785	0.218898
POMT1	15	1871	0.194785	0.263431
OSBP2	15	1871	0.194785	0.263431
ABCC9	58	1828	0.194235	0.188786
GLI3	93	1793	0.193995	0.235235
PRRC2A	37	1849	0.19385	0.215578
PCDHA4	37	1849	0.19385	0.244101
PDZRN3	37	1849	0.19385	0.244101
POLR1A	24	1862	0.193789	0.249322
ALPK1	24	1862	0.193789	0.231676
ECEL1	24	1862	0.193789	0.178739
VCPIP1	24	1862	0.193789	0.214031
CASZ1	24	1862	0.193789	0.249322
TMEM131	24	1862	0.193789	0.249322
GAK	24	1862	0.193789	0.249322
PTK2B	24	1862	0.193789	0.214031
TBC1D9	24	1862	0.193789	0.214031
SND1	24	1862	0.193789	0.249322
ITGA11	24	1862	0.193789	0.214031
MAN2B1	24	1862	0.193789	0.196385
SEMA6A	24	1862	0.193789	0.249322
SF3B2	24	1862	0.193789	0.231676
GRM4	24	1862	0.193789	0.231676
TANC1	24	1862	0.193789	0.231676
SAMD9L	55	1831	0.193652	0.219966
SPEF2	55	1831	0.193652	0.243475
TULP4	29	1857	0.193649	0.253002
WRN	29	1857	0.193649	0.220853
DOCK6	29	1857	0.193649	0.236928
CYLD	29	1857	0.193649	0.220853
CIT	29	1857	0.193649	0.220853
SPINK5	29	1857	0.193649	0.269076
WWC3	29	1857	0.193649	0.236928
HIVEP1	40	1846	0.193184	0.204295
NOTCH2	65	1821	0.193116	0.22697
CACNA1B	43	1843	0.19284	0.220603
OTOF	43	1843	0.19284	0.220603
SPTBN4	46	1840	0.192756	0.236107
HIVEP2	46	1840	0.192756	0.236107
MYO18B	62	1824	0.192242	0.179337
SYNE1	219	1667	0.191992	0.234171
KRAS	138	1748	0.191915	0.21451
THSD1	32	1854	0.191854	0.252779
ZNF516	32	1854	0.191854	0.252779
MAGEL2	32	1854	0.191854	0.252779
DEPDC5	32	1854	0.191854	0.252779
ABCA1	32	1854	0.191854	0.22215
KIAA1462	32	1854	0.191854	0.252779
FGFR1	32	1854	0.191854	0.268093
FBN2	69	1817	0.191602	0.206716
ST8SIA6	22	1864	0.191528	0.24472
RAPGEF6	22	1864	0.191528	0.226299
IQSEC1	22	1864	0.191528	0.189459
ANTXR2	22	1864	0.191528	0.24472
IKBKAP	22	1864	0.191528	0.189459
ZNF334	22	1864	0.191528	0.24472
ZNF74	22	1864	0.191528	0.226299
LGR6	22	1864	0.191528	0.26314
PKN2	22	1864	0.191528	0.226299
ATXN7	22	1864	0.191528	0.26314
ABCB6	22	1864	0.191528	0.207879
AFF1	22	1864	0.191528	0.226299
NLRX1	22	1864	0.191528	0.226299
TRIP11	22	1864	0.191528	0.226299
FRMPD2	22	1864	0.191528	0.226299
ERBB3	102	1784	0.19137	0.245282
B4GALNT4	27	1859	0.190851	0.248009
ATXN1	27	1859	0.190851	0.21471
PLOD3	27	1859	0.190851	0.248009
EHBP1L1	27	1859	0.190851	0.21471
PEAK1	27	1859	0.190851	0.19806
CHST1	27	1859	0.190851	0.231359
DLGAP4	27	1859	0.190851	0.248009
PLCB1	27	1859	0.190851	0.248009
EPAS1	27	1859	0.190851	0.231359
PTPRT	156	1730	0.190742	0.149646
SLCO5A1	35	1851	0.190635	0.253127
UNC13C	80	1806	0.190578	0.233217
FBN1	66	1820	0.190577	0.213704
ALK	73	1813	0.19034	0.208251
CDH10	53	1833	0.190168	0.225821
BRCA1	38	1848	0.189866	0.225759
PCDHB5	38	1848	0.189866	0.253912
DMD	99	1787	0.189825	0.241967
NALCN	84	1802	0.189797	0.186508
DOCK4	50	1836	0.189716	0.210562
WAPAL	20	1866	0.189479	0.201609
HEPHL1	20	1866	0.189479	0.201609
TRAPPC10	20	1866	0.189479	0.240228
ZFYVE20	20	1866	0.189479	0.240228
ARHGAP17	20	1866	0.189479	0.259537
KDM3A	20	1866	0.189479	0.240228
NCDN	20	1866	0.189479	0.240228
NRP1	20	1866	0.189479	0.162991
PALM2-AKAP2	20	1866	0.189479	0.220918
RTN2	20	1866	0.189479	0.259537
SUSD2	20	1866	0.189479	0.220918
TRIM46	20	1866	0.189479	0.240228
TSPYL5	20	1866	0.189479	0.220918
UPF2	20	1866	0.189479	0.220918
GOLGA2	20	1866	0.189479	0.220918
HNRNPM	20	1866	0.189479	0.240228
TMEM2	20	1866	0.189479	0.220918
UVSSA	20	1866	0.189479	0.220918
EEF2	20	1866	0.189479	0.240228
SALL3	41	1845	0.189451	0.227911
CACNA1A	41	1845	0.189451	0.227911
LRBA	41	1845	0.189451	0.200786
PTPN13	47	1839	0.189423	0.219968
KAT6A	47	1839	0.189423	0.258032
KCNQ3	44	1842	0.189321	0.204016
ROS1	70	1816	0.18919	0.204475
ADAMTS10	30	1856	0.188797	0.20016
FAM208B	30	1856	0.188797	0.231776
MYO9B	30	1856	0.188797	0.263392
PROX1	30	1856	0.188797	0.231776
RNF17	30	1856	0.188797	0.231776
MYH7	60	1826	0.188724	0.251575
NBEA	92	1794	0.188666	0.200432
PCDH10	81	1805	0.188433	0.260343
HNRNPL	25	1861	0.188121	0.243002
NLRP1	25	1861	0.188121	0.191121
GON4L	25	1861	0.188121	0.243002
PPM1D	25	1861	0.188121	0.243002
CELF4	25	1861	0.188121	0.225709
C2orf16	25	1861	0.188121	0.225709
ASTE1	25	1861	0.188121	0.260296
ETV1	25	1861	0.188121	0.208415
NR3C2	25	1861	0.188121	0.225709
PCDHB14	25	1861	0.188121	0.191121
STAT5A	25	1861	0.188121	0.225709
USP31	25	1861	0.188121	0.260296
ZMYM3	25	1861	0.188121	0.208415
DLG3	18	1868	0.187728	0.235915
TESK1	18	1868	0.187728	0.215572
NPAS2	18	1868	0.187728	0.215572
SMARCAD1	18	1868	0.187728	0.235915
EXOC4	18	1868	0.187728	0.215572
CCDC146	18	1868	0.187728	0.215572
CCDC150	18	1868	0.187728	0.256258
CPNE6	18	1868	0.187728	0.215572
DTX1	18	1868	0.187728	0.256258
FBXO21	18	1868	0.187728	0.215572
GAS6	18	1868	0.187728	0.256258
GRK4	18	1868	0.187728	0.256258
IDE	18	1868	0.187728	0.235915
IGHMBP2	18	1868	0.187728	0.195229
IPO9	18	1868	0.187728	0.215572
MOS	18	1868	0.187728	0.235915
NUP133	18	1868	0.187728	0.235915
TBCK	18	1868	0.187728	0.235915
TTLL4	18	1868	0.187728	0.215572
SRP72	18	1868	0.187728	0.215572
NLK	18	1868	0.187728	0.235915
C4orf21	18	1868	0.187728	0.235915
SASS6	18	1868	0.187728	0.235915
KCTD3	18	1868	0.187728	0.235915
C10orf137	18	1868	0.187728	0.235915
ACAD10	18	1868	0.187728	0.256258
ZBTB45	10	1876	0.187635	0.223882
SLC23A1	10	1876	0.187635	0.223882
EAF2	10	1876	0.187635	0.223882
MCM5	10	1876	0.187635	0.196648
RAD51AP1	10	1876	0.187635	0.223882
NMT2	10	1876	0.187635	0.223882
ZNF629	10	1876	0.187635	0.223882
PROM1	10	1876	0.187635	0.251116
FAM167A	10	1876	0.187635	0.251116
ASTL	10	1876	0.187635	0.251116
SLC24A3	10	1876	0.187635	0.223882
CYC1	10	1876	0.187635	0.223882
UGT1A3	10	1876	0.187635	0.251116
L3MBTL2	10	1876	0.187635	0.196648
NOP58	10	1876	0.187635	0.251116
COLGALT1	10	1876	0.187635	0.251116
SNAPC2	10	1876	0.187635	0.223882
C2CD3	33	1853	0.187402	0.217641
COL15A1	33	1853	0.187402	0.187472
NBAS	33	1853	0.187402	0.232726
F8	54	1832	0.187213	0.210997
TAF1L	54	1832	0.187213	0.187278
MYO16	64	1822	0.187039	0.229525
GNAS	64	1822	0.187039	0.240448
KIRREL	36	1850	0.186512	0.234073
WDR49	36	1850	0.186512	0.248528
PCNX	36	1850	0.186512	0.234073
CSF1R	36	1850	0.186512	0.219619
KREMEN1	16	1870	0.186401	0.231888
AOC3	16	1870	0.186401	0.210323
ZMYM5	16	1870	0.186401	0.231888
TMEM8A	16	1870	0.186401	0.231888
C17orf74	16	1870	0.186401	0.253453
TRAPPC11	16	1870	0.186401	0.210323
DZIP1	16	1870	0.186401	0.188758
KIAA1522	16	1870	0.186401	0.253453
USP40	16	1870	0.186401	0.210323
ANKLE2	16	1870	0.186401	0.210323
CARD14	16	1870	0.186401	0.231888
COPB2	16	1870	0.186401	0.210323
CRAT	16	1870	0.186401	0.210323
DDX50	16	1870	0.186401	0.253453
DGCR8	16	1870	0.186401	0.231888
FAM91A1	16	1870	0.186401	0.231888
FIP1L1	16	1870	0.186401	0.210323
GEMIN5	16	1870	0.186401	0.210323
GJA1	16	1870	0.186401	0.210323
GLIS1	16	1870	0.186401	0.231888
NOSTRIN	16	1870	0.186401	0.210323
NPHP3	16	1870	0.186401	0.231888
OTUD7B	16	1870	0.186401	0.210323
PLA2G4F	16	1870	0.186401	0.210323
PLAG1	16	1870	0.186401	0.188758
PTK2	16	1870	0.186401	0.188758
SLC5A9	16	1870	0.186401	0.231888
SYMPK	16	1870	0.186401	0.210323
WNT16	16	1870	0.186401	0.253453
XKR6	16	1870	0.186401	0.231888
MTMR4	16	1870	0.186401	0.231888
FXR1	16	1870	0.186401	0.253453
LRRC8A	16	1870	0.186401	0.210323
BBS12	16	1870	0.186401	0.210323
BCAR1	16	1870	0.186401	0.231888
NPBWR2	16	1870	0.186401	0.145628
TP53BP2	16	1870	0.186401	0.253453
CACTIN	16	1870	0.186401	0.210323
ADAMDEC1	16	1870	0.186401	0.231888
USP43	16	1870	0.186401	0.231888
EPN2	16	1870	0.186401	0.253453
FLII	16	1870	0.186401	0.231888
FBXO46	16	1870	0.186401	0.253453
ERICH1	16	1870	0.186401	0.231888
WARS2	16	1870	0.186401	0.253453
C6orf165	16	1870	0.186401	0.253453
AP3M2	16	1870	0.186401	0.253453
PRKCE	16	1870	0.186401	0.253453
HIPK4	16	1870	0.186401	0.253453
ATP6V1C2	16	1870	0.186401	0.253453
ITGB8	16	1870	0.186401	0.253453
EPHB1	82	1804	0.186321	0.180478
IGSF10	61	1825	0.186056	0.226342
BCL11A	39	1847	0.186017	0.24962
SEC16A	39	1847	0.186017	0.24962
ARFGAP3	12	1874	0.185921	0.250356
GLT8D1	12	1874	0.185921	0.225481
KIFC2	12	1874	0.185921	0.225481
KTN1	12	1874	0.185921	0.225481
LENG1	12	1874	0.185921	0.250356
PRSS54	12	1874	0.185921	0.225481
RRP8	12	1874	0.185921	0.225481
SLC27A2	12	1874	0.185921	0.225481
SQSTM1	12	1874	0.185921	0.250356
SULT6B1	12	1874	0.185921	0.225481
THBS3	12	1874	0.185921	0.225481
AKAP17A	12	1874	0.185921	0.225481
C10orf88	12	1874	0.185921	0.225481
SNAPC1	12	1874	0.185921	0.200607
FOXM1	12	1874	0.185921	0.200607
BACH1	12	1874	0.185921	0.225481
TSSK2	12	1874	0.185921	0.250356
PXK	12	1874	0.185921	0.175732
EBPL	12	1874	0.185921	0.225481
KLHL36	12	1874	0.185921	0.200607
PPP2R5A	12	1874	0.185921	0.225481
HYAL1	12	1874	0.185921	0.200607
PHF15	12	1874	0.185921	0.175732
MARK4	12	1874	0.185921	0.250356
DDX39B	12	1874	0.185921	0.225481
HIST1H1A	12	1874	0.185921	0.225481
RASAL1	12	1874	0.185921	0.225481
DCAF11	12	1874	0.185921	0.250356
ZNF205	12	1874	0.185921	0.225481
PDCD6IP	12	1874	0.185921	0.200607
RNF113B	12	1874	0.185921	0.250356
ZNF180	12	1874	0.185921	0.225481
NELFE	12	1874	0.185921	0.250356
EIF3J	12	1874	0.185921	0.250356
ISM2	12	1874	0.185921	0.250356
WISP3	12	1874	0.185921	0.250356
ZNF197	12	1874	0.185921	0.225481
SUSD1	12	1874	0.185921	0.250356
PRRG1	12	1874	0.185921	0.250356
THOC1	12	1874	0.185921	0.225481
ANKRD34A	12	1874	0.185921	0.250356
LCT	45	1841	0.185904	0.226701
MPDZ	45	1841	0.185904	0.239661
SPG20	45	1841	0.185904	0.239661
SRRM2	42	1844	0.185834	0.237601
KCNH8	42	1844	0.185834	0.237601
CACNA1G	42	1844	0.185834	0.210794
KIF16B	42	1844	0.185834	0.224197
ABCC11	28	1858	0.185756	0.225977
TMEM132A	28	1858	0.185756	0.193268
COPA	28	1858	0.185756	0.209623
DAGLA	28	1858	0.185756	0.242331
DOCK8	28	1858	0.185756	0.258685
DUOX2	28	1858	0.185756	0.258685
GRIK3	28	1858	0.185756	0.225977
SLC9C2	28	1858	0.185756	0.225977
TONSL	28	1858	0.185756	0.242331
RMDN2	14	1872	0.185693	0.205275
MOV10	14	1872	0.185693	0.205275
ABCE1	14	1872	0.185693	0.228317
AFTPH	14	1872	0.185693	0.205275
DNAJC1	14	1872	0.185693	0.228317
DTX4	14	1872	0.185693	0.228317
ENGASE	14	1872	0.185693	0.228317
FAM73A	14	1872	0.185693	0.205275
HERC3	14	1872	0.185693	0.205275
MAK	14	1872	0.185693	0.205275
MFHAS1	14	1872	0.185693	0.228317
PLEKHH3	14	1872	0.185693	0.251358
PWP2	14	1872	0.185693	0.251358
SLC22A16	14	1872	0.185693	0.182233
SPATC1	14	1872	0.185693	0.228317
VPS53	14	1872	0.185693	0.205275
ZNF496	14	1872	0.185693	0.205275
DDC	14	1872	0.185693	0.205275
GALR2	14	1872	0.185693	0.228317
NRP2	14	1872	0.185693	0.228317
AP1B1	14	1872	0.185693	0.228317
PUS7	14	1872	0.185693	0.251358
BCKDHA	14	1872	0.185693	0.228317
CDH3	14	1872	0.185693	0.205275
SASH1	14	1872	0.185693	0.228317
CYP4F11	14	1872	0.185693	0.251358
PLEKHM1	14	1872	0.185693	0.228317
LRRC17	14	1872	0.185693	0.228317
TFAM	14	1872	0.185693	0.228317
ATP5J2-PTCD1	14	1872	0.185693	0.228317
ZNF438	14	1872	0.185693	0.205275
C11orf57	14	1872	0.185693	0.228317
EPB41	14	1872	0.185693	0.251358
SLC16A4	14	1872	0.185693	0.251358
KIAA1958	14	1872	0.185693	0.228317
JHDM1D	14	1872	0.185693	0.251358
SLC35G2	14	1872	0.185693	0.251358
GLTSCR1L	14	1872	0.185693	0.228317
IL17RB	14	1872	0.185693	0.228317
ZNF8	14	1872	0.185693	0.228317
KIAA0586	14	1872	0.185693	0.251358
MUC4	68	1818	0.185644	0.198391
TRPM7	23	1863	0.185488	0.183939
ARHGEF10L	23	1863	0.185488	0.238
FNIP2	23	1863	0.185488	0.238
MCF2L2	23	1863	0.185488	0.238
EXO1	23	1863	0.185488	0.238
SPG11	23	1863	0.185488	0.238
COL9A1	23	1863	0.185488	0.21998
MARK2	23	1863	0.185488	0.21998
FZD10	23	1863	0.185488	0.256021
NOD2	23	1863	0.185488	0.21998
PCDHB16	23	1863	0.185488	0.21998
PNISR	23	1863	0.185488	0.238
RNF145	23	1863	0.185488	0.256021
ROBO3	23	1863	0.185488	0.238
TBC1D9B	23	1863	0.185488	0.238
FPGT-TNNI3K	23	1863	0.185488	0.183939
UBE4B	23	1863	0.185488	0.238
COL11A1	94	1792	0.184856	0.178805
TBC1D32	31	1855	0.184154	0.211301
ABCA6	31	1855	0.184154	0.195745
GRIP1	31	1855	0.184154	0.211301
ARHGEF10	31	1855	0.184154	0.257967
PCSK5	31	1855	0.184154	0.242411
PREX1	31	1855	0.184154	0.242411
PTPRK	31	1855	0.184154	0.226856
PTCHD2	52	1834	0.183613	0.204703
SETBP1	62	1824	0.183443	0.223706
PTPRD	153	1733	0.18321	0.181646
SPTBN2	34	1852	0.183125	0.243047
SLC45A4	34	1852	0.183125	0.243047
F5	34	1852	0.183125	0.198451
ST6GAL2	34	1852	0.183125	0.198451
COL4A2	34	1852	0.183125	0.228181
ZNF814	34	1852	0.183125	0.213316
LRIG1	21	1865	0.182996	0.214183
TRAPPC9	21	1865	0.182996	0.176485
CDC5L	21	1865	0.182996	0.233032
ST5	21	1865	0.182996	0.195334
PLEKHG3	21	1865	0.182996	0.195334
CEBPZ	21	1865	0.182996	0.251881
KIAA1683	21	1865	0.182996	0.233032
AFF4	21	1865	0.182996	0.233032
AKAP11	21	1865	0.182996	0.195334
AP2A1	21	1865	0.182996	0.233032
HKDC1	21	1865	0.182996	0.214183
KIAA0196	21	1865	0.182996	0.233032
MYO1D	21	1865	0.182996	0.214183
RAPH1	21	1865	0.182996	0.251881
RPGRIP1	21	1865	0.182996	0.214183
VWA8	21	1865	0.182996	0.233032
WISP1	21	1865	0.182996	0.233032
MUC15	21	1865	0.182996	0.176485
BRPF1	21	1865	0.182996	0.233032
LRIG2	21	1865	0.182996	0.214183
ACSS1	21	1865	0.182996	0.233032
ZBTB4	21	1865	0.182996	0.233032
VWA5A	21	1865	0.182996	0.195334
ABCA13	95	1791	0.182989	0.213379
RTEL1	26	1860	0.182748	0.2031
LTBP2	26	1860	0.182748	0.237025
SOS2	26	1860	0.182748	0.220063
CFTR	26	1860	0.182748	0.2031
ERCC6L2	26	1860	0.182748	0.237025
ARHGAP35	26	1860	0.182748	0.237025
HEATR1	26	1860	0.182748	0.237025
SLC4A2	26	1860	0.182748	0.220063
CEP152	26	1860	0.182748	0.2031
KIAA0556	26	1860	0.182748	0.253988
DENND2A	26	1860	0.182748	0.169175
MYOCD	26	1860	0.182748	0.2031
C11orf63	26	1860	0.182748	0.186138
KANK1	26	1860	0.182748	0.220063
SMC4	26	1860	0.182748	0.237025
CDK5RAP2	26	1860	0.182748	0.253988
CUBN	107	1779	0.182648	0.236487
SOX17	46	1840	0.182585	0.223285
BCLAF1	37	1849	0.182537	0.229839
AUTS2	43	1843	0.182328	0.194101
WHSC1L1	40	1846	0.182294	0.259204
TENM4	66	1820	0.182039	0.202941
CNTN6	77	1809	0.181365	0.199878
DNAH11	104	1782	0.180946	0.215703
ITGAD	29	1857	0.180898	0.220853
MAGI1	29	1857	0.180898	0.220853
TMEM132E	29	1857	0.180898	0.253002
NAV1	29	1857	0.180898	0.220853
ARHGAP33	29	1857	0.180898	0.253002
EML5	29	1857	0.180898	0.236928
LMO7	29	1857	0.180898	0.172631
TBC1D4	29	1857	0.180898	0.220853
TP63	29	1857	0.180898	0.220853
WASF3	29	1857	0.180898	0.220853
AGXT	19	1867	0.180704	0.22814
COL9A3	19	1867	0.180704	0.208335
DAGLB	19	1867	0.180704	0.22814
NOX5	19	1867	0.180704	0.247946
GBA	19	1867	0.180704	0.18853
RAD54L2	19	1867	0.180704	0.208335
TM9SF4	19	1867	0.180704	0.22814
POLM	19	1867	0.180704	0.247946
NOL8	19	1867	0.180704	0.247946
CIITA	19	1867	0.180704	0.247946
PCDH12	19	1867	0.180704	0.22814
PKP4	19	1867	0.180704	0.247946
SCARA5	19	1867	0.180704	0.18853
TTC21A	19	1867	0.180704	0.208335
UBN2	19	1867	0.180704	0.247946
URGCP	19	1867	0.180704	0.18853
WWP2	19	1867	0.180704	0.208335
XPO7	19	1867	0.180704	0.208335
CUL5	19	1867	0.180704	0.247946
PAK6	19	1867	0.180704	0.168724
LRRC16A	19	1867	0.180704	0.22814
INTS2	19	1867	0.180704	0.208335
PLD2	19	1867	0.180704	0.22814
RIMS1	81	1805	0.180694	0.162787
CACNA1H	53	1833	0.180674	0.237788
PCDH1	24	1862	0.179791	0.231676
PTPN14	24	1862	0.179791	0.178739
JAG2	24	1862	0.179791	0.231676
ATP2B1	24	1862	0.179791	0.231676
ALX4	24	1862	0.179791	0.231676
MTSS1	24	1862	0.179791	0.214031
RBM26	24	1862	0.179791	0.231676
DENND5A	24	1862	0.179791	0.143448
DISP2	24	1862	0.179791	0.214031
IGSF3	24	1862	0.179791	0.196385
KDM5B	24	1862	0.179791	0.196385
MAP7D1	24	1862	0.179791	0.249322
NFATC4	24	1862	0.179791	0.214031
PRICKLE1	24	1862	0.179791	0.231676
PTPN4	24	1862	0.179791	0.231676
SLC8A2	24	1862	0.179791	0.249322
BIRC6	60	1826	0.179784	0.183958
ZNF862	32	1854	0.179705	0.237464
CDH20	32	1854	0.179705	0.237464
PRG4	32	1854	0.179705	0.237464
UNC13A	32	1854	0.179705	0.237464
TRPM3	47	1839	0.179358	0.20728
COL21A1	35	1851	0.17901	0.209161
PKD1L1	44	1842	0.178927	0.217119
MROH2B	44	1842	0.178927	0.204016
ADCY8	57	1829	0.178754	0.237495
NCAPG2	17	1869	0.178701	0.202467
IQCH	17	1869	0.178701	0.18154
CTTN	17	1869	0.178701	0.244321
EFNB3	17	1869	0.178701	0.223394
ANO6	17	1869	0.178701	0.244321
SORCS2	17	1869	0.178701	0.18154
BRPF3	17	1869	0.178701	0.18154
PPP1R13L	17	1869	0.178701	0.223394
NUGGC	17	1869	0.178701	0.244321
ACTL7A	17	1869	0.178701	0.223394
PIP5K1C	17	1869	0.178701	0.244321
ALDH3A1	17	1869	0.178701	0.244321
ALG12	17	1869	0.178701	0.223394
DNAJC2	17	1869	0.178701	0.18154
FAM178A	17	1869	0.178701	0.223394
FBXO11	17	1869	0.178701	0.202467
KIF1C	17	1869	0.178701	0.18154
KLHL26	17	1869	0.178701	0.244321
KLHL34	17	1869	0.178701	0.223394
MED25	17	1869	0.178701	0.244321
MYO1C	17	1869	0.178701	0.223394
NEK1	17	1869	0.178701	0.18154
NOBOX	17	1869	0.178701	0.18154
NPR2	17	1869	0.178701	0.244321
ONECUT1	17	1869	0.178701	0.244321
PTX4	17	1869	0.178701	0.223394
RASA2	17	1869	0.178701	0.202467
STRN	17	1869	0.178701	0.202467
ZBED1	17	1869	0.178701	0.202467
ZRANB1	17	1869	0.178701	0.202467
CRAMP1L	17	1869	0.178701	0.223394
SLC46A3	17	1869	0.178701	0.18154
C7orf63	17	1869	0.178701	0.202467
EXOC1	17	1869	0.178701	0.223394
FYN	17	1869	0.178701	0.160613
SMG8	17	1869	0.178701	0.223394
C10orf12	17	1869	0.178701	0.202467
C19orf44	17	1869	0.178701	0.223394
SWT1	17	1869	0.178701	0.244321
MBD1	17	1869	0.178701	0.202467
KRT6A	17	1869	0.178701	0.223394
NEDD9	17	1869	0.178701	0.223394
BEND3	17	1869	0.178701	0.244321
IRX2	17	1869	0.178701	0.202467
LARGE	17	1869	0.178701	0.223394
FSCN3	17	1869	0.178701	0.244321
ALCAM	17	1869	0.178701	0.18154
IRS4	38	1848	0.178699	0.225759
UPP2	9	1877	0.177959	0.180767
MYL2	9	1877	0.177959	0.209466
SETD3	9	1877	0.177959	0.209466
PARP2	9	1877	0.177959	0.123367
NT5DC1	9	1877	0.177959	0.209466
PSAP	9	1877	0.177959	0.209466
CHRNA2	9	1877	0.177959	0.209466
SLC25A51	9	1877	0.177959	0.209466
SQLE	9	1877	0.177959	0.238166
ENSG00000269175	9	1877	0.177959	0.238166
OSBPL9	9	1877	0.177959	0.209466
MAPKAPK3	9	1877	0.177959	0.209466
LIAS	9	1877	0.177959	0.209466
TMEM41A	9	1877	0.177959	0.238166
PIAS3	9	1877	0.177959	0.238166
REXO5	9	1877	0.177959	0.209466
BTBD16	9	1877	0.177959	0.209466
DRG2	9	1877	0.177959	0.238166
SEPTIN10	9	1877	0.177959	0.238166
ZDHHC7	9	1877	0.177959	0.238166
XIRP2	110	1776	0.177651	0.163948
GTF3C3	27	1859	0.177643	0.21471
SBF2	27	1859	0.177643	0.19806
SLCO3A1	27	1859	0.177643	0.248009
TJP1	27	1859	0.177643	0.231359
ALOX12B	27	1859	0.177643	0.18141
BRSK1	27	1859	0.177643	0.248009
CCDC141	27	1859	0.177643	0.18141
CPED1	27	1859	0.177643	0.19806
MED13L	27	1859	0.177643	0.21471
PIK3CB	27	1859	0.177643	0.231359
CNNM4	15	1871	0.177122	0.196632
GINS1	15	1871	0.177122	0.218898
MARCKS	15	1871	0.177122	0.241165
ITGB1	15	1871	0.177122	0.218898
SREK1	15	1871	0.177122	0.196632
CBX8	15	1871	0.177122	0.241165
RIPK4	15	1871	0.177122	0.241165
AOC1	15	1871	0.177122	0.218898
AVIL	15	1871	0.177122	0.218898
CEP120	15	1871	0.177122	0.218898
CEP57	15	1871	0.177122	0.218898
CRIPAK	15	1871	0.177122	0.241165
EPS8L3	15	1871	0.177122	0.196632
FAM186B	15	1871	0.177122	0.241165
FBXW10	15	1871	0.177122	0.196632
FZR1	15	1871	0.177122	0.196632
GBP7	15	1871	0.177122	0.241165
KLHL28	15	1871	0.177122	0.196632
MBTPS1	15	1871	0.177122	0.196632
MFN2	15	1871	0.177122	0.218898
NRDE2	15	1871	0.177122	0.218898
PTOV1	15	1871	0.177122	0.218898
PYROXD2	15	1871	0.177122	0.218898
RELB	15	1871	0.177122	0.218898
SLCO4A1	15	1871	0.177122	0.218898
VAV2	15	1871	0.177122	0.241165
ZNF114	15	1871	0.177122	0.241165
BUB1B	15	1871	0.177122	0.241165
RABL6	15	1871	0.177122	0.196632
CNGA1	15	1871	0.177122	0.196632
RAD54L	15	1871	0.177122	0.218898
RARRES3	15	1871	0.177122	0.218898
BCL11B	15	1871	0.177122	0.196632
PELP1	15	1871	0.177122	0.218898
LGR5	15	1871	0.177122	0.196632
TMEM255B	15	1871	0.177122	0.218898
POLRMT	15	1871	0.177122	0.241165
GNE	15	1871	0.177122	0.218898
C4orf26	15	1871	0.177122	0.241165
PANK1	15	1871	0.177122	0.174365
LGI3	15	1871	0.177122	0.196632
CCDC19	15	1871	0.177122	0.241165
UBXN6	15	1871	0.177122	0.218898
ZNF614	15	1871	0.177122	0.218898
WDR63	15	1871	0.177122	0.196632
XRCC2	15	1871	0.177122	0.196632
CUL9	51	1835	0.176953	0.219788
TRIM71	22	1864	0.176915	0.24472
CCDC88C	22	1864	0.176915	0.207879
ZHX2	22	1864	0.176915	0.189459
CCDC180	22	1864	0.176915	0.207879
SYNPO2	22	1864	0.176915	0.189459
TSKS	22	1864	0.176915	0.189459
AMBRA1	22	1864	0.176915	0.24472
CCDC158	22	1864	0.176915	0.207879
HECA	22	1864	0.176915	0.226299
HECTD1	22	1864	0.176915	0.207879
KIRREL2	22	1864	0.176915	0.24472
MKL2	22	1864	0.176915	0.226299
NDST1	22	1864	0.176915	0.189459
NRCAM	22	1864	0.176915	0.226299
PARP4	22	1864	0.176915	0.189459
PASK	22	1864	0.176915	0.24472
PLXNC1	22	1864	0.176915	0.226299
PPIP5K2	22	1864	0.176915	0.207879
PTPRA	22	1864	0.176915	0.207879
RPGRIP1L	22	1864	0.176915	0.226299
SLC14A2	22	1864	0.176915	0.207879
VPS18	22	1864	0.176915	0.226299
TPP2	22	1864	0.176915	0.226299
RNF31	30	1856	0.176256	0.215968
EXT1	30	1856	0.176256	0.215968
CTTNBP2	30	1856	0.176256	0.247584
KIF21B	30	1856	0.176256	0.247584
AHCTF1	30	1856	0.176256	0.20016
MET	30	1856	0.176256	0.168543
SON	30	1856	0.176256	0.215968
UBE3B	30	1856	0.176256	0.215968
TMEM38A	11	1875	0.176242	0.185522
SPNS3	11	1875	0.176242	0.185522
GLDN	11	1875	0.176242	0.159548
NAB2	11	1875	0.176242	0.211495
MAP4K5	11	1875	0.176242	0.159548
BTBD1	11	1875	0.176242	0.185522
GGA3	11	1875	0.176242	0.237469
CCDC181	11	1875	0.176242	0.237469
KRT222	11	1875	0.176242	0.237469
NSRP1	11	1875	0.176242	0.237469
PPM1H	11	1875	0.176242	0.211495
S1PR3	11	1875	0.176242	0.237469
SMARCA5	11	1875	0.176242	0.211495
TXNDC2	11	1875	0.176242	0.185522
FLOT2	11	1875	0.176242	0.211495
MPP2	11	1875	0.176242	0.185522
MBD2	11	1875	0.176242	0.211495
CYP27B1	11	1875	0.176242	0.237469
ACTA2	11	1875	0.176242	0.185522
YME1L1	11	1875	0.176242	0.211495
ZC3HAV1	11	1875	0.176242	0.211495
USP2	11	1875	0.176242	0.185522
DQX1	11	1875	0.176242	0.237469
SMPD3	11	1875	0.176242	0.211495
USP22	11	1875	0.176242	0.237469
ARHGEF5	11	1875	0.176242	0.237469
TNPO1	11	1875	0.176242	0.237469
CAB39L	11	1875	0.176242	0.185522
TBC1D22A	11	1875	0.176242	0.237469
IFRD1	11	1875	0.176242	0.237469
FOXJ3	11	1875	0.176242	0.237469
MAP3K3	11	1875	0.176242	0.211495
CHPT1	11	1875	0.176242	0.211495
STX16-NPEPL1	11	1875	0.176242	0.237469
MSLN	11	1875	0.176242	0.237469
SLC9A7	11	1875	0.176242	0.211495
SYNRG	11	1875	0.176242	0.185522
MAN1C1	11	1875	0.176242	0.237469
LRFN4	11	1875	0.176242	0.237469
FKBP15	11	1875	0.176242	0.211495
FAHD2A	11	1875	0.176242	0.237469
CTNND2	48	1838	0.176218	0.229304
EDNRB	48	1838	0.176218	0.216745
ZNF282	13	1873	0.176182	0.190925
GRIN2D	13	1873	0.176182	0.238735
DCUN1D1	13	1873	0.176182	0.21483
BAG3	13	1873	0.176182	0.238735
CAPN3	13	1873	0.176182	0.16702
CCDC43	13	1873	0.176182	0.190925
CLCN4	13	1873	0.176182	0.238735
CSRP2BP	13	1873	0.176182	0.21483
GPSM3	13	1873	0.176182	0.21483
ITIH4	13	1873	0.176182	0.21483
LMCD1	13	1873	0.176182	0.190925
LRRC66	13	1873	0.176182	0.21483
PIK3R4	13	1873	0.176182	0.21483
SAFB	13	1873	0.176182	0.190925
SNX13	13	1873	0.176182	0.143114
TMEM175	13	1873	0.176182	0.238735
CEP95	13	1873	0.176182	0.238735
DDX1	13	1873	0.176182	0.16702
MBOAT1	13	1873	0.176182	0.21483
LLGL1	13	1873	0.176182	0.21483
MYEOV	13	1873	0.176182	0.238735
SARS	13	1873	0.176182	0.238735
TADA2B	13	1873	0.176182	0.21483
BBS7	13	1873	0.176182	0.119209
MRGPRX3	13	1873	0.176182	0.190925
TEKT5	13	1873	0.176182	0.238735
C17orf70	13	1873	0.176182	0.21483
MEX3A	13	1873	0.176182	0.21483
ICA1	13	1873	0.176182	0.190925
APP	13	1873	0.176182	0.21483
PAK2	13	1873	0.176182	0.21483
SSX2IP	13	1873	0.176182	0.190925
ANO9	13	1873	0.176182	0.190925
GRHL3	13	1873	0.176182	0.16702
PKP1	13	1873	0.176182	0.190925
KLF15	13	1873	0.176182	0.238735
CYB5R4	13	1873	0.176182	0.238735
CHRNA6	13	1873	0.176182	0.190925
WRAP53	13	1873	0.176182	0.21483
PIAS2	13	1873	0.176182	0.238735
CHST5	13	1873	0.176182	0.21483
ROM1	13	1873	0.176182	0.238735
NACC1	13	1873	0.176182	0.238735
CD276	13	1873	0.176182	0.190925
SRPK3	13	1873	0.176182	0.238735
SYNPO	13	1873	0.176182	0.21483
CORO7-PAM16	13	1873	0.176182	0.238735
TENM1	58	1828	0.17606	0.223154
AR	91	1795	0.175967	0.174505
FRY	45	1841	0.175624	0.226701
LRP1B	206	1680	0.175608	0.20889
APC	150	1736	0.175563	0.185004
RBM10	33	1853	0.175436	0.187472
NUP98	33	1853	0.175436	0.247811
MYLK	33	1853	0.175436	0.247811
ABCA10	33	1853	0.175436	0.232726
BRWD3	33	1853	0.175436	0.217641
NUP205	33	1853	0.175436	0.232726
PAX1	33	1853	0.175436	0.202557
MYH13	42	1844	0.175201	0.210794
BTBD11	36	1850	0.175046	0.219619
MYO5A	36	1850	0.175046	0.205165
KDM6A	55	1831	0.175003	0.208211
[truncated: 20,036 more rows]

## Sheet: Лист2
Gene	Mutated	WT	Correlation, r (TMB-High, cut-off = 10 Mut\Mb)	Correlation, r (TMB-High, cut-off = 20 Mut\Mb)
KMT2D	181	1705	0.507097	0.556604
ACVR2A	77	1809	0.458864	0.549691
KMT2B	120	1766	0.444947	0.572453
MSH3	74	1812	0.438549	0.542267
RNF43	125	1761	0.419815	0.558585
ARID1A	332	1554	0.413384	0.457644
RPL22	56	1830	0.412598	0.520105
TTK	69	1817	0.408888	0.491159
DOCK3	77	1809	0.395436	0.459739
XYLT2	47	1839	0.390725	0.511792
BRCA2	96	1790	0.373881	0.40959
ZFHX3	111	1775	0.369351	0.448326
IRS1	58	1828	0.357815	0.475185
UBR5	72	1814	0.35644	0.447836
MTOR	75	1811	0.354389	0.386177
UPF3A	39	1847	0.351397	0.416402
MBD6	51	1835	0.351065	0.414885
PGM5	45	1841	0.350397	0.459979
CREBBP	92	1794	0.348908	0.402432
RGS12	58	1828	0.348727	0.417905
HLA-B	52	1834	0.346508	0.410046
KMT2C	124	1762	0.34625	0.377748
PDS5B	46	1840	0.345324	0.377145
RNF213	71	1815	0.34344	0.399709
TRIO	53	1833	0.342068	0.429273
ZBTB20	49	1837	0.340831	0.437408
PHF2	45	1841	0.340116	0.447019
POLE	65	1821	0.339332	0.389604
TCERG1	43	1843	0.329488	0.432613
LARP4B	43	1843	0.329488	0.37961
