# Supplementary material for: Mutations in CREBBP and EP300 HAT and Bromo Domains Drive Hypermutation and Predict Survival in GI Cancers Treated with Immunotherapy
Source: Biomedicines. 2025 Oct 23;13(11):2592. doi: 10.3390/biomedicines13112592 (PMC12650065; doi:10.3390/biomedicines13112592)
Supplement: Supplementary file 1 [file biomedicines-13-02592-s001.zip › Supplementary_3.xlsx]

## Sheet: Sheet1
Gene	Mutant_with	Mutant_without	WT_with	WT_without	OddsRatio	Pvalue	Pvalue_FDR	Significant
CREBBP	92	47	0	1732	inf	3.36833e-121	7.69224e-117	TRUE
EP300	60	79	0	1732	inf	1.32493e-74	1.51287e-70	TRUE
ACVR2A	33	106	38	1694	13.8784	2.40814e-20	1.83316e-16	TRUE
MSH3	33	106	39	1693	13.5145	4.1924e-20	1.91484e-16	TRUE
TTK	32	107	35	1697	14.5004	3.47688e-20	1.91484e-16	TRUE
RNF43	43	96	84	1648	8.7877	5.14714e-20	1.95909e-16	TRUE
KMT2B	42	97	80	1652	8.94124	7.57801e-20	2.47227e-16	TRUE
RPL22	28	111	25	1707	17.2238	3.22772e-19	9.21392e-16	TRUE
UBR5	32	107	41	1691	12.3346	9.23113e-19	2.34235e-15	TRUE
XYLT2	25	114	19	1713	19.7715	3.07163e-18	7.01467e-15	TRUE
KMT2D	49	90	139	1593	6.23957	2.03494e-17	4.22471e-14	TRUE
TRIO	28	111	33	1699	12.9872	4.21243e-17	8.01661e-14	TRUE
ARID1A	64	75	264	1468	4.74505	3.45897e-16	6.07634e-13	TRUE
PRKDC	31	108	50	1682	9.65593	4.11099e-16	6.70591e-13	TRUE
ESRP1	23	116	21	1711	16.1548	9.75502e-16	1.48517e-12	TRUE
ZBTB20	25	114	29	1703	12.8781	1.97718e-15	2.65606e-12	TRUE
TCERG1	23	116	22	1710	15.4114	1.8743e-15	2.65606e-12	TRUE
RGS12	27	112	37	1695	11.0437	2.36216e-15	2.83919e-12	TRUE
HERC2	32	107	59	1673	8.48028	2.30836e-15	2.83919e-12	TRUE
MSH6	24	115	26	1706	13.6936	2.73202e-15	3.11955e-12	TRUE
RNF213	30	109	51	1681	9.07178	3.88297e-15	3.54701e-12	TRUE
IRS1	27	112	38	1694	10.7467	3.80001e-15	3.54701e-12	TRUE
MBD6	23	116	23	1709	14.7328	3.5211e-15	3.54701e-12	TRUE
DOCK3	30	109	51	1681	9.07178	3.88297e-15	3.54701e-12	TRUE
GTF3C1	25	114	30	1702	12.4415	3.40695e-15	3.54701e-12	TRUE
FAT1	34	105	72	1660	7.46561	6.51008e-15	5.71811e-12	TRUE
PGM5	22	117	21	1711	15.3203	7.99302e-15	6.76062e-12	TRUE
AGAP1	20	119	15	1717	19.2381	8.67921e-15	7.07883e-12	TRUE
ZC3H13	25	114	32	1700	11.6502	9.68357e-15	7.62565e-12	TRUE
SUPT6H	21	118	19	1713	16.045	1.76091e-14	1.34047e-11	TRUE
WDTC1	20	119	16	1716	18.0252	1.83261e-14	1.35004e-11	TRUE
LATS2	22	117	23	1709	13.9718	2.75757e-14	1.87811e-11	TRUE
DNAH10	32	107	66	1666	7.54914	2.6972e-14	1.87811e-11	TRUE
DNA2	18	121	11	1721	23.2742	2.79616e-14	1.87811e-11	TRUE
ZFHX3	35	104	84	1648	6.60256	4.87857e-14	3.1832e-11	TRUE
MDN1	31	108	63	1669	7.6042	5.41315e-14	3.43389e-11	TRUE
SRCAP	26	113	40	1692	9.73274	6.16155e-14	3.70293e-11	TRUE
ZNF292	23	116	28	1704	12.0665	6.15162e-14	3.70293e-11	TRUE
YLPM1	20	119	18	1714	16.0037	7.4151e-14	4.34202e-11	TRUE
TRRAP	27	112	45	1687	9.0375	8.02147e-14	4.57966e-11	TRUE
PDS5B	22	117	25	1707	12.839	8.75966e-14	4.76296e-11	TRUE
PHF2	22	117	25	1707	12.839	8.75966e-14	4.76296e-11	TRUE
HDAC4	20	119	19	1713	15.1526	1.42825e-13	7.58535e-11	TRUE
MTOR	27	112	48	1684	8.45759	2.60311e-13	1.35107e-10	TRUE
LMAN1	21	118	24	1708	12.6653	3.6879e-13	1.87157e-10	TRUE
LRP1	27	112	49	1683	8.28007	3.796e-13	1.88455e-10	TRUE
VPS13B	28	111	54	1678	7.83851	4.11274e-13	1.95672e-10	TRUE
SYNE2	30	109	64	1668	7.17317	4.04893e-13	1.95672e-10	TRUE
LARP4B	20	119	21	1711	13.6935	4.91047e-13	2.28858e-10	TRUE
SPEN	30	109	65	1667	7.05857	5.56853e-13	2.54337e-10	TRUE
UPF3A	19	120	18	1714	15.0769	5.9865e-13	2.68066e-10	TRUE
PRDM2	21	118	25	1707	12.1515	6.36888e-13	2.79704e-10	TRUE
BRCA2	30	109	66	1666	6.94746	7.62159e-13	3.28404e-10	TRUE
KIAA1549	20	119	22	1710	13.0634	8.79623e-13	3.71999e-10	TRUE
CIC	31	108	72	1660	6.6178	9.26431e-13	3.84671e-10	TRUE
MTIF2	16	123	10	1722	22.4	1.04308e-12	4.2537e-10	TRUE
ZCCHC11	19	120	19	1713	14.275	1.12315e-12	4.49989e-10	TRUE
BRD3	17	122	13	1719	18.4256	1.28895e-12	5.07514e-10	TRUE
KDM5A	24	115	39	1693	9.05953	1.56301e-12	6.04993e-10	TRUE
BRD4	21	118	27	1705	11.2382	1.80288e-12	6.74957e-10	TRUE
HDLBP	21	118	27	1705	11.2382	1.80288e-12	6.74957e-10	TRUE
FAM83E	13	126	4	1728	44.5714	2.25208e-12	8.29529e-10	TRUE
AP3B1	17	122	14	1718	17.0995	2.67605e-12	9.70047e-10	TRUE
DYNC1H1	22	117	32	1700	9.98932	2.96262e-12	1.05715e-09	TRUE
POLD1	23	116	37	1695	9.08318	4.15165e-12	1.41509e-09	TRUE
PKD1	23	116	37	1695	9.08318	4.15165e-12	1.41509e-09	TRUE
WDR55	15	124	9	1723	23.1586	4.0909e-12	1.41509e-09	TRUE
RIF1	20	119	25	1707	11.4756	4.48263e-12	1.50544e-09	TRUE
VPS13D	22	117	33	1699	9.68091	4.63514e-12	1.5341e-09	TRUE
KIF13A	16	123	12	1720	18.645	5.24965e-12	1.71266e-09	TRUE
ARHGEF40	14	125	7	1725	27.6	6.14432e-12	1.94886e-09	TRUE
JUP	14	125	7	1725	27.6	6.14432e-12	1.94886e-09	TRUE
FBN3	23	116	38	1694	8.83893	6.25766e-12	1.95762e-09	TRUE
ARID1B	29	110	68	1664	6.45134	6.99981e-12	2.1602e-09	TRUE
MKI67	22	117	34	1698	9.39065	7.16637e-12	2.18211e-09	TRUE
WHSC1	21	118	30	1702	10.0966	7.64366e-12	2.26699e-09	TRUE
GLI1	21	118	30	1702	10.0966	7.64366e-12	2.26699e-09	TRUE
AGO2	19	120	23	1709	11.7649	1.09911e-11	3.17725e-09	TRUE
MIS18BP1	16	123	13	1719	17.2008	1.09776e-11	3.17725e-09	TRUE
C5orf42	21	118	31	1701	9.76517	1.20323e-11	3.43476e-09	TRUE
HUWE1	23	116	40	1692	8.38707	1.38127e-11	3.84683e-09	TRUE
NSD1	23	116	40	1692	8.38707	1.38127e-11	3.84683e-09	TRUE
TEAD2	18	121	20	1712	12.7339	1.52313e-11	4.14092e-09	TRUE
CCDC73	18	121	20	1712	12.7339	1.52313e-11	4.14092e-09	TRUE
CELSR2	22	117	36	1696	8.8585	1.65674e-11	4.45118e-09	TRUE
FLNB	19	120	24	1708	11.2681	1.84707e-11	4.79337e-09	TRUE
SYNJ2	19	120	24	1708	11.2681	1.84707e-11	4.79337e-09	TRUE
ZMYM4	19	120	24	1708	11.2681	1.84707e-11	4.79337e-09	TRUE
TRIOBP	21	118	32	1700	9.45445	1.87012e-11	4.79863e-09	TRUE
PLEKHA6	17	122	17	1715	14.0574	1.94088e-11	4.87076e-09	TRUE
DDX27	17	122	17	1715	14.0574	1.94088e-11	4.87076e-09	TRUE
ITGA7	15	124	11	1721	18.926	2.12338e-11	5.21416e-09	TRUE
CEP250	15	124	11	1721	18.926	2.12338e-11	5.21416e-09	TRUE
DLG3	13	126	6	1726	29.6799	2.25401e-11	5.25254e-09	TRUE
G2E3	16	123	14	1718	15.9628	2.20503e-11	5.25254e-09	TRUE
FBXW7	29	110	72	1660	6.07828	2.17298e-11	5.25254e-09	TRUE
MFRP	13	126	6	1726	29.6799	2.25401e-11	5.25254e-09	TRUE
APPL1	13	126	6	1726	29.6799	2.25401e-11	5.25254e-09	TRUE
RBM6	18	121	21	1711	12.1204	2.65258e-11	6.11888e-09	TRUE
TM9SF3	14	125	9	1723	21.4418	3.79182e-11	8.57365e-09	TRUE
ZMYM2	14	125	9	1723	21.4418	3.79182e-11	8.57365e-09	TRUE
MYO1A	16	123	15	1717	14.89	4.27162e-11	9.47097e-09	TRUE
ALPK2	16	123	15	1717	14.89	4.27162e-11	9.47097e-09	TRUE
LARP7	15	124	12	1720	17.3387	4.47761e-11	9.69097e-09	TRUE
ANKRD11	25	114	53	1679	6.9472	4.49815e-11	9.69097e-09	TRUE
OBSCN	37	102	125	1607	4.66345	4.42355e-11	9.69097e-09	TRUE
RBM27	19	120	26	1706	10.3891	4.94976e-11	1.05643e-08	TRUE
SCLT1	13	126	7	1725	25.4252	6.03414e-11	1.26424e-08	TRUE
MVK	13	126	7	1725	25.4252	6.03414e-11	1.26424e-08	TRUE
BCORL1	17	122	19	1713	12.563	6.28519e-11	1.29311e-08	TRUE
BMPR2	17	122	19	1713	12.563	6.28519e-11	1.29311e-08	TRUE
JARID2	21	118	35	1697	8.62881	6.54448e-11	1.33443e-08	TRUE
CACNA1D	20	119	31	1701	9.22201	7.47637e-11	1.51095e-08	TRUE
MYOF	18	121	23	1709	11.0535	7.55972e-11	1.5144e-08	TRUE
ZC3H18	19	120	27	1705	9.99846	7.9093e-11	1.56306e-08	TRUE
CR2	16	123	16	1716	13.9512	8.00797e-11	1.56306e-08	TRUE
BTBD7	16	123	16	1716	13.9512	8.00797e-11	1.56306e-08	TRUE
KIRREL2	14	125	10	1722	19.2864	8.52765e-11	1.65039e-08	TRUE
AKAP9	24	115	50	1682	7.02052	8.76719e-11	1.68249e-08	TRUE
GSE1	15	124	13	1719	15.9957	9.03834e-11	1.72007e-08	TRUE
PRRC2B	17	122	20	1712	11.9279	1.0901e-10	2.0574e-08	TRUE
WDFY3	22	117	41	1691	7.75526	1.13189e-10	2.11876e-08	TRUE
ANK3	25	114	56	1676	6.56328	1.14727e-10	2.1301e-08	TRUE
NIPBL	23	116	46	1686	7.26724	1.21042e-10	2.22923e-08	TRUE
CTCF	19	120	28	1704	9.63571	1.24517e-10	2.25682e-08	TRUE
ATAD2	18	121	24	1708	10.5868	1.24052e-10	2.25682e-08	TRUE
ARHGAP17	13	126	8	1724	22.2341	1.48412e-10	2.51057e-08	TRUE
SLTM	13	126	8	1724	22.2341	1.48412e-10	2.51057e-08	TRUE
NEURL4	13	126	8	1724	22.2341	1.48412e-10	2.51057e-08	TRUE
LIPT1	13	126	8	1724	22.2341	1.48412e-10	2.51057e-08	TRUE
CEP128	13	126	8	1724	22.2341	1.48412e-10	2.51057e-08	TRUE
DLG5	16	123	17	1715	13.1229	1.45707e-10	2.51057e-08	TRUE
TRIM46	13	126	8	1724	22.2341	1.48412e-10	2.51057e-08	TRUE
ADNP	16	123	17	1715	13.1229	1.45707e-10	2.51057e-08	TRUE
PRPF40B	13	126	8	1724	22.2341	1.48412e-10	2.51057e-08	TRUE
COL7A1	22	117	42	1690	7.56614	1.61874e-10	2.71818e-08	TRUE
TNK2	15	124	14	1718	14.8445	1.75461e-10	2.92482e-08	TRUE
CCAR2	14	125	11	1721	17.5229	1.81611e-10	2.98377e-08	TRUE
OR51E2	14	125	11	1721	17.5229	1.81611e-10	2.98377e-08	TRUE
WDR7	17	122	21	1711	11.3532	1.84926e-10	3.01653e-08	TRUE
ARFGEF1	19	120	29	1703	9.29799	1.93292e-10	3.1086e-08	TRUE
NFASC	19	120	29	1703	9.29799	1.93292e-10	3.1086e-08	TRUE
ASPM	21	118	38	1694	7.93354	2.08341e-10	3.28131e-08	TRUE
SYCP2	21	118	38	1694	7.93354	2.08341e-10	3.28131e-08	TRUE
MYO15A	21	118	38	1694	7.93354	2.08341e-10	3.28131e-08	TRUE
ADAMTSL4	16	123	18	1714	12.3866	2.57972e-10	3.9539e-08	TRUE
KLF3	16	123	18	1714	12.3866	2.57972e-10	3.9539e-08	TRUE
AXIN2	20	119	34	1698	8.39348	2.55824e-10	3.9539e-08	TRUE
BDP1	20	119	34	1698	8.39348	2.55824e-10	3.9539e-08	TRUE
GXYLT1	11	128	4	1728	37.125	2.74622e-10	4.07243e-08	TRUE
WNT16	11	128	4	1728	37.125	2.74622e-10	4.07243e-08	TRUE
ABCE1	11	128	4	1728	37.125	2.74622e-10	4.07243e-08	TRUE
KCNJ10	11	128	4	1728	37.125	2.74622e-10	4.07243e-08	TRUE
PXDN	27	112	70	1662	5.72372	2.67647e-10	4.07243e-08	TRUE
PIK3CA	37	102	135	1597	4.29114	2.96495e-10	4.28547e-08	TRUE
RANBP2	19	120	30	1702	8.98278	2.96089e-10	4.28547e-08	TRUE
PLXNA1	19	120	30	1702	8.98278	2.96089e-10	4.28547e-08	TRUE
INPPL1	19	120	30	1702	8.98278	2.96089e-10	4.28547e-08	TRUE
ITPR3	21	118	39	1693	7.72555	3.00737e-10	4.31945e-08	TRUE
RAI1	17	122	22	1710	10.8308	3.07326e-10	4.35925e-08	TRUE
RGS22	17	122	22	1710	10.8308	3.07326e-10	4.35925e-08	TRUE
MXRA8	15	124	15	1717	13.8468	3.28872e-10	4.60764e-08	TRUE
DENND4B	15	124	15	1717	13.8468	3.28872e-10	4.60764e-08	TRUE
INVS	14	125	12	1720	16.0533	3.68717e-10	5.07252e-08	TRUE
CUL1	14	125	12	1720	16.0533	3.68717e-10	5.07252e-08	TRUE
CLEC16A	14	125	12	1720	16.0533	3.68717e-10	5.07252e-08	TRUE
MEGF8	20	119	35	1697	8.14886	3.771e-10	5.15679e-08	TRUE
KMT2C	31	108	96	1636	4.89159	4.03349e-10	5.4829e-08	TRUE
SAMD9L	21	118	40	1692	7.52797	4.303e-10	5.78045e-08	TRUE
CELSR1	21	118	40	1692	7.52797	4.303e-10	5.78045e-08	TRUE
FIGN	16	123	19	1713	11.7279	4.45416e-10	5.91394e-08	TRUE
PLXNB1	16	123	19	1713	11.7279	4.45416e-10	5.91394e-08	TRUE
NBEAL2	17	122	23	1709	10.3539	5.01052e-10	6.61418e-08	TRUE
F8	20	119	36	1696	7.91783	5.50242e-10	7.1805e-08	TRUE
CDK12	20	119	36	1696	7.91783	5.50242e-10	7.1805e-08	TRUE
WDR47	12	127	7	1725	23.2846	5.73784e-10	7.40311e-08	TRUE
SACS	29	110	85	1647	5.10834	5.71925e-10	7.40311e-08	TRUE
AHNAK2	27	112	73	1659	5.4786	5.77228e-10	7.40571e-08	TRUE
NEB	28	111	79	1653	5.27814	5.84964e-10	7.46303e-08	TRUE
SMC6	15	124	16	1716	12.9738	5.97143e-10	7.53423e-08	TRUE
NID2	15	124	16	1716	12.9738	5.97143e-10	7.53423e-08	TRUE
POLE	23	116	51	1681	6.53533	6.0498e-10	7.57713e-08	TRUE
MED12L	21	118	41	1691	7.34002	6.10497e-10	7.57713e-08	TRUE
NOS1	21	118	41	1691	7.34002	6.10497e-10	7.57713e-08	TRUE
TRIM51	19	120	32	1700	8.41146	6.69405e-10	8.26335e-08	TRUE
DHX30	14	125	13	1719	14.8098	7.17576e-10	8.6228e-08	TRUE
NOL6	14	125	13	1719	14.8098	7.17576e-10	8.6228e-08	TRUE
ATF7IP	14	125	13	1719	14.8098	7.17576e-10	8.6228e-08	TRUE
CACNA1E	26	113	68	1664	5.6304	7.08903e-10	8.6228e-08	TRUE
ZCCHC6	13	126	10	1722	17.7667	7.32506e-10	8.6228e-08	TRUE
ANK2	26	113	68	1664	5.6304	7.08903e-10	8.6228e-08	TRUE
ANAPC1	13	126	10	1722	17.7667	7.32506e-10	8.6228e-08	TRUE
SYNCRIP	13	126	10	1722	17.7667	7.32506e-10	8.6228e-08	TRUE
INPP5F	13	126	10	1722	17.7667	7.32506e-10	8.6228e-08	TRUE
SCAF4	16	123	20	1712	11.135	7.51468e-10	8.80065e-08	TRUE
SOGA2	18	121	28	1704	9.05313	7.64208e-10	8.89422e-08	TRUE
OR10G3	8	131	0	1732	inf	7.67247e-10	8.89422e-08	TRUE
LAMA4	17	122	24	1708	9.91667	8.02416e-10	9.25494e-08	TRUE
INO80E	11	128	5	1727	29.6828	8.23351e-10	9.40143e-08	TRUE
SLC16A4	11	128	5	1727	29.6828	8.23351e-10	9.40143e-08	TRUE
KIAA1109	22	117	47	1685	6.74123	8.63266e-10	9.75961e-08	TRUE
AHNAK	21	118	42	1690	7.16102	8.59151e-10	9.75961e-08	TRUE
CORO7-PAM16	10	129	3	1729	44.677	8.86189e-10	9.96941e-08	TRUE
EP400	24	115	58	1674	6.02339	9.84634e-10	1.09662e-07	TRUE
SLX4	19	120	33	1699	8.15177	9.89201e-10	1.09662e-07	TRUE
CHD7	19	120	33	1699	8.15177	9.89201e-10	1.09662e-07	TRUE
CAMSAP1	15	124	17	1715	12.2035	1.05338e-09	1.15654e-07	TRUE
WNK2	15	124	17	1715	12.2035	1.05338e-09	1.15654e-07	TRUE
RAD50	18	121	29	1703	8.73582	1.16126e-09	1.26284e-07	TRUE
SZT2	18	121	29	1703	8.73582	1.16126e-09	1.26284e-07	TRUE
PTCH1	22	117	48	1684	6.59687	1.18136e-09	1.27259e-07	TRUE
KMT2A	26	113	70	1662	5.46296	1.18095e-09	1.27259e-07	TRUE
NF1	27	112	76	1656	5.25282	1.2043e-09	1.2912e-07	TRUE
CPSF1	17	122	25	1707	9.51443	1.2637e-09	1.31178e-07	TRUE
SPECC1	17	122	25	1707	9.51443	1.2637e-09	1.31178e-07	TRUE
TNRC6A	16	123	21	1711	10.5985	1.24096e-09	1.31178e-07	TRUE
LAMB2	17	122	25	1707	9.51443	1.2637e-09	1.31178e-07	TRUE
ZNF609	16	123	21	1711	10.5985	1.24096e-09	1.31178e-07	TRUE
PLXNA2	17	122	25	1707	9.51443	1.2637e-09	1.31178e-07	TRUE
DOT1L	17	122	25	1707	9.51443	1.2637e-09	1.31178e-07	TRUE
PRR11	12	127	8	1724	20.3622	1.34395e-09	1.37715e-07	TRUE
TNRC6B	14	125	14	1718	13.744	1.34477e-09	1.37715e-07	TRUE
USP19	12	127	8	1724	20.3622	1.34395e-09	1.37715e-07	TRUE
PRPF4B	13	126	11	1721	16.1421	1.49741e-09	1.51984e-07	TRUE
DDX17	13	126	11	1721	16.1421	1.49741e-09	1.51984e-07	TRUE
REV3L	21	118	44	1688	6.82743	1.66265e-09	1.68009e-07	TRUE
FILIP1L	15	124	18	1714	11.5188	1.80977e-09	1.80479e-07	TRUE
DOCK5	15	124	18	1714	11.5188	1.80977e-09	1.80479e-07	TRUE
PTPN23	15	124	18	1714	11.5188	1.80977e-09	1.80479e-07	TRUE
MYO10	17	122	26	1706	9.14313	1.95916e-09	1.91202e-07	TRUE
MUC5B	26	113	72	1660	5.30482	1.93728e-09	1.91202e-07	TRUE
GPR179	17	122	26	1706	9.14313	1.95916e-09	1.91202e-07	TRUE
LRP5	17	122	26	1706	9.14313	1.95916e-09	1.91202e-07	TRUE
TEP1	17	122	26	1706	9.14313	1.95916e-09	1.91202e-07	TRUE
SCAF1	16	123	22	1710	10.1109	2.00898e-09	1.93583e-07	TRUE
CD93	16	123	22	1710	10.1109	2.00898e-09	1.93583e-07	TRUE
ADD3	16	123	22	1710	10.1109	2.00898e-09	1.93583e-07	TRUE
MAZ	11	128	6	1726	24.7214	2.18566e-09	2.06256e-07	TRUE
ASS1	11	128	6	1726	24.7214	2.18566e-09	2.06256e-07	TRUE
OSBP2	11	128	6	1726	24.7214	2.18566e-09	2.06256e-07	TRUE
CCDC37	11	128	6	1726	24.7214	2.18566e-09	2.06256e-07	TRUE
C1orf177	11	128	6	1726	24.7214	2.18566e-09	2.06256e-07	TRUE
ZFHX4	32	107	111	1621	4.36743	2.22815e-09	2.094e-07	TRUE
JAK1	20	119	40	1692	7.10924	2.27249e-09	2.12692e-07	TRUE
TCHH	21	118	45	1687	6.67175	2.2877e-09	2.13241e-07	TRUE
FAM184A	14	125	15	1717	12.8203	2.43612e-09	2.23429e-07	TRUE
GCC2	14	125	15	1717	12.8203	2.43612e-09	2.23429e-07	TRUE
E2F7	14	125	15	1717	12.8203	2.43612e-09	2.23429e-07	TRUE
CBWD1	14	125	15	1717	12.8203	2.43612e-09	2.23429e-07	TRUE
FAHD2A	9	130	2	1730	59.8846	2.60611e-09	2.38063e-07	TRUE
CETN3	10	129	4	1728	33.4884	2.90625e-09	2.59054e-07	TRUE
KIAA1958	10	129	4	1728	33.4884	2.90625e-09	2.59054e-07	TRUE
KIAA0195	13	126	12	1720	14.7884	2.92287e-09	2.59054e-07	TRUE
CTAGE5	10	129	4	1728	33.4884	2.90625e-09	2.59054e-07	TRUE
VARS	13	126	12	1720	14.7884	2.92287e-09	2.59054e-07	TRUE
AP3D1	10	129	4	1728	33.4884	2.90625e-09	2.59054e-07	TRUE
ADAM30	12	127	9	1723	18.0892	2.938e-09	2.59054e-07	TRUE
CEP164	13	126	12	1720	14.7884	2.92287e-09	2.59054e-07	TRUE
POP1	12	127	9	1723	18.0892	2.938e-09	2.59054e-07	TRUE
ANKRD26	15	124	19	1713	10.9062	3.03487e-09	2.60553e-07	TRUE
SVIL	19	120	36	1696	7.45926	2.99731e-09	2.60553e-07	TRUE
B2M	17	122	27	1705	8.79933	2.99281e-09	2.60553e-07	TRUE
MIA3	15	124	19	1713	10.9062	3.03487e-09	2.60553e-07	TRUE
TIE1	17	122	27	1705	8.79933	2.99281e-09	2.60553e-07	TRUE
XPOT	15	124	19	1713	10.9062	3.03487e-09	2.60553e-07	TRUE
ARAP2	15	124	19	1713	10.9062	3.03487e-09	2.60553e-07	TRUE
ERBB2	25	114	68	1664	5.36636	3.08747e-09	2.63091e-07	TRUE
PBRM1	25	114	68	1664	5.36636	3.08747e-09	2.63091e-07	TRUE
CELSR3	21	118	46	1686	6.52284	3.12587e-09	2.65374e-07	TRUE
SBF1	16	123	23	1709	9.66561	3.19275e-09	2.70047e-07	TRUE
KDM5C	18	121	32	1700	7.90289	3.78185e-09	3.17523e-07	TRUE
HLA-B	18	121	32	1700	7.90289	3.78185e-09	3.17523e-07	TRUE
ZDBF2	21	118	47	1685	6.38027	4.24256e-09	3.54899e-07	TRUE
CCDC88A	15	124	20	1712	10.3548	4.97695e-09	4.03876e-07	TRUE
KIF21A	15	124	20	1712	10.3548	4.97695e-09	4.03876e-07	TRUE
DOPEY1	16	123	24	1708	9.25745	4.98721e-09	4.03876e-07	TRUE
EPHA2	16	123	24	1708	9.25745	4.98721e-09	4.03876e-07	TRUE
FER1L6	15	124	20	1712	10.3548	4.97695e-09	4.03876e-07	TRUE
SEC31A	16	123	24	1708	9.25745	4.98721e-09	4.03876e-07	TRUE
ELMSAN1	15	124	20	1712	10.3548	4.97695e-09	4.03876e-07	TRUE
MLLT4	15	124	20	1712	10.3548	4.97695e-09	4.03876e-07	TRUE
MEGF6	16	123	24	1708	9.25745	4.98721e-09	4.03876e-07	TRUE
BCAP29	11	128	7	1725	21.1775	5.2657e-09	4.23426e-07	TRUE
ITGB8	11	128	7	1725	21.1775	5.2657e-09	4.23426e-07	TRUE
RUSC1	13	126	13	1719	13.6429	5.47701e-09	4.3754e-07	TRUE
TTC3	18	121	33	1699	7.6589	5.47955e-09	4.3754e-07	TRUE
HMMR	12	127	10	1722	16.2709	6.0557e-09	4.70387e-07	TRUE
HIVEP3	19	120	38	1694	7.05833	5.98332e-09	4.70387e-07	TRUE
NYAP1	12	127	10	1722	16.2709	6.0557e-09	4.70387e-07	TRUE
STAB1	20	119	43	1689	6.60152	6.03293e-09	4.70387e-07	TRUE
KCNB2	19	120	38	1694	7.05833	5.98332e-09	4.70387e-07	TRUE
BAX	12	127	10	1722	16.2709	6.0557e-09	4.70387e-07	TRUE
QSER1	12	127	10	1722	16.2709	6.0557e-09	4.70387e-07	TRUE
SLFN5	12	127	10	1722	16.2709	6.0557e-09	4.70387e-07	TRUE
ZNF433	8	131	1	1731	105.71	6.47362e-09	5.01146e-07	TRUE
CR1	17	122	29	1703	8.18287	6.70368e-09	5.17203e-07	TRUE
ATG2A	14	125	17	1715	11.2988	7.31288e-09	5.58543e-07	TRUE
ZZEF1	14	125	17	1715	11.2988	7.31288e-09	5.58543e-07	TRUE
PLEKHG1	14	125	17	1715	11.2988	7.31288e-09	5.58543e-07	TRUE
SDK2	16	123	25	1707	8.88195	7.66548e-09	5.77826e-07	TRUE
SBNO1	16	123	25	1707	8.88195	7.66548e-09	5.77826e-07	TRUE
PIK3CD	16	123	25	1707	8.88195	7.66548e-09	5.77826e-07	TRUE
CARD11	21	118	49	1683	6.11259	7.66656e-09	5.77826e-07	TRUE
USP24	15	124	21	1711	9.85599	7.99516e-09	6.00013e-07	TRUE
PLXNA4	24	115	66	1666	5.26798	8.01349e-09	6.00013e-07	TRUE
EPB41	10	129	5	1727	26.7752	8.16951e-09	6.03777e-07	TRUE
BTRC	10	129	5	1727	26.7752	8.16951e-09	6.03777e-07	TRUE
URI1	10	129	5	1727	26.7752	8.16951e-09	6.03777e-07	TRUE
EIF2B3	10	129	5	1727	26.7752	8.16951e-09	6.03777e-07	TRUE
BSN	20	119	44	1688	6.44767	8.22986e-09	6.06275e-07	TRUE
GRM5	19	120	39	1693	6.87329	8.3437e-09	6.12685e-07	TRUE
C3	17	122	30	1702	7.90546	9.84439e-09	7.12953e-07	TRUE
FCGBP	23	116	61	1671	5.43146	9.82185e-09	7.12953e-07	TRUE
TSPAN5	9	130	3	1729	39.9	9.76969e-09	7.12953e-07	TRUE
ZFR	13	126	14	1718	12.661	9.89649e-09	7.12953e-07	TRUE
ZNF366	13	126	14	1718	12.661	9.89649e-09	7.12953e-07	TRUE
STK19	17	122	30	1702	7.90546	9.84439e-09	7.12953e-07	TRUE
FAT2	24	115	67	1665	5.18624	1.0216e-08	7.29074e-07	TRUE
TENM3	21	118	50	1682	5.98678	1.02119e-08	7.29074e-07	TRUE
DNAH3	24	115	67	1665	5.18624	1.0216e-08	7.29074e-07	TRUE
CDCA4	7	132	0	1732	inf	1.08345e-08	7.70799e-07	TRUE
DOPEY2	18	121	35	1697	7.21275	1.11538e-08	7.91051e-07	TRUE
NR2C2	12	127	11	1721	14.7831	1.18628e-08	8.0389e-07	TRUE
MMP9	12	127	11	1721	14.7831	1.18628e-08	8.0389e-07	TRUE
EFNB3	11	128	8	1724	18.5195	1.17171e-08	8.0389e-07	TRUE
GOLGA2	11	128	8	1724	18.5195	1.17171e-08	8.0389e-07	TRUE
ANO10	12	127	11	1721	14.7831	1.18628e-08	8.0389e-07	TRUE
DSP	19	120	40	1692	6.6975	1.15397e-08	8.0389e-07	TRUE
TMEM131	12	127	11	1721	14.7831	1.18628e-08	8.0389e-07	TRUE
TTC13	11	128	8	1724	18.5195	1.17171e-08	8.0389e-07	TRUE
NLK	11	128	8	1724	18.5195	1.17171e-08	8.0389e-07	TRUE
NCKAP5L	12	127	11	1721	14.7831	1.18628e-08	8.0389e-07	TRUE
TNXB	22	117	56	1676	5.62759	1.17145e-08	8.0389e-07	TRUE
FAM160A2	12	127	11	1721	14.7831	1.18628e-08	8.0389e-07	TRUE
PNISR	12	127	11	1721	14.7831	1.18628e-08	8.0389e-07	TRUE
MYRF	12	127	11	1721	14.7831	1.18628e-08	8.0389e-07	TRUE
CCDC171	12	127	11	1721	14.7831	1.18628e-08	8.0389e-07	TRUE
SHROOM3	14	125	18	1714	10.6649	1.21814e-08	8.08681e-07	TRUE
TRAPPC8	14	125	18	1714	10.6649	1.21814e-08	8.08681e-07	TRUE
ABCA5	14	125	18	1714	10.6649	1.21814e-08	8.08681e-07	TRUE
NFATC2	14	125	18	1714	10.6649	1.21814e-08	8.08681e-07	TRUE
RECQL	14	125	18	1714	10.6649	1.21814e-08	8.08681e-07	TRUE
ALPK3	14	125	18	1714	10.6649	1.21814e-08	8.08681e-07	TRUE
CAMSAP2	14	125	18	1714	10.6649	1.21814e-08	8.08681e-07	TRUE
FAM193A	15	124	22	1710	9.40249	1.26003e-08	8.34066e-07	TRUE
ROBO2	21	118	51	1681	5.8659	1.35231e-08	8.87433e-07	TRUE
TRPS1	21	118	51	1681	5.8659	1.35231e-08	8.87433e-07	TRUE
PDZD2	21	118	51	1681	5.8659	1.35231e-08	8.87433e-07	TRUE
ATRX	20	119	46	1686	6.16003	1.50012e-08	9.8161e-07	TRUE
CMYA5	22	117	57	1675	5.52557	1.52324e-08	9.93891e-07	TRUE
PLEC	25	114	75	1657	4.84503	1.60111e-08	1.04172e-06	TRUE
EIF4G3	13	126	15	1717	11.8101	1.7308e-08	1.09574e-06	TRUE
MYO5C	13	126	15	1717	11.8101	1.7308e-08	1.09574e-06	TRUE
MAST1	13	126	15	1717	11.8101	1.7308e-08	1.09574e-06	TRUE
ZNF407	13	126	15	1717	11.8101	1.7308e-08	1.09574e-06	TRUE
SYTL2	16	123	27	1705	8.21439	1.73211e-08	1.09574e-06	TRUE
DNAH7	27	112	88	1644	4.50365	1.70658e-08	1.09574e-06	TRUE
MAP3K13	13	126	15	1717	11.8101	1.7308e-08	1.09574e-06	TRUE
PDCD11	16	123	27	1705	8.21439	1.73211e-08	1.09574e-06	TRUE
AKAP7	13	126	15	1717	11.8101	1.7308e-08	1.09574e-06	TRUE
CASP5	13	126	15	1717	11.8101	1.7308e-08	1.09574e-06	TRUE
MAGEL2	15	124	23	1709	8.98843	1.95077e-08	1.2172e-06	TRUE
RABGAP1	15	124	23	1709	8.98843	1.95077e-08	1.2172e-06	TRUE
PARD3B	15	124	23	1709	8.98843	1.95077e-08	1.2172e-06	TRUE
FASN	15	124	23	1709	8.98843	1.95077e-08	1.2172e-06	TRUE
TULP4	15	124	23	1709	8.98843	1.95077e-08	1.2172e-06	TRUE
TTI1	14	125	19	1713	10.0977	1.98236e-08	1.22686e-06	TRUE
CAD	14	125	19	1713	10.0977	1.98236e-08	1.22686e-06	TRUE
TBX3	14	125	19	1713	10.0977	1.98236e-08	1.22686e-06	TRUE
LAMA2	20	119	47	1685	6.02539	2.00545e-08	1.23446e-06	TRUE
FLNC	20	119	47	1685	6.02539	2.00545e-08	1.23446e-06	TRUE
WARS2	10	129	6	1726	22.2997	2.04131e-08	1.23654e-06	TRUE
SASS6	10	129	6	1726	22.2997	2.04131e-08	1.23654e-06	TRUE
MBTPS1	10	129	6	1726	22.2997	2.04131e-08	1.23654e-06	TRUE
KIAA1522	10	129	6	1726	22.2997	2.04131e-08	1.23654e-06	TRUE
CLIP3	10	129	6	1726	22.2997	2.04131e-08	1.23654e-06	TRUE
MFN2	10	129	6	1726	22.2997	2.04131e-08	1.23654e-06	TRUE
SIPA1L3	17	122	32	1700	7.40266	2.05064e-08	1.2389e-06	TRUE
RBBP8	12	127	12	1720	13.5433	2.22282e-08	1.29828e-06	TRUE
DDHD1	12	127	12	1720	13.5433	2.22282e-08	1.29828e-06	TRUE
DDX10	12	127	12	1720	13.5433	2.22282e-08	1.29828e-06	TRUE
TLN2	18	121	37	1695	6.81483	2.18568e-08	1.29828e-06	TRUE
RHOBTB2	12	127	12	1720	13.5433	2.22282e-08	1.29828e-06	TRUE
EPHA1	12	127	12	1720	13.5433	2.22282e-08	1.29828e-06	TRUE
PTPRF	12	127	12	1720	13.5433	2.22282e-08	1.29828e-06	TRUE
CDC7	12	127	12	1720	13.5433	2.22282e-08	1.29828e-06	TRUE
GYLTL1B	12	127	12	1720	13.5433	2.22282e-08	1.29828e-06	TRUE
ZBTB21	12	127	12	1720	13.5433	2.22282e-08	1.29828e-06	TRUE
PAN2	12	127	12	1720	13.5433	2.22282e-08	1.29828e-06	TRUE
C5	12	127	12	1720	13.5433	2.22282e-08	1.29828e-06	TRUE
MAP7D1	12	127	12	1720	13.5433	2.22282e-08	1.29828e-06	TRUE
HIAT1	11	128	9	1723	16.4523	2.43954e-08	1.40686e-06	TRUE
MLH3	11	128	9	1723	16.4523	2.43954e-08	1.40686e-06	TRUE
ABCB10	11	128	9	1723	16.4523	2.43954e-08	1.40686e-06	TRUE
TBCK	11	128	9	1723	16.4523	2.43954e-08	1.40686e-06	TRUE
CRTC1	11	128	9	1723	16.4523	2.43954e-08	1.40686e-06	TRUE
ACACA	16	123	28	1704	7.91638	2.55087e-08	1.46001e-06	TRUE
DNAH17	22	117	59	1673	5.33188	2.53873e-08	1.46001e-06	TRUE
SEC16A	16	123	28	1704	7.91638	2.55087e-08	1.46001e-06	TRUE
RYR2	32	107	125	1607	3.84479	2.68639e-08	1.53373e-06	TRUE
TFE3	9	130	4	1728	29.9077	2.97576e-08	1.63359e-06	TRUE
ATP1A4	13	126	16	1716	11.0655	2.93914e-08	1.63359e-06	TRUE
KAT6A	17	122	33	1699	7.17412	2.91221e-08	1.63359e-06	TRUE
TDRD6	17	122	33	1699	7.17412	2.91221e-08	1.63359e-06	TRUE
B3GNT5	9	130	4	1728	29.9077	2.97576e-08	1.63359e-06	TRUE
KNOP1	9	130	4	1728	29.9077	2.97576e-08	1.63359e-06	TRUE
RALGAPB	13	126	16	1716	11.0655	2.93914e-08	1.63359e-06	TRUE
GPR6	9	130	4	1728	29.9077	2.97576e-08	1.63359e-06	TRUE
CLDN6	9	130	4	1728	29.9077	2.97576e-08	1.63359e-06	TRUE
BCOR	19	120	43	1689	6.21919	2.91507e-08	1.63359e-06	TRUE
LRRIQ3	17	122	33	1699	7.17412	2.91221e-08	1.63359e-06	TRUE
NUP188	15	124	24	1708	8.60887	2.97045e-08	1.63359e-06	TRUE
HOMEZ	9	130	4	1728	29.9077	2.97576e-08	1.63359e-06	TRUE
GNG12	9	130	4	1728	29.9077	2.97576e-08	1.63359e-06	TRUE
CSRNP3	13	126	16	1716	11.0655	2.93914e-08	1.63359e-06	TRUE
TMEM180	9	130	4	1728	29.9077	2.97576e-08	1.63359e-06	TRUE
AVPR2	8	131	2	1730	52.8244	3.03457e-08	1.64609e-06	TRUE
DRG2	8	131	2	1730	52.8244	3.03457e-08	1.64609e-06	TRUE
SLC16A12	8	131	2	1730	52.8244	3.03457e-08	1.64609e-06	TRUE
MBD2	8	131	2	1730	52.8244	3.03457e-08	1.64609e-06	TRUE
CACNA1H	18	121	38	1694	6.63158	3.01949e-08	1.64609e-06	TRUE
PHF3	14	125	20	1712	9.5872	3.15758e-08	1.68088e-06	TRUE
OPLAH	14	125	20	1712	9.5872	3.15758e-08	1.68088e-06	TRUE
KIF21B	14	125	20	1712	9.5872	3.15758e-08	1.68088e-06	TRUE
MCM3AP	14	125	20	1712	9.5872	3.15758e-08	1.68088e-06	TRUE
WNK4	14	125	20	1712	9.5872	3.15758e-08	1.68088e-06	TRUE
TMEM132E	14	125	20	1712	9.5872	3.15758e-08	1.68088e-06	TRUE
TAOK2	14	125	20	1712	9.5872	3.15758e-08	1.68088e-06	TRUE
ITGB4	14	125	20	1712	9.5872	3.15758e-08	1.68088e-06	TRUE
UNC79	20	119	49	1683	5.77259	3.51823e-08	1.86851e-06	TRUE
CCDC108	16	123	29	1703	7.63891	3.70949e-08	1.96096e-06	TRUE
CHD9	16	123	29	1703	7.63891	3.70949e-08	1.96096e-06	TRUE
AMOTL2	12	127	13	1719	12.4942	4.00485e-08	2.08334e-06	TRUE
FAM171A1	12	127	13	1719	12.4942	4.00485e-08	2.08334e-06	TRUE
ARFGAP2	12	127	13	1719	12.4942	4.00485e-08	2.08334e-06	TRUE
RAPH1	12	127	13	1719	12.4942	4.00485e-08	2.08334e-06	TRUE
INF2	12	127	13	1719	12.4942	4.00485e-08	2.08334e-06	TRUE
VPS18	12	127	13	1719	12.4942	4.00485e-08	2.08334e-06	TRUE
ITSN1	12	127	13	1719	12.4942	4.00485e-08	2.08334e-06	TRUE
BOD1L1	17	122	34	1698	6.95902	4.09434e-08	2.12024e-06	TRUE
ASCC3	17	122	34	1698	6.95902	4.09434e-08	2.12024e-06	TRUE
MDC1	18	121	39	1693	6.45772	4.13695e-08	2.13263e-06	TRUE
ASH1L	18	121	39	1693	6.45772	4.13695e-08	2.13263e-06	TRUE
MST1R	15	124	25	1707	8.25968	4.45349e-08	2.28036e-06	TRUE
PCDHA7	15	124	25	1707	8.25968	4.45349e-08	2.28036e-06	TRUE
CDH26	15	124	25	1707	8.25968	4.45349e-08	2.28036e-06	TRUE
TCF25	10	129	7	1725	19.103	4.64523e-08	2.34179e-06	TRUE
MPP6	10	129	7	1725	19.103	4.64523e-08	2.34179e-06	TRUE
LARGE	10	129	7	1725	19.103	4.64523e-08	2.34179e-06	TRUE
F2	10	129	7	1725	19.103	4.64523e-08	2.34179e-06	TRUE
CHST5	10	129	7	1725	19.103	4.64523e-08	2.34179e-06	TRUE
ZNF48	10	129	7	1725	19.103	4.64523e-08	2.34179e-06	TRUE
ATXN2	10	129	7	1725	19.103	4.64523e-08	2.34179e-06	TRUE
SASH1	11	128	10	1722	14.7984	4.79985e-08	2.38811e-06	TRUE
BCAN	11	128	10	1722	14.7984	4.79985e-08	2.38811e-06	TRUE
MAP3K12	11	128	10	1722	14.7984	4.79985e-08	2.38811e-06	TRUE
ATP13A2	11	128	10	1722	14.7984	4.79985e-08	2.38811e-06	TRUE
CENPJ	11	128	10	1722	14.7984	4.79985e-08	2.38811e-06	TRUE
KIAA1377	11	128	10	1722	14.7984	4.79985e-08	2.38811e-06	TRUE
AEBP1	13	126	17	1715	10.4085	4.85942e-08	2.39169e-06	TRUE
POLR3A	13	126	17	1715	10.4085	4.85942e-08	2.39169e-06	TRUE
ATP6V1B1	13	126	17	1715	10.4085	4.85942e-08	2.39169e-06	TRUE
SLC12A7	13	126	17	1715	10.4085	4.85942e-08	2.39169e-06	TRUE
AQR	13	126	17	1715	10.4085	4.85942e-08	2.39169e-06	TRUE
MYO18A	14	125	21	1711	9.12533	4.93083e-08	2.41125e-06	TRUE
CDK5RAP2	14	125	21	1711	9.12533	4.93083e-08	2.41125e-06	TRUE
CTNND1	14	125	21	1711	9.12533	4.93083e-08	2.41125e-06	TRUE
ZNF536	23	116	68	1664	4.85193	5.25232e-08	2.56298e-06	TRUE
USP34	16	123	30	1702	7.37995	5.33036e-08	2.58999e-06	TRUE
FANCM	16	123	30	1702	7.37995	5.33036e-08	2.58999e-06	TRUE
DNAH5	31	108	122	1610	3.78795	5.43368e-08	2.63458e-06	TRUE
CSMD1	33	106	137	1595	3.6245	5.58529e-08	2.70236e-06	TRUE
PTCHD2	18	121	40	1692	6.29256	5.62312e-08	2.71491e-06	TRUE
MYH10	17	122	35	1697	6.75621	5.7014e-08	2.7469e-06	TRUE
RYR1	26	113	88	1644	4.29847	6.3061e-08	3.03184e-06	TRUE
TNKS1BP1	15	124	26	1706	7.93734	6.58056e-08	3.13084e-06	TRUE
BLM	15	124	26	1706	7.93734	6.58056e-08	3.13084e-06	TRUE
ABCA2	15	124	26	1706	7.93734	6.58056e-08	3.13084e-06	TRUE
ASXL2	15	124	26	1706	7.93734	6.58056e-08	3.13084e-06	TRUE
IGSF9B	15	124	26	1706	7.93734	6.58056e-08	3.13084e-06	TRUE
SMARCA4	27	112	95	1637	4.15404	6.66408e-08	3.16398e-06	TRUE
CLMN	12	127	14	1718	11.5951	6.96813e-08	3.24096e-06	TRUE
NPAT	12	127	14	1718	11.5951	6.96813e-08	3.24096e-06	TRUE
KIF13B	12	127	14	1718	11.5951	6.96813e-08	3.24096e-06	TRUE
SMC4	12	127	14	1718	11.5951	6.96813e-08	3.24096e-06	TRUE
SLC12A9	12	127	14	1718	11.5951	6.96813e-08	3.24096e-06	TRUE
VWA8	12	127	14	1718	11.5951	6.96813e-08	3.24096e-06	TRUE
ZNF280D	12	127	14	1718	11.5951	6.96813e-08	3.24096e-06	TRUE
SETD5	12	127	14	1718	11.5951	6.96813e-08	3.24096e-06	TRUE
UBE4B	12	127	14	1718	11.5951	6.96813e-08	3.24096e-06	TRUE
KIF15	12	127	14	1718	11.5951	6.96813e-08	3.24096e-06	TRUE
INTS1	14	125	22	1710	8.70545	7.55985e-08	3.48698e-06	TRUE
NUP210L	14	125	22	1710	8.70545	7.55985e-08	3.48698e-06	TRUE
TRIM48	14	125	22	1710	8.70545	7.55985e-08	3.48698e-06	TRUE
MAP3K1	16	123	31	1701	7.13769	7.57341e-08	3.48698e-06	TRUE
PCDHB5	16	123	31	1701	7.13769	7.57341e-08	3.48698e-06	TRUE
ABCA4	13	126	18	1714	9.82451	7.84085e-08	3.49048e-06	TRUE
ZNF282	9	130	5	1727	23.9123	7.80899e-08	3.49048e-06	TRUE
CSNK1G3	9	130	5	1727	23.9123	7.80899e-08	3.49048e-06	TRUE
DOCK8	13	126	18	1714	9.82451	7.84085e-08	3.49048e-06	TRUE
LLGL1	9	130	5	1727	23.9123	7.80899e-08	3.49048e-06	TRUE
HOXD8	9	130	5	1727	23.9123	7.80899e-08	3.49048e-06	TRUE
MGA	20	119	52	1680	5.42986	7.82872e-08	3.49048e-06	TRUE
RANBP3	9	130	5	1727	23.9123	7.80899e-08	3.49048e-06	TRUE
JHDM1D	9	130	5	1727	23.9123	7.80899e-08	3.49048e-06	TRUE
HGFAC	13	126	18	1714	9.82451	7.84085e-08	3.49048e-06	TRUE
TTLL10	9	130	5	1727	23.9123	7.80899e-08	3.49048e-06	TRUE
ATP7B	13	126	18	1714	9.82451	7.84085e-08	3.49048e-06	TRUE
PLIN4	13	126	18	1714	9.82451	7.84085e-08	3.49048e-06	TRUE
DENND3	13	126	18	1714	9.82451	7.84085e-08	3.49048e-06	TRUE
SON	13	126	18	1714	9.82451	7.84085e-08	3.49048e-06	TRUE
TNS3	13	126	18	1714	9.82451	7.84085e-08	3.49048e-06	TRUE
PRTG	13	126	18	1714	9.82451	7.84085e-08	3.49048e-06	TRUE
MRI1	7	132	1	1731	91.7955	8.13049e-08	3.59837e-06	TRUE
FBXO32	7	132	1	1731	91.7955	8.13049e-08	3.59837e-06	TRUE
SLC35A4	7	132	1	1731	91.7955	8.13049e-08	3.59837e-06	TRUE
FAT3	32	107	132	1600	3.62504	8.2273e-08	3.63417e-06	TRUE
AGBL2	11	128	11	1721	13.4453	8.99413e-08	3.91983e-06	TRUE
ZFAND4	11	128	11	1721	13.4453	8.99413e-08	3.91983e-06	TRUE
DISP2	11	128	11	1721	13.4453	8.99413e-08	3.91983e-06	TRUE
ANTXR2	11	128	11	1721	13.4453	8.99413e-08	3.91983e-06	TRUE
SENP1	11	128	11	1721	13.4453	8.99413e-08	3.91983e-06	TRUE
HR	11	128	11	1721	13.4453	8.99413e-08	3.91983e-06	TRUE
NFE2L1	11	128	11	1721	13.4453	8.99413e-08	3.91983e-06	TRUE
ATR	19	120	47	1685	5.67642	9.10116e-08	3.95139e-06	TRUE
UBR4	19	120	47	1685	5.67642	9.10116e-08	3.95139e-06	TRUE
EIF5B	15	124	27	1705	7.63889	9.59171e-08	4.14075e-06	TRUE
CSPG4	15	124	27	1705	7.63889	9.59171e-08	4.14075e-06	TRUE
COBLL1	15	124	27	1705	7.63889	9.59171e-08	4.14075e-06	TRUE
ZFYVE28	10	129	8	1724	16.7054	9.79356e-08	4.16491e-06	TRUE
VPS37B	10	129	8	1724	16.7054	9.79356e-08	4.16491e-06	TRUE
FOXN3	10	129	8	1724	16.7054	9.79356e-08	4.16491e-06	TRUE
ZNF799	10	129	8	1724	16.7054	9.79356e-08	4.16491e-06	TRUE
NSMAF	10	129	8	1724	16.7054	9.79356e-08	4.16491e-06	TRUE
ABCC3	10	129	8	1724	16.7054	9.79356e-08	4.16491e-06	TRUE
TMEM104	10	129	8	1724	16.7054	9.79356e-08	4.16491e-06	TRUE
ACTL7A	10	129	8	1724	16.7054	9.79356e-08	4.16491e-06	TRUE
ZNF831	20	119	53	1679	5.32424	1.0111e-07	4.29191e-06	TRUE
TRPM3	18	121	42	1690	5.98583	1.01574e-07	4.2945e-06	TRUE
PIK3CG	18	121	42	1690	5.98583	1.01574e-07	4.2945e-06	TRUE
TG	23	116	71	1661	4.63854	1.01735e-07	4.2945e-06	TRUE
TMEM39A	8	131	3	1729	35.1959	1.04318e-07	4.37121e-06	TRUE
RALGPS1	8	131	3	1729	35.1959	1.04318e-07	4.37121e-06	TRUE
DCAF11	8	131	3	1729	35.1959	1.04318e-07	4.37121e-06	TRUE
HPS4	8	131	3	1729	35.1959	1.04318e-07	4.37121e-06	TRUE
ZAN	16	123	32	1700	6.91057	1.06457e-07	4.45269e-06	TRUE
SCN4A	17	122	37	1695	6.38347	1.0761e-07	4.49265e-06	TRUE
PIK3C2B	14	125	23	1709	8.32209	1.13945e-07	4.73983e-06	TRUE
CABIN1	14	125	23	1709	8.32209	1.13945e-07	4.73983e-06	TRUE
ERBB3	24	115	78	1654	4.42542	1.16387e-07	4.83261e-06	TRUE
FGD3	12	127	15	1717	10.8157	1.17509e-07	4.83523e-06	TRUE
CASD1	12	127	15	1717	10.8157	1.17509e-07	4.83523e-06	TRUE
KDM4B	12	127	15	1717	10.8157	1.17509e-07	4.83523e-06	TRUE
PASK	12	127	15	1717	10.8157	1.17509e-07	4.83523e-06	TRUE
MPRIP	12	127	15	1717	10.8157	1.17509e-07	4.83523e-06	TRUE
DIDO1	19	120	48	1684	5.55486	1.19099e-07	4.89183e-06	TRUE
SRPR	13	126	19	1713	9.30201	1.23722e-07	5.00964e-06	TRUE
ERCC4	13	126	19	1713	9.30201	1.23722e-07	5.00964e-06	TRUE
PCDHB11	13	126	19	1713	9.30201	1.23722e-07	5.00964e-06	TRUE
RUSC2	13	126	19	1713	9.30201	1.23722e-07	5.00964e-06	TRUE
ERF	13	126	19	1713	9.30201	1.23722e-07	5.00964e-06	TRUE
MAST2	13	126	19	1713	9.30201	1.23722e-07	5.00964e-06	TRUE
TEX14	13	126	19	1713	9.30201	1.23722e-07	5.00964e-06	TRUE
FAM179B	13	126	19	1713	9.30201	1.23722e-07	5.00964e-06	TRUE
HYDIN	22	117	66	1666	4.74644	1.32277e-07	5.34655e-06	TRUE
DNAH1	18	121	43	1689	5.84317	1.35066e-07	5.44967e-06	TRUE
CACNA1S	15	124	28	1704	7.36175	1.38022e-07	5.51051e-06	TRUE
PCDHA8	15	124	28	1704	7.36175	1.38022e-07	5.51051e-06	TRUE
INSR	15	124	28	1704	7.36175	1.38022e-07	5.51051e-06	TRUE
CUBN	27	112	99	1633	3.97646	1.37739e-07	5.51051e-06	TRUE
JMJD1C	15	124	28	1704	7.36175	1.38022e-07	5.51051e-06	TRUE
PLXNA3	15	124	28	1704	7.36175	1.38022e-07	5.51051e-06	TRUE
CUL9	17	122	38	1694	6.21182	1.45973e-07	5.78746e-06	TRUE
RASA1	17	122	38	1694	6.21182	1.45973e-07	5.78746e-06	TRUE
FHOD3	17	122	38	1694	6.21182	1.45973e-07	5.78746e-06	TRUE
TNS1	17	122	38	1694	6.21182	1.45973e-07	5.78746e-06	TRUE
NIN	16	123	33	1699	6.69722	1.48131e-07	5.8527e-06	TRUE
MPDZ	16	123	33	1699	6.69722	1.48131e-07	5.8527e-06	TRUE
SGSM1	11	128	12	1720	12.3177	1.61513e-07	6.28361e-06	TRUE
FBXO38	11	128	12	1720	12.3177	1.61513e-07	6.28361e-06	TRUE
CASKIN1	11	128	12	1720	12.3177	1.61513e-07	6.28361e-06	TRUE
RPS6KA4	11	128	12	1720	12.3177	1.61513e-07	6.28361e-06	TRUE
ZBTB11	11	128	12	1720	12.3177	1.61513e-07	6.28361e-06	TRUE
USP31	11	128	12	1720	12.3177	1.61513e-07	6.28361e-06	TRUE
RAPGEF6	11	128	12	1720	12.3177	1.61513e-07	6.28361e-06	TRUE
DHX16	11	128	12	1720	12.3177	1.61513e-07	6.28361e-06	TRUE
OR6C75	11	128	12	1720	12.3177	1.61513e-07	6.28361e-06	TRUE
NOTCH3	22	117	67	1665	4.67279	1.64813e-07	6.40109e-06	TRUE
FANCA	14	125	24	1708	7.97067	1.69034e-07	6.53169e-06	TRUE
SLC4A3	14	125	24	1708	7.97067	1.69034e-07	6.53169e-06	TRUE
NUP205	14	125	24	1708	7.97067	1.69034e-07	6.53169e-06	TRUE
DCHS1	18	121	44	1688	5.70699	1.78396e-07	6.88179e-06	TRUE
AP1S1	9	130	6	1726	19.9154	1.82971e-07	6.91804e-06	TRUE
ZNF614	9	130	6	1726	19.9154	1.82971e-07	6.91804e-06	TRUE
ESPNL	9	130	6	1726	19.9154	1.82971e-07	6.91804e-06	TRUE
KLF15	9	130	6	1726	19.9154	1.82971e-07	6.91804e-06	TRUE
RNF220	9	130	6	1726	19.9154	1.82971e-07	6.91804e-06	TRUE
UBXN6	9	130	6	1726	19.9154	1.82971e-07	6.91804e-06	TRUE
DNAJC2	9	130	6	1726	19.9154	1.82971e-07	6.91804e-06	TRUE
PTOV1	9	130	6	1726	19.9154	1.82971e-07	6.91804e-06	TRUE
MBD1	9	130	6	1726	19.9154	1.82971e-07	6.91804e-06	TRUE
CSTF3	9	130	6	1726	19.9154	1.82971e-07	6.91804e-06	TRUE
GOLIM4	9	130	6	1726	19.9154	1.82971e-07	6.91804e-06	TRUE
PLOD1	9	130	6	1726	19.9154	1.82971e-07	6.91804e-06	TRUE
PCED1B	10	129	9	1723	14.8407	1.93734e-07	7.12448e-06	TRUE
JAG2	12	127	16	1716	10.1339	1.9266e-07	7.12448e-06	TRUE
DDX60L	10	129	9	1723	14.8407	1.93734e-07	7.12448e-06	TRUE
EPHA5	26	113	94	1638	4.00941	1.93623e-07	7.12448e-06	TRUE
ANKMY1	10	129	9	1723	14.8407	1.93734e-07	7.12448e-06	TRUE
DAZAP1	10	129	9	1723	14.8407	1.93734e-07	7.12448e-06	TRUE
TARS2	10	129	9	1723	14.8407	1.93734e-07	7.12448e-06	TRUE
DLGAP3	13	126	20	1712	8.83175	1.91256e-07	7.12448e-06	TRUE
DOCK7	13	126	20	1712	8.83175	1.91256e-07	7.12448e-06	TRUE
TRAF2	10	129	9	1723	14.8407	1.93734e-07	7.12448e-06	TRUE
FAM198B	10	129	9	1723	14.8407	1.93734e-07	7.12448e-06	TRUE
ABCA6	13	126	20	1712	8.83175	1.91256e-07	7.12448e-06	TRUE
COL13A1	10	129	9	1723	14.8407	1.93734e-07	7.12448e-06	TRUE
SMTN	12	127	16	1716	10.1339	1.9266e-07	7.12448e-06	TRUE
THSD1	13	126	20	1712	8.83175	1.91256e-07	7.12448e-06	TRUE
KANSL1	10	129	9	1723	14.8407	1.93734e-07	7.12448e-06	TRUE
PCDH7	13	126	20	1712	8.83175	1.91256e-07	7.12448e-06	TRUE
MYH11	15	124	29	1703	7.10373	1.96219e-07	7.15486e-06	TRUE
PARP1	15	124	29	1703	7.10373	1.96219e-07	7.15486e-06	TRUE
CDH10	17	122	39	1693	6.04897	1.9644e-07	7.15486e-06	TRUE
EGFR	17	122	39	1693	6.04897	1.9644e-07	7.15486e-06	TRUE
BRWD1	15	124	29	1703	7.10373	1.96219e-07	7.15486e-06	TRUE
FN1	17	122	39	1693	6.04897	1.9644e-07	7.15486e-06	TRUE
FAT4	32	107	138	1594	3.45442	2.02497e-07	7.36373e-06	TRUE
IGF2R	16	123	34	1698	6.49641	2.04135e-07	7.38799e-06	TRUE
TRANK1	16	123	34	1698	6.49641	2.04135e-07	7.38799e-06	TRUE
VPS13C	16	123	34	1698	6.49641	2.04135e-07	7.38799e-06	TRUE
DROSHA	14	125	25	1707	7.64736	2.47058e-07	8.88515e-06	TRUE
KIAA1244	14	125	25	1707	7.64736	2.47058e-07	8.88515e-06	TRUE
GBF1	14	125	25	1707	7.64736	2.47058e-07	8.88515e-06	TRUE
BCL9L	14	125	25	1707	7.64736	2.47058e-07	8.88515e-06	TRUE
ANK1	17	122	40	1692	5.89426	2.62345e-07	9.39055e-06	TRUE
ADAMTS18	17	122	40	1692	5.89426	2.62345e-07	9.39055e-06	TRUE
PCDHA12	17	122	40	1692	5.89426	2.62345e-07	9.39055e-06	TRUE
SLC3A2	11	128	13	1719	11.3636	2.7937e-07	9.81534e-06	TRUE
NEK8	11	128	13	1719	11.3636	2.7937e-07	9.81534e-06	TRUE
PDE3B	11	128	13	1719	11.3636	2.7937e-07	9.81534e-06	TRUE
KANSL1L	11	128	13	1719	11.3636	2.7937e-07	9.81534e-06	TRUE
SERPINB10	11	128	13	1719	11.3636	2.7937e-07	9.81534e-06	TRUE
ZNF462	15	124	30	1702	6.8629	2.75781e-07	9.81534e-06	TRUE
BAIAP3	11	128	13	1719	11.3636	2.7937e-07	9.81534e-06	TRUE
DPYD	15	124	30	1702	6.8629	2.75781e-07	9.81534e-06	TRUE
RAPGEF5	11	128	13	1719	11.3636	2.7937e-07	9.81534e-06	TRUE
FHDC1	11	128	13	1719	11.3636	2.7937e-07	9.81534e-06	TRUE
ATXN2L	11	128	13	1719	11.3636	2.7937e-07	9.81534e-06	TRUE
ZC3H4	11	128	13	1719	11.3636	2.7937e-07	9.81534e-06	TRUE
ARID4B	13	126	21	1711	8.40627	2.90105e-07	1.00686e-05	TRUE
PHF20L1	13	126	21	1711	8.40627	2.90105e-07	1.00686e-05	TRUE
NLRP9	13	126	21	1711	8.40627	2.90105e-07	1.00686e-05	TRUE
ADAM28	13	126	21	1711	8.40627	2.90105e-07	1.00686e-05	TRUE
SSH2	13	126	21	1711	8.40627	2.90105e-07	1.00686e-05	TRUE
DICER1	13	126	21	1711	8.40627	2.90105e-07	1.00686e-05	TRUE
KIAA1919	13	126	21	1711	8.40627	2.90105e-07	1.00686e-05	TRUE
TRIM9	13	126	21	1711	8.40627	2.90105e-07	1.00686e-05	TRUE
C4orf6	8	131	4	1728	26.3817	2.93414e-07	1.01066e-05	TRUE
ANKRD34A	8	131	4	1728	26.3817	2.93414e-07	1.01066e-05	TRUE
CPVL	8	131	4	1728	26.3817	2.93414e-07	1.01066e-05	TRUE
C10orf88	8	131	4	1728	26.3817	2.93414e-07	1.01066e-05	TRUE
PIAS2	8	131	4	1728	26.3817	2.93414e-07	1.01066e-05	TRUE
EHBP1L1	12	127	17	1715	9.53219	3.07908e-07	1.03712e-05	TRUE
ZBTB38	12	127	17	1715	9.53219	3.07908e-07	1.03712e-05	TRUE
KIAA1009	12	127	17	1715	9.53219	3.07908e-07	1.03712e-05	TRUE
PAX6	12	127	17	1715	9.53219	3.07908e-07	1.03712e-05	TRUE
SMG6	12	127	17	1715	9.53219	3.07908e-07	1.03712e-05	TRUE
ZMYND8	12	127	17	1715	9.53219	3.07908e-07	1.03712e-05	TRUE
NYNRIN	12	127	17	1715	9.53219	3.07908e-07	1.03712e-05	TRUE
MAGI2	18	121	46	1686	5.45239	3.05286e-07	1.03712e-05	TRUE
ZNF608	12	127	17	1715	9.53219	3.07908e-07	1.03712e-05	TRUE
TANC1	12	127	17	1715	9.53219	3.07908e-07	1.03712e-05	TRUE
PRAG1	12	127	17	1715	9.53219	3.07908e-07	1.03712e-05	TRUE
CNTLN	18	121	46	1686	5.45239	3.05286e-07	1.03712e-05	TRUE
NLGN3	12	127	17	1715	9.53219	3.07908e-07	1.03712e-05	TRUE
CLCA4	12	127	17	1715	9.53219	3.07908e-07	1.03712e-05	TRUE
SLC26A7	12	127	17	1715	9.53219	3.07908e-07	1.03712e-05	TRUE
ATM	25	114	90	1642	4.00097	3.23946e-07	1.08954e-05	TRUE
TTN	66	73	454	1278	2.54505	3.32428e-07	1.11642e-05	TRUE
REXO5	7	132	2	1730	45.8712	3.43215e-07	1.14591e-05	TRUE
VEGFB	7	132	2	1730	45.8712	3.43215e-07	1.14591e-05	TRUE
TRMT1	7	132	2	1730	45.8712	3.43215e-07	1.14591e-05	TRUE
KCNJ14	7	132	2	1730	45.8712	3.43215e-07	1.14591e-05	TRUE
POLQ	17	122	41	1691	5.7471	3.47807e-07	1.15954e-05	TRUE
NBEA	23	116	77	1655	4.26164	3.48679e-07	1.16076e-05	TRUE
CASP8	14	125	26	1706	7.34892	3.56109e-07	1.17862e-05	TRUE
FRMD4A	14	125	26	1706	7.34892	3.56109e-07	1.17862e-05	TRUE
HNF1A	14	125	26	1706	7.34892	3.56109e-07	1.17862e-05	TRUE
DHX36	14	125	26	1706	7.34892	3.56109e-07	1.17862e-05	TRUE
PGM3	10	129	10	1722	13.3488	3.63073e-07	1.19131e-05	TRUE
RBM12B	10	129	10	1722	13.3488	3.63073e-07	1.19131e-05	TRUE
POLRMT	10	129	10	1722	13.3488	3.63073e-07	1.19131e-05	TRUE
CTNNBL1	10	129	10	1722	13.3488	3.63073e-07	1.19131e-05	TRUE
BRAT1	10	129	10	1722	13.3488	3.63073e-07	1.19131e-05	TRUE
CLOCK	10	129	10	1722	13.3488	3.63073e-07	1.19131e-05	TRUE
FRY	16	123	36	1696	6.12827	3.7728e-07	1.23437e-05	TRUE
NCOR2	16	123	36	1696	6.12827	3.7728e-07	1.23437e-05	TRUE
RYR3	27	112	105	1627	3.73546	3.8375e-07	1.25017e-05	TRUE
GRIN2B	15	124	31	1701	6.63762	3.83431e-07	1.25017e-05	TRUE
FRYL	15	124	31	1701	6.63762	3.83431e-07	1.25017e-05	TRUE
FAM91A1	9	130	7	1725	17.0604	3.91973e-07	1.25196e-05	TRUE
STAU1	9	130	7	1725	17.0604	3.91973e-07	1.25196e-05	TRUE
TROAP	9	130	7	1725	17.0604	3.91973e-07	1.25196e-05	TRUE
DTX1	9	130	7	1725	17.0604	3.91973e-07	1.25196e-05	TRUE
CBX6	9	130	7	1725	17.0604	3.91973e-07	1.25196e-05	TRUE
DDC	9	130	7	1725	17.0604	3.91973e-07	1.25196e-05	TRUE
AFTPH	9	130	7	1725	17.0604	3.91973e-07	1.25196e-05	TRUE
XRCC2	9	130	7	1725	17.0604	3.91973e-07	1.25196e-05	TRUE
EFCAB13	9	130	7	1725	17.0604	3.91973e-07	1.25196e-05	TRUE
ZMPSTE24	9	130	7	1725	17.0604	3.91973e-07	1.25196e-05	TRUE
LIPE	9	130	7	1725	17.0604	3.91973e-07	1.25196e-05	TRUE
PYGO2	9	130	7	1725	17.0604	3.91973e-07	1.25196e-05	TRUE
TVP23A	9	130	7	1725	17.0604	3.91973e-07	1.25196e-05	TRUE
WIZ	9	130	7	1725	17.0604	3.91973e-07	1.25196e-05	TRUE
NUP214	13	126	22	1710	8.01948	4.32394e-07	1.36578e-05	TRUE
CNTNAP1	13	126	22	1710	8.01948	4.32394e-07	1.36578e-05	TRUE
TAF1	13	126	22	1710	8.01948	4.32394e-07	1.36578e-05	TRUE
CTTNBP2	13	126	22	1710	8.01948	4.32394e-07	1.36578e-05	TRUE
RTN3	13	126	22	1710	8.01948	4.32394e-07	1.36578e-05	TRUE
MADD	13	126	22	1710	8.01948	4.32394e-07	1.36578e-05	TRUE
CSF3R	13	126	22	1710	8.01948	4.32394e-07	1.36578e-05	TRUE
POGZ	13	126	22	1710	8.01948	4.32394e-07	1.36578e-05	TRUE
GREB1	17	122	42	1690	5.60695	4.57884e-07	1.4423e-05	TRUE
VPS13A	17	122	42	1690	5.60695	4.57884e-07	1.4423e-05	TRUE
ABCC10	11	128	14	1718	10.5458	4.67408e-07	1.44833e-05	TRUE
PLCG1	11	128	14	1718	10.5458	4.67408e-07	1.44833e-05	TRUE
PFKP	11	128	14	1718	10.5458	4.67408e-07	1.44833e-05	TRUE
CROCC	11	128	14	1718	10.5458	4.67408e-07	1.44833e-05	TRUE
HNRNPL	11	128	14	1718	10.5458	4.67408e-07	1.44833e-05	TRUE
STAT5A	11	128	14	1718	10.5458	4.67408e-07	1.44833e-05	TRUE
CDC14A	11	128	14	1718	10.5458	4.67408e-07	1.44833e-05	TRUE
SH3TC1	11	128	14	1718	10.5458	4.67408e-07	1.44833e-05	TRUE
CDH6	11	128	14	1718	10.5458	4.67408e-07	1.44833e-05	TRUE
DIP2B	11	128	14	1718	10.5458	4.67408e-07	1.44833e-05	TRUE
FRMPD2	11	128	14	1718	10.5458	4.67408e-07	1.44833e-05	TRUE
ARSJ	11	128	14	1718	10.5458	4.67408e-07	1.44833e-05	TRUE
RASAL2	12	127	18	1714	8.99738	4.80784e-07	1.45619e-05	TRUE
ABCC4	12	127	18	1714	8.99738	4.80784e-07	1.45619e-05	TRUE
XIRP1	12	127	18	1714	8.99738	4.80784e-07	1.45619e-05	TRUE
ARHGAP30	12	127	18	1714	8.99738	4.80784e-07	1.45619e-05	TRUE
ATP9A	12	127	18	1714	8.99738	4.80784e-07	1.45619e-05	TRUE
EIF4G1	12	127	18	1714	8.99738	4.80784e-07	1.45619e-05	TRUE
KDM6B	12	127	18	1714	8.99738	4.80784e-07	1.45619e-05	TRUE
ROCK1	12	127	18	1714	8.99738	4.80784e-07	1.45619e-05	TRUE
SORBS2	12	127	18	1714	8.99738	4.80784e-07	1.45619e-05	TRUE
RBM33	12	127	18	1714	8.99738	4.80784e-07	1.45619e-05	TRUE
B4GALNT4	12	127	18	1714	8.99738	4.80784e-07	1.45619e-05	TRUE
FZD10	12	127	18	1714	8.99738	4.80784e-07	1.45619e-05	TRUE
EPB41L4B	12	127	18	1714	8.99738	4.80784e-07	1.45619e-05	TRUE
PROX1	12	127	18	1714	8.99738	4.80784e-07	1.45619e-05	TRUE
ITGA11	12	127	18	1714	8.99738	4.80784e-07	1.45619e-05	TRUE
CCAR1	12	127	18	1714	8.99738	4.80784e-07	1.45619e-05	TRUE
CSPP1	12	127	18	1714	8.99738	4.80784e-07	1.45619e-05	TRUE
CAMTA2	14	125	27	1705	7.07259	5.06637e-07	1.51243e-05	TRUE
FRAS1	16	123	37	1695	5.95913	5.06408e-07	1.51243e-05	TRUE
GOLGB1	16	123	37	1695	5.95913	5.06408e-07	1.51243e-05	TRUE
MYH3	14	125	27	1705	7.07259	5.06637e-07	1.51243e-05	TRUE
CHD6	16	123	37	1695	5.95913	5.06408e-07	1.51243e-05	TRUE
PKDREJ	14	125	27	1705	7.07259	5.06637e-07	1.51243e-05	TRUE
LAMB4	14	125	27	1705	7.07259	5.06637e-07	1.51243e-05	TRUE
TP53BP1	16	123	37	1695	5.95913	5.06408e-07	1.51243e-05	TRUE
PLXNB2	14	125	27	1705	7.07259	5.06637e-07	1.51243e-05	TRUE
ZNF646	14	125	27	1705	7.07259	5.06637e-07	1.51243e-05	TRUE
CAMTA1	16	123	37	1695	5.95913	5.06408e-07	1.51243e-05	TRUE
CHD4	15	124	32	1700	6.42641	5.27664e-07	1.57314e-05	TRUE
SETD2	17	122	43	1689	5.47331	5.9875e-07	1.78275e-05	TRUE
ZNF687	10	129	11	1721	12.1283	6.49504e-07	1.87046e-05	TRUE
CIITA	10	129	11	1721	12.1283	6.49504e-07	1.87046e-05	TRUE
PSD2	10	129	11	1721	12.1283	6.49504e-07	1.87046e-05	TRUE
SLC16A14	10	129	11	1721	12.1283	6.49504e-07	1.87046e-05	TRUE
ABCC5	13	126	23	1709	7.66632	6.34061e-07	1.87046e-05	TRUE
PPIG	10	129	11	1721	12.1283	6.49504e-07	1.87046e-05	TRUE
ANO6	10	129	11	1721	12.1283	6.49504e-07	1.87046e-05	TRUE
SPATA31E1	10	129	11	1721	12.1283	6.49504e-07	1.87046e-05	TRUE
TEX2	10	129	11	1721	12.1283	6.49504e-07	1.87046e-05	TRUE
SLC9A1	10	129	11	1721	12.1283	6.49504e-07	1.87046e-05	TRUE
ZNF878	10	129	11	1721	12.1283	6.49504e-07	1.87046e-05	TRUE
HELB	10	129	11	1721	12.1283	6.49504e-07	1.87046e-05	TRUE
SYBU	10	129	11	1721	12.1283	6.49504e-07	1.87046e-05	TRUE
CPEB2	10	129	11	1721	12.1283	6.49504e-07	1.87046e-05	TRUE
ATP1A1	10	129	11	1721	12.1283	6.49504e-07	1.87046e-05	TRUE
CCDC40	13	126	23	1709	7.66632	6.34061e-07	1.87046e-05	TRUE
ZFYVE20	10	129	11	1721	12.1283	6.49504e-07	1.87046e-05	TRUE
MCM4	10	129	11	1721	12.1283	6.49504e-07	1.87046e-05	TRUE
TRAPPC10	10	129	11	1721	12.1283	6.49504e-07	1.87046e-05	TRUE
CTIF	10	129	11	1721	12.1283	6.49504e-07	1.87046e-05	TRUE
PRDM10	10	129	11	1721	12.1283	6.49504e-07	1.87046e-05	TRUE
CCDC15	10	129	11	1721	12.1283	6.49504e-07	1.87046e-05	TRUE
LZTS2	10	129	11	1721	12.1283	6.49504e-07	1.87046e-05	TRUE
LNPEP	10	129	11	1721	12.1283	6.49504e-07	1.87046e-05	TRUE
KIF20B	13	126	23	1709	7.66632	6.34061e-07	1.87046e-05	TRUE
USP21	10	129	11	1721	12.1283	6.49504e-07	1.87046e-05	TRUE
RICTOR	16	123	38	1694	5.79889	6.74323e-07	1.93705e-05	TRUE
HELZ2	16	123	38	1694	5.79889	6.74323e-07	1.93705e-05	TRUE
XPR1	8	131	5	1727	21.0931	7.15265e-07	1.99445e-05	TRUE
SLC38A4	8	131	5	1727	21.0931	7.15265e-07	1.99445e-05	TRUE
NAB2	8	131	5	1727	21.0931	7.15265e-07	1.99445e-05	TRUE
CSNK1E	8	131	5	1727	21.0931	7.15265e-07	1.99445e-05	TRUE
MFSD6	8	131	5	1727	21.0931	7.15265e-07	1.99445e-05	TRUE
SPTBN5	14	125	28	1704	6.816	7.11997e-07	1.99445e-05	TRUE
C6orf89	8	131	5	1727	21.0931	7.15265e-07	1.99445e-05	TRUE
NACC1	8	131	5	1727	21.0931	7.15265e-07	1.99445e-05	TRUE
TLR8	8	131	5	1727	21.0931	7.15265e-07	1.99445e-05	TRUE
ABCA3	14	125	28	1704	6.816	7.11997e-07	1.99445e-05	TRUE
RAB40B	8	131	5	1727	21.0931	7.15265e-07	1.99445e-05	TRUE
CHD8	14	125	28	1704	6.816	7.11997e-07	1.99445e-05	TRUE
GGA3	8	131	5	1727	21.0931	7.15265e-07	1.99445e-05	TRUE
ARHGEF5	8	131	5	1727	21.0931	7.15265e-07	1.99445e-05	TRUE
ARHGAP5	14	125	28	1704	6.816	7.11997e-07	1.99445e-05	TRUE
PCNXL3	14	125	28	1704	6.816	7.11997e-07	1.99445e-05	TRUE
PTPRJ	14	125	28	1704	6.816	7.11997e-07	1.99445e-05	TRUE
BCL9	14	125	28	1704	6.816	7.11997e-07	1.99445e-05	TRUE
SRPK3	8	131	5	1727	21.0931	7.15265e-07	1.99445e-05	TRUE
SYNPO	8	131	5	1727	21.0931	7.15265e-07	1.99445e-05	TRUE
GBP5	8	131	5	1727	21.0931	7.15265e-07	1.99445e-05	TRUE
ZNF430	8	131	5	1727	21.0931	7.15265e-07	1.99445e-05	TRUE
CUL2	8	131	5	1727	21.0931	7.15265e-07	1.99445e-05	TRUE
CRIPAK	8	131	5	1727	21.0931	7.15265e-07	1.99445e-05	TRUE
SORL1	15	124	33	1699	6.22801	7.19121e-07	2.00031e-05	TRUE
SPAG17	15	124	33	1699	6.22801	7.19121e-07	2.00031e-05	TRUE
SPTBN1	12	127	19	1713	8.51886	7.34916e-07	2.02452e-05	TRUE
SRRT	12	127	19	1713	8.51886	7.34916e-07	2.02452e-05	TRUE
MSH2	12	127	19	1713	8.51886	7.34916e-07	2.02452e-05	TRUE
CDHR2	12	127	19	1713	8.51886	7.34916e-07	2.02452e-05	TRUE
PSME4	12	127	19	1713	8.51886	7.34916e-07	2.02452e-05	TRUE
RALGAPA1	12	127	19	1713	8.51886	7.34916e-07	2.02452e-05	TRUE
KAT6B	12	127	19	1713	8.51886	7.34916e-07	2.02452e-05	TRUE
SHPRH	12	127	19	1713	8.51886	7.34916e-07	2.02452e-05	TRUE
NCOA1	11	128	15	1717	9.83698	7.59074e-07	2.05879e-05	TRUE
HHIP	11	128	15	1717	9.83698	7.59074e-07	2.05879e-05	TRUE
KIAA0368	11	128	15	1717	9.83698	7.59074e-07	2.05879e-05	TRUE
GABRG2	11	128	15	1717	9.83698	7.59074e-07	2.05879e-05	TRUE
NRIP1	11	128	15	1717	9.83698	7.59074e-07	2.05879e-05	TRUE
SND1	11	128	15	1717	9.83698	7.59074e-07	2.05879e-05	TRUE
FAM111B	11	128	15	1717	9.83698	7.59074e-07	2.05879e-05	TRUE
ZNF644	11	128	15	1717	9.83698	7.59074e-07	2.05879e-05	TRUE
SMAP1	11	128	15	1717	9.83698	7.59074e-07	2.05879e-05	TRUE
SOX7	11	128	15	1717	9.83698	7.59074e-07	2.05879e-05	TRUE
SCUBE2	11	128	15	1717	9.83698	7.59074e-07	2.05879e-05	TRUE
CDC5L	11	128	15	1717	9.83698	7.59074e-07	2.05879e-05	TRUE
PRKG2	11	128	15	1717	9.83698	7.59074e-07	2.05879e-05	TRUE
RCOR3	9	130	8	1724	14.9192	7.80683e-07	2.07549e-05	TRUE
C17orf74	9	130	8	1724	14.9192	7.80683e-07	2.07549e-05	TRUE
SH2B1	9	130	8	1724	14.9192	7.80683e-07	2.07549e-05	TRUE
LSS	9	130	8	1724	14.9192	7.80683e-07	2.07549e-05	TRUE
HAUS3	9	130	8	1724	14.9192	7.80683e-07	2.07549e-05	TRUE
CROT	9	130	8	1724	14.9192	7.80683e-07	2.07549e-05	TRUE
ZNF783	9	130	8	1724	14.9192	7.80683e-07	2.07549e-05	TRUE
TP53BP2	9	130	8	1724	14.9192	7.80683e-07	2.07549e-05	TRUE
STRN	9	130	8	1724	14.9192	7.80683e-07	2.07549e-05	TRUE
PWP2	9	130	8	1724	14.9192	7.80683e-07	2.07549e-05	TRUE
FAHD2B	9	130	8	1724	14.9192	7.80683e-07	2.07549e-05	TRUE
FZD3	9	130	8	1724	14.9192	7.80683e-07	2.07549e-05	TRUE
ABTB2	9	130	8	1724	14.9192	7.80683e-07	2.07549e-05	TRUE
SLC9A8	9	130	8	1724	14.9192	7.80683e-07	2.07549e-05	TRUE
KLC2	9	130	8	1724	14.9192	7.80683e-07	2.07549e-05	TRUE
ZRANB1	9	130	8	1724	14.9192	7.80683e-07	2.07549e-05	TRUE
SLC30A3	9	130	8	1724	14.9192	7.80683e-07	2.07549e-05	TRUE
MACF1	20	119	62	1670	4.52697	8.17789e-07	2.17161e-05	TRUE
COL6A6	18	121	50	1682	5.0043	8.33106e-07	2.20971e-05	TRUE
TEX15	16	123	39	1693	5.64686	8.91082e-07	2.36075e-05	TRUE
HSPG2	23	116	82	1650	3.9897	8.96069e-07	2.37121e-05	TRUE
MED23	13	126	24	1708	7.34259	9.15791e-07	2.40944e-05	TRUE
BCLAF1	13	126	24	1708	7.34259	9.15791e-07	2.40944e-05	TRUE
PCDHA6	13	126	24	1708	7.34259	9.15791e-07	2.40944e-05	TRUE
DOCK1	13	126	24	1708	7.34259	9.15791e-07	2.40944e-05	TRUE
HECW2	13	126	24	1708	7.34259	9.15791e-07	2.40944e-05	TRUE
SDK1	24	115	89	1643	3.85266	9.18992e-07	2.41508e-05	TRUE
PRUNE2	15	124	34	1698	6.04127	9.71028e-07	2.54597e-05	TRUE
KCNH1	15	124	34	1698	6.04127	9.71028e-07	2.54597e-05	TRUE
BPTF	14	125	29	1703	6.5771	9.89089e-07	2.58442e-05	TRUE
NUP210	14	125	29	1703	6.5771	9.89089e-07	2.58442e-05	TRUE
OBSL1	14	125	29	1703	6.5771	9.89089e-07	2.58442e-05	TRUE
ENTHD2	6	133	1	1731	78.0902	9.98481e-07	2.5853e-05	TRUE
OSBPL9	6	133	1	1731	78.0902	9.98481e-07	2.5853e-05	TRUE
GPR1	6	133	1	1731	78.0902	9.98481e-07	2.5853e-05	TRUE
PGAP2	6	133	1	1731	78.0902	9.98481e-07	2.5853e-05	TRUE
FNBP1L	6	133	1	1731	78.0902	9.98481e-07	2.5853e-05	TRUE
MCRS1	6	133	1	1731	78.0902	9.98481e-07	2.5853e-05	TRUE
BATF	6	133	1	1731	78.0902	9.98481e-07	2.5853e-05	TRUE
NFKBIL1	6	133	1	1731	78.0902	9.98481e-07	2.5853e-05	TRUE
KCNMA1	17	122	45	1687	5.22386	1.00438e-06	2.59469e-05	TRUE
SCN11A	17	122	45	1687	5.22386	1.00438e-06	2.59469e-05	TRUE
HMCN1	30	109	134	1598	3.28221	1.0318e-06	2.6625e-05	TRUE
PCYT1A	7	132	3	1729	30.5631	1.07324e-06	2.73545e-05	TRUE
SDAD1	7	132	3	1729	30.5631	1.07324e-06	2.73545e-05	TRUE
DLX3	7	132	3	1729	30.5631	1.07324e-06	2.73545e-05	TRUE
IFNAR1	7	132	3	1729	30.5631	1.07324e-06	2.73545e-05	TRUE
ZNF174	7	132	3	1729	30.5631	1.07324e-06	2.73545e-05	TRUE
SQLE	7	132	3	1729	30.5631	1.07324e-06	2.73545e-05	TRUE
TMEM171	7	132	3	1729	30.5631	1.07324e-06	2.73545e-05	TRUE
EFEMP2	7	132	3	1729	30.5631	1.07324e-06	2.73545e-05	TRUE
ESRP2	7	132	3	1729	30.5631	1.07324e-06	2.73545e-05	TRUE
LHX2	7	132	3	1729	30.5631	1.07324e-06	2.73545e-05	TRUE
GPR82	7	132	3	1729	30.5631	1.07324e-06	2.73545e-05	TRUE
CGN	10	129	12	1720	11.1111	1.11581e-06	2.7518e-05	TRUE
SLC6A2	10	129	12	1720	11.1111	1.11581e-06	2.7518e-05	TRUE
TAF1C	10	129	12	1720	11.1111	1.11581e-06	2.7518e-05	TRUE
TOPBP1	12	127	20	1712	8.08819	1.10163e-06	2.7518e-05	TRUE
KCNC4	10	129	12	1720	11.1111	1.11581e-06	2.7518e-05	TRUE
ACLY	10	129	12	1720	11.1111	1.11581e-06	2.7518e-05	TRUE
IRF2	10	129	12	1720	11.1111	1.11581e-06	2.7518e-05	TRUE
KDM3A	10	129	12	1720	11.1111	1.11581e-06	2.7518e-05	TRUE
FGFR4	10	129	12	1720	11.1111	1.11581e-06	2.7518e-05	TRUE
BMS1	10	129	12	1720	11.1111	1.11581e-06	2.7518e-05	TRUE
UBE2O	10	129	12	1720	11.1111	1.11581e-06	2.7518e-05	TRUE
ZNF74	10	129	12	1720	11.1111	1.11581e-06	2.7518e-05	TRUE
SPTY2D1	10	129	12	1720	11.1111	1.11581e-06	2.7518e-05	TRUE
EML5	12	127	20	1712	8.08819	1.10163e-06	2.7518e-05	TRUE
KIAA1683	10	129	12	1720	11.1111	1.11581e-06	2.7518e-05	TRUE
CUL5	10	129	12	1720	11.1111	1.11581e-06	2.7518e-05	TRUE
NBN	12	127	20	1712	8.08819	1.10163e-06	2.7518e-05	TRUE
SNX25	10	129	12	1720	11.1111	1.11581e-06	2.7518e-05	TRUE
NINL	12	127	20	1712	8.08819	1.10163e-06	2.7518e-05	TRUE
KCNH3	10	129	12	1720	11.1111	1.11581e-06	2.7518e-05	TRUE
SREBF1	10	129	12	1720	11.1111	1.11581e-06	2.7518e-05	TRUE
ZNF516	12	127	20	1712	8.08819	1.10163e-06	2.7518e-05	TRUE
ZNF334	10	129	12	1720	11.1111	1.11581e-06	2.7518e-05	TRUE
ATP13A1	10	129	12	1720	11.1111	1.11581e-06	2.7518e-05	TRUE
DPP9	10	129	12	1720	11.1111	1.11581e-06	2.7518e-05	TRUE
CCDC18	12	127	20	1712	8.08819	1.10163e-06	2.7518e-05	TRUE
NLRX1	10	129	12	1720	11.1111	1.11581e-06	2.7518e-05	TRUE
CDH20	12	127	20	1712	8.08819	1.10163e-06	2.7518e-05	TRUE
TM9SF4	10	129	12	1720	11.1111	1.11581e-06	2.7518e-05	TRUE
RAD21	10	129	12	1720	11.1111	1.11581e-06	2.7518e-05	TRUE
PCNT	16	123	40	1692	5.50244	1.16894e-06	2.87662e-05	TRUE
ASXL1	16	123	40	1692	5.50244	1.16894e-06	2.87662e-05	TRUE
TICRR	11	128	16	1716	9.2168	1.20015e-06	2.92194e-05	TRUE
PPM1D	11	128	16	1716	9.2168	1.20015e-06	2.92194e-05	TRUE
POLR2A	11	128	16	1716	9.2168	1.20015e-06	2.92194e-05	TRUE
MON2	11	128	16	1716	9.2168	1.20015e-06	2.92194e-05	TRUE
TET3	11	128	16	1716	9.2168	1.20015e-06	2.92194e-05	TRUE
AGL	11	128	16	1716	9.2168	1.20015e-06	2.92194e-05	TRUE
IFT122	11	128	16	1716	9.2168	1.20015e-06	2.92194e-05	TRUE
ARAF	11	128	16	1716	9.2168	1.20015e-06	2.92194e-05	TRUE
PCDHGB3	11	128	16	1716	9.2168	1.20015e-06	2.92194e-05	TRUE
PCDHGA7	11	128	16	1716	9.2168	1.20015e-06	2.92194e-05	TRUE
NOTCH1	22	117	77	1655	4.04151	1.23239e-06	2.99723e-05	TRUE
NCOR1	17	122	46	1686	5.10727	1.28905e-06	3.1317e-05	TRUE
SOGA3	13	126	25	1707	7.04476	1.3041e-06	3.15152e-05	TRUE
ABL1	13	126	25	1707	7.04476	1.3041e-06	3.15152e-05	TRUE
NCOA6	13	126	25	1707	7.04476	1.3041e-06	3.15152e-05	TRUE
ABCA1	13	126	25	1707	7.04476	1.3041e-06	3.15152e-05	TRUE
ZNF638	13	126	25	1707	7.04476	1.3041e-06	3.15152e-05	TRUE
FBN2	19	120	58	1674	4.56983	1.31201e-06	3.16727e-05	TRUE
IGF1R	18	121	52	1680	4.8061	1.33278e-06	3.20724e-05	TRUE
CACNA1C	18	121	52	1680	4.8061	1.33278e-06	3.20724e-05	TRUE
DYSF	18	121	52	1680	4.8061	1.33278e-06	3.20724e-05	TRUE
LATS1	14	125	30	1702	6.35413	1.3591e-06	3.25684e-05	TRUE
DAPK1	14	125	30	1702	6.35413	1.3591e-06	3.25684e-05	TRUE
DNMT1	14	125	30	1702	6.35413	1.3591e-06	3.25684e-05	TRUE
ZNF236	14	125	30	1702	6.35413	1.3591e-06	3.25684e-05	TRUE
ANGPT2	9	130	9	1723	13.2538	1.46343e-06	3.42071e-05	TRUE
RFC1	9	130	9	1723	13.2538	1.46343e-06	3.42071e-05	TRUE
LRRC8E	9	130	9	1723	13.2538	1.46343e-06	3.42071e-05	TRUE
TNPO2	9	130	9	1723	13.2538	1.46343e-06	3.42071e-05	TRUE
FLYWCH1	9	130	9	1723	13.2538	1.46343e-06	3.42071e-05	TRUE
SLC6A9	9	130	9	1723	13.2538	1.46343e-06	3.42071e-05	TRUE
CDYL	9	130	9	1723	13.2538	1.46343e-06	3.42071e-05	TRUE
TTC7B	9	130	9	1723	13.2538	1.46343e-06	3.42071e-05	TRUE
ASMTL	9	130	9	1723	13.2538	1.46343e-06	3.42071e-05	TRUE
LARP1	9	130	9	1723	13.2538	1.46343e-06	3.42071e-05	TRUE
CENPC	9	130	9	1723	13.2538	1.46343e-06	3.42071e-05	TRUE
STAT1	9	130	9	1723	13.2538	1.46343e-06	3.42071e-05	TRUE
DCST2	9	130	9	1723	13.2538	1.46343e-06	3.42071e-05	TRUE
ZKSCAN5	9	130	9	1723	13.2538	1.46343e-06	3.42071e-05	TRUE
MVP	9	130	9	1723	13.2538	1.46343e-06	3.42071e-05	TRUE
MTMR4	9	130	9	1723	13.2538	1.46343e-06	3.42071e-05	TRUE
DLAT	9	130	9	1723	13.2538	1.46343e-06	3.42071e-05	TRUE
SOGA1	9	130	9	1723	13.2538	1.46343e-06	3.42071e-05	TRUE
AFAP1	9	130	9	1723	13.2538	1.46343e-06	3.42071e-05	TRUE
OPTN	9	130	9	1723	13.2538	1.46343e-06	3.42071e-05	TRUE
CNNM1	9	130	9	1723	13.2538	1.46343e-06	3.42071e-05	TRUE
KIAA0226	9	130	9	1723	13.2538	1.46343e-06	3.42071e-05	TRUE
IQCH	9	130	9	1723	13.2538	1.46343e-06	3.42071e-05	TRUE
VEZT	9	130	9	1723	13.2538	1.46343e-06	3.42071e-05	TRUE
KALRN	16	123	41	1691	5.36506	1.52273e-06	3.54481e-05	TRUE
SIPA1L2	16	123	41	1691	5.36506	1.52273e-06	3.54481e-05	TRUE
ITPR1	16	123	41	1691	5.36506	1.52273e-06	3.54481e-05	TRUE
SYCP1	16	123	41	1691	5.36506	1.52273e-06	3.54481e-05	TRUE
FAM83C	8	131	6	1726	17.5674	1.56483e-06	3.58796e-05	TRUE
MARK4	8	131	6	1726	17.5674	1.56483e-06	3.58796e-05	TRUE
MTA1	8	131	6	1726	17.5674	1.56483e-06	3.58796e-05	TRUE
OSBPL10	8	131	6	1726	17.5674	1.56483e-06	3.58796e-05	TRUE
ISM2	8	131	6	1726	17.5674	1.56483e-06	3.58796e-05	TRUE
MMP10	8	131	6	1726	17.5674	1.56483e-06	3.58796e-05	TRUE
SLC27A3	8	131	6	1726	17.5674	1.56483e-06	3.58796e-05	TRUE
DNAJC1	8	131	6	1726	17.5674	1.56483e-06	3.58796e-05	TRUE
KLHL8	8	131	6	1726	17.5674	1.56483e-06	3.58796e-05	TRUE
RAVER1	8	131	6	1726	17.5674	1.56483e-06	3.58796e-05	TRUE
TM6SF1	8	131	6	1726	17.5674	1.56483e-06	3.58796e-05	TRUE
ARV1	8	131	6	1726	17.5674	1.56483e-06	3.58796e-05	TRUE
ITIH4	8	131	6	1726	17.5674	1.56483e-06	3.58796e-05	TRUE
ZNF438	8	131	6	1726	17.5674	1.56483e-06	3.58796e-05	TRUE
ASB11	8	131	6	1726	17.5674	1.56483e-06	3.58796e-05	TRUE
SLCO5A1	12	127	21	1711	7.69854	1.62185e-06	3.69274e-05	TRUE
IQGAP3	12	127	21	1711	7.69854	1.62185e-06	3.69274e-05	TRUE
PPL	12	127	21	1711	7.69854	1.62185e-06	3.69274e-05	TRUE
ARHGEF17	12	127	21	1711	7.69854	1.62185e-06	3.69274e-05	TRUE
GRM2	12	127	21	1711	7.69854	1.62185e-06	3.69274e-05	TRUE
TBC1D4	12	127	21	1711	7.69854	1.62185e-06	3.69274e-05	TRUE
ARHGEF15	12	127	21	1711	7.69854	1.62185e-06	3.69274e-05	TRUE
SLC12A1	15	124	36	1696	5.69892	1.7251e-06	3.91222e-05	TRUE
GPR158	15	124	36	1696	5.69892	1.7251e-06	3.91222e-05	TRUE
PCNXL2	15	124	36	1696	5.69892	1.7251e-06	3.91222e-05	TRUE
KIAA1024	15	124	36	1696	5.69892	1.7251e-06	3.91222e-05	TRUE
KCNJ3	10	129	13	1719	10.2504	1.84988e-06	4.06296e-05	TRUE
ZNF616	10	129	13	1719	10.2504	1.84988e-06	4.06296e-05	TRUE
DENND1C	10	129	13	1719	10.2504	1.84988e-06	4.06296e-05	TRUE
DISP1	11	128	17	1715	8.66958	1.85206e-06	4.06296e-05	TRUE
KIAA1407	10	129	13	1719	10.2504	1.84988e-06	4.06296e-05	TRUE
PTPRA	10	129	13	1719	10.2504	1.84988e-06	4.06296e-05	TRUE
ELAVL3	10	129	13	1719	10.2504	1.84988e-06	4.06296e-05	TRUE
GIGYF2	11	128	17	1715	8.66958	1.85206e-06	4.06296e-05	TRUE
CLUH	11	128	17	1715	8.66958	1.85206e-06	4.06296e-05	TRUE
FNIP2	10	129	13	1719	10.2504	1.84988e-06	4.06296e-05	TRUE
GCN1L1	14	125	31	1701	6.14555	1.84833e-06	4.06296e-05	TRUE
SF3B2	11	128	17	1715	8.66958	1.85206e-06	4.06296e-05	TRUE
CELF4	11	128	17	1715	8.66958	1.85206e-06	4.06296e-05	TRUE
POLR1A	11	128	17	1715	8.66958	1.85206e-06	4.06296e-05	TRUE
CCDC88C	11	128	17	1715	8.66958	1.85206e-06	4.06296e-05	TRUE
AKAP11	11	128	17	1715	8.66958	1.85206e-06	4.06296e-05	TRUE
PLK2	11	128	17	1715	8.66958	1.85206e-06	4.06296e-05	TRUE
USP36	10	129	13	1719	10.2504	1.84988e-06	4.06296e-05	TRUE
DIS3	10	129	13	1719	10.2504	1.84988e-06	4.06296e-05	TRUE
EXO1	11	128	17	1715	8.66958	1.85206e-06	4.06296e-05	TRUE
COL11A2	11	128	17	1715	8.66958	1.85206e-06	4.06296e-05	TRUE
PLEKHA5	11	128	17	1715	8.66958	1.85206e-06	4.06296e-05	TRUE
ADAMTS9	14	125	31	1701	6.14555	1.84833e-06	4.06296e-05	TRUE
SLC4A2	11	128	17	1715	8.66958	1.85206e-06	4.06296e-05	TRUE
TANC2	11	128	17	1715	8.66958	1.85206e-06	4.06296e-05	TRUE
ZNF606	11	128	17	1715	8.66958	1.85206e-06	4.06296e-05	TRUE
ERCC2	10	129	13	1719	10.2504	1.84988e-06	4.06296e-05	TRUE
DAXX	10	129	13	1719	10.2504	1.84988e-06	4.06296e-05	TRUE
NKD1	10	129	13	1719	10.2504	1.84988e-06	4.06296e-05	TRUE
DAB1	10	129	13	1719	10.2504	1.84988e-06	4.06296e-05	TRUE
DCTN1	10	129	13	1719	10.2504	1.84988e-06	4.06296e-05	TRUE
CKAP2	10	129	13	1719	10.2504	1.84988e-06	4.06296e-05	TRUE
ROBO3	11	128	17	1715	8.66958	1.85206e-06	4.06296e-05	TRUE
MYH8	14	125	31	1701	6.14555	1.84833e-06	4.06296e-05	TRUE
PPP1R3B	5	134	0	1732	inf	2.11564e-06	4.61901e-05	TRUE
NUDT2	5	134	0	1732	inf	2.11564e-06	4.61901e-05	TRUE
UGT1A7	5	134	0	1732	inf	2.11564e-06	4.61901e-05	TRUE
BIN3	5	134	0	1732	inf	2.11564e-06	4.61901e-05	TRUE
LRRFIP1	5	134	0	1732	inf	2.11564e-06	4.61901e-05	TRUE
COL12A1	22	117	80	1652	3.88291	2.12372e-06	4.63223e-05	TRUE
NRXN2	15	124	37	1695	5.54163	2.27151e-06	4.94985e-05	TRUE
TRPM2	12	127	22	1710	7.34431	2.34825e-06	5.09279e-05	TRUE
INO80	12	127	22	1710	7.34431	2.34825e-06	5.09279e-05	TRUE
BTAF1	12	127	22	1710	7.34431	2.34825e-06	5.09279e-05	TRUE
FILIP1	12	127	22	1710	7.34431	2.34825e-06	5.09279e-05	TRUE
PTPRU	12	127	22	1710	7.34431	2.34825e-06	5.09279e-05	TRUE
FLT4	19	120	61	1671	4.3373	2.46638e-06	5.33885e-05	TRUE
MUC6	19	120	61	1671	4.3373	2.46638e-06	5.33885e-05	TRUE
RB1	14	125	32	1700	5.95	2.48923e-06	5.38319e-05	TRUE
RERE	13	126	27	1705	6.51529	2.54354e-06	5.45417e-05	TRUE
KCNQ5	13	126	27	1705	6.51529	2.54354e-06	5.45417e-05	TRUE
HFM1	13	126	27	1705	6.51529	2.54354e-06	5.45417e-05	TRUE
TLN1	13	126	27	1705	6.51529	2.54354e-06	5.45417e-05	TRUE
MYO7A	13	126	27	1705	6.51529	2.54354e-06	5.45417e-05	TRUE
ASTN2	16	123	43	1689	5.10947	2.53309e-06	5.45417e-05	TRUE
HERC1	16	123	43	1689	5.10947	2.53309e-06	5.45417e-05	TRUE
MYLK	13	126	27	1705	6.51529	2.54354e-06	5.45417e-05	TRUE
CNOT1	13	126	27	1705	6.51529	2.54354e-06	5.45417e-05	TRUE
RAD54L2	9	130	10	1722	11.9215	2.60616e-06	5.4703e-05	TRUE
JMJD7-PLA2G4B	9	130	10	1722	11.9215	2.60616e-06	5.4703e-05	TRUE
EPN2	9	130	10	1722	11.9215	2.60616e-06	5.4703e-05	TRUE
NOL8	9	130	10	1722	11.9215	2.60616e-06	5.4703e-05	TRUE
SAMD4B	9	130	10	1722	11.9215	2.60616e-06	5.4703e-05	TRUE
SIX3	9	130	10	1722	11.9215	2.60616e-06	5.4703e-05	TRUE
NOM1	9	130	10	1722	11.9215	2.60616e-06	5.4703e-05	TRUE
SHCBP1L	9	130	10	1722	11.9215	2.60616e-06	5.4703e-05	TRUE
ACCSL	9	130	10	1722	11.9215	2.60616e-06	5.4703e-05	TRUE
HNRNPM	9	130	10	1722	11.9215	2.60616e-06	5.4703e-05	TRUE
STRN4	9	130	10	1722	11.9215	2.60616e-06	5.4703e-05	TRUE
DHX38	9	130	10	1722	11.9215	2.60616e-06	5.4703e-05	TRUE
KRT23	9	130	10	1722	11.9215	2.60616e-06	5.4703e-05	TRUE
MEPCE	9	130	10	1722	11.9215	2.60616e-06	5.4703e-05	TRUE
RAPGEF1	9	130	10	1722	11.9215	2.60616e-06	5.4703e-05	TRUE
TBX4	9	130	10	1722	11.9215	2.60616e-06	5.4703e-05	TRUE
XRRA1	9	130	10	1722	11.9215	2.60616e-06	5.4703e-05	TRUE
PYGM	9	130	10	1722	11.9215	2.60616e-06	5.4703e-05	TRUE
TTC21A	9	130	10	1722	11.9215	2.60616e-06	5.4703e-05	TRUE
ATP13A4	9	130	10	1722	11.9215	2.60616e-06	5.4703e-05	TRUE
REST	9	130	10	1722	11.9215	2.60616e-06	5.4703e-05	TRUE
KIF5B	9	130	10	1722	11.9215	2.60616e-06	5.4703e-05	TRUE
CLCN2	9	130	10	1722	11.9215	2.60616e-06	5.4703e-05	TRUE
KIAA0556	11	128	18	1714	8.18316	2.7957e-06	5.71068e-05	TRUE
UACA	11	128	18	1714	8.18316	2.7957e-06	5.71068e-05	TRUE
LARS2	7	132	4	1728	22.9091	2.76886e-06	5.71068e-05	TRUE
LPCAT4	7	132	4	1728	22.9091	2.76886e-06	5.71068e-05	TRUE
MSLN	7	132	4	1728	22.9091	2.76886e-06	5.71068e-05	TRUE
PSMD2	11	128	18	1714	8.18316	2.7957e-06	5.71068e-05	TRUE
SETD1A	11	128	18	1714	8.18316	2.7957e-06	5.71068e-05	TRUE
ASAP2	11	128	18	1714	8.18316	2.7957e-06	5.71068e-05	TRUE
CDCA7L	7	132	4	1728	22.9091	2.76886e-06	5.71068e-05	TRUE
EHMT1	11	128	18	1714	8.18316	2.7957e-06	5.71068e-05	TRUE
MCEE	7	132	4	1728	22.9091	2.76886e-06	5.71068e-05	TRUE
SYNRG	7	132	4	1728	22.9091	2.76886e-06	5.71068e-05	TRUE
RNF144A	7	132	4	1728	22.9091	2.76886e-06	5.71068e-05	TRUE
ZNF180	7	132	4	1728	22.9091	2.76886e-06	5.71068e-05	TRUE
SF3B4	7	132	4	1728	22.9091	2.76886e-06	5.71068e-05	TRUE
EIF4ENIF1	7	132	4	1728	22.9091	2.76886e-06	5.71068e-05	TRUE
SH3GLB2	7	132	4	1728	22.9091	2.76886e-06	5.71068e-05	TRUE
FAM118A	7	132	4	1728	22.9091	2.76886e-06	5.71068e-05	TRUE
RSL1D1	7	132	4	1728	22.9091	2.76886e-06	5.71068e-05	TRUE
ZBTB34	7	132	4	1728	22.9091	2.76886e-06	5.71068e-05	TRUE
PIK3R2	11	128	18	1714	8.18316	2.7957e-06	5.71068e-05	TRUE
KDM2B	11	128	18	1714	8.18316	2.7957e-06	5.71068e-05	TRUE
CYTH2	7	132	4	1728	22.9091	2.76886e-06	5.71068e-05	TRUE
MYOM1	11	128	18	1714	8.18316	2.7957e-06	5.71068e-05	TRUE
PCDHGB1	11	128	18	1714	8.18316	2.7957e-06	5.71068e-05	TRUE
FDPS	7	132	4	1728	22.9091	2.76886e-06	5.71068e-05	TRUE
CD3EAP	7	132	4	1728	22.9091	2.76886e-06	5.71068e-05	TRUE
SUSD1	7	132	4	1728	22.9091	2.76886e-06	5.71068e-05	TRUE
C11orf63	11	128	18	1714	8.18316	2.7957e-06	5.71068e-05	TRUE
CYTH3	7	132	4	1728	22.9091	2.76886e-06	5.71068e-05	TRUE
TBC1D9B	10	129	14	1718	9.51274	2.97167e-06	6.00035e-05	TRUE
EZH1	10	129	14	1718	9.51274	2.97167e-06	6.00035e-05	TRUE
TBC1D23	10	129	14	1718	9.51274	2.97167e-06	6.00035e-05	TRUE
DACT1	10	129	14	1718	9.51274	2.97167e-06	6.00035e-05	TRUE
MCPH1	10	129	14	1718	9.51274	2.97167e-06	6.00035e-05	TRUE
ERMP1	10	129	14	1718	9.51274	2.97167e-06	6.00035e-05	TRUE
ROCK2	10	129	14	1718	9.51274	2.97167e-06	6.00035e-05	TRUE
AVPR1A	10	129	14	1718	9.51274	2.97167e-06	6.00035e-05	TRUE
LIG3	10	129	14	1718	9.51274	2.97167e-06	6.00035e-05	TRUE
PDS5A	10	129	14	1718	9.51274	2.97167e-06	6.00035e-05	TRUE
LRTM1	10	129	14	1718	9.51274	2.97167e-06	6.00035e-05	TRUE
NOD2	10	129	14	1718	9.51274	2.97167e-06	6.00035e-05	TRUE
CAMSAP3	10	129	14	1718	9.51274	2.97167e-06	6.00035e-05	TRUE
FREM2	19	120	62	1670	4.26478	3.02009e-06	6.09275e-05	TRUE
FBXO11	8	131	7	1725	15.0491	3.1441e-06	6.15797e-05	TRUE
OR5B12	8	131	7	1725	15.0491	3.1441e-06	6.15797e-05	TRUE
ITGB1	8	131	7	1725	15.0491	3.1441e-06	6.15797e-05	TRUE
EML3	8	131	7	1725	15.0491	3.1441e-06	6.15797e-05	TRUE
ZNF445	8	131	7	1725	15.0491	3.1441e-06	6.15797e-05	TRUE
BUB1B	8	131	7	1725	15.0491	3.1441e-06	6.15797e-05	TRUE
ALS2CL	8	131	7	1725	15.0491	3.1441e-06	6.15797e-05	TRUE
CEP57	8	131	7	1725	15.0491	3.1441e-06	6.15797e-05	TRUE
ZMYM5	8	131	7	1725	15.0491	3.1441e-06	6.15797e-05	TRUE
PLK4	8	131	7	1725	15.0491	3.1441e-06	6.15797e-05	TRUE
NUB1	8	131	7	1725	15.0491	3.1441e-06	6.15797e-05	TRUE
PTK7	8	131	7	1725	15.0491	3.1441e-06	6.15797e-05	TRUE
U2AF2	8	131	7	1725	15.0491	3.1441e-06	6.15797e-05	TRUE
PMPCA	8	131	7	1725	15.0491	3.1441e-06	6.15797e-05	TRUE
HAUS6	8	131	7	1725	15.0491	3.1441e-06	6.15797e-05	TRUE
CCDC151	8	131	7	1725	15.0491	3.1441e-06	6.15797e-05	TRUE
PLCD3	8	131	7	1725	15.0491	3.1441e-06	6.15797e-05	TRUE
ZNF442	8	131	7	1725	15.0491	3.1441e-06	6.15797e-05	TRUE
C11orf57	8	131	7	1725	15.0491	3.1441e-06	6.15797e-05	TRUE
MAN2A1	8	131	7	1725	15.0491	3.1441e-06	6.15797e-05	TRUE
TDRD3	8	131	7	1725	15.0491	3.1441e-06	6.15797e-05	TRUE
AOC3	8	131	7	1725	15.0491	3.1441e-06	6.15797e-05	TRUE
PRPF4	8	131	7	1725	15.0491	3.1441e-06	6.15797e-05	TRUE
NRROS	8	131	7	1725	15.0491	3.1441e-06	6.15797e-05	TRUE
PRR14L	8	131	7	1725	15.0491	3.1441e-06	6.15797e-05	TRUE
KBTBD6	8	131	7	1725	15.0491	3.1441e-06	6.15797e-05	TRUE
C6orf165	8	131	7	1725	15.0491	3.1441e-06	6.15797e-05	TRUE
NRDE2	8	131	7	1725	15.0491	3.1441e-06	6.15797e-05	TRUE
TRPV2	8	131	7	1725	15.0491	3.1441e-06	6.15797e-05	TRUE
MAN2C1	8	131	7	1725	15.0491	3.1441e-06	6.15797e-05	TRUE
KANK2	8	131	7	1725	15.0491	3.1441e-06	6.15797e-05	TRUE
FAM73A	8	131	7	1725	15.0491	3.1441e-06	6.15797e-05	TRUE
TAS2R50	8	131	7	1725	15.0491	3.1441e-06	6.15797e-05	TRUE
H6PD	8	131	7	1725	15.0491	3.1441e-06	6.15797e-05	TRUE
MYCBP2	18	121	56	1676	4.45218	3.22085e-06	6.30288e-05	TRUE
MUC2	16	123	44	1688	4.99039	3.23649e-06	6.32805e-05	TRUE
ABCB1	14	125	33	1699	5.7663	3.32141e-06	6.48299e-05	TRUE
PTPRN2	14	125	33	1699	5.7663	3.32141e-06	6.48299e-05	TRUE
ATG2B	12	127	23	1709	7.02088	3.34783e-06	6.50123e-05	TRUE
MN1	12	127	23	1709	7.02088	3.34783e-06	6.50123e-05	TRUE
ANKRD12	12	127	23	1709	7.02088	3.34783e-06	6.50123e-05	TRUE
ZNFX1	12	127	23	1709	7.02088	3.34783e-06	6.50123e-05	TRUE
MYH14	12	127	23	1709	7.02088	3.34783e-06	6.50123e-05	TRUE
KIDINS220	12	127	23	1709	7.02088	3.34783e-06	6.50123e-05	TRUE
PDGFRA	13	126	28	1704	6.27891	3.48925e-06	6.74716e-05	TRUE
JAK3	13	126	28	1704	6.27891	3.48925e-06	6.74716e-05	TRUE
ADCY1	13	126	28	1704	6.27891	3.48925e-06	6.74716e-05	TRUE
ST18	13	126	28	1704	6.27891	3.48925e-06	6.74716e-05	TRUE
CHD3	13	126	28	1704	6.27891	3.48925e-06	6.74716e-05	TRUE
FAM71F1	6	133	2	1730	39.0226	3.75001e-06	7.1247e-05	TRUE
B9D2	6	133	2	1730	39.0226	3.75001e-06	7.1247e-05	TRUE
SLC30A7	6	133	2	1730	39.0226	3.75001e-06	7.1247e-05	TRUE
STK17B	6	133	2	1730	39.0226	3.75001e-06	7.1247e-05	TRUE
ZCCHC12	6	133	2	1730	39.0226	3.75001e-06	7.1247e-05	TRUE
B3GALT2	6	133	2	1730	39.0226	3.75001e-06	7.1247e-05	TRUE
CLK4	6	133	2	1730	39.0226	3.75001e-06	7.1247e-05	TRUE
SP140L	6	133	2	1730	39.0226	3.75001e-06	7.1247e-05	TRUE
ACTR1B	6	133	2	1730	39.0226	3.75001e-06	7.1247e-05	TRUE
MRPS9	6	133	2	1730	39.0226	3.75001e-06	7.1247e-05	TRUE
LYAR	6	133	2	1730	39.0226	3.75001e-06	7.1247e-05	TRUE
TAF7	6	133	2	1730	39.0226	3.75001e-06	7.1247e-05	TRUE
DLK1	6	133	2	1730	39.0226	3.75001e-06	7.1247e-05	TRUE
CACUL1	6	133	2	1730	39.0226	3.75001e-06	7.1247e-05	TRUE
GPR173	6	133	2	1730	39.0226	3.75001e-06	7.1247e-05	TRUE
TLX1	6	133	2	1730	39.0226	3.75001e-06	7.1247e-05	TRUE
ACD	6	133	2	1730	39.0226	3.75001e-06	7.1247e-05	TRUE
CBLC	6	133	2	1730	39.0226	3.75001e-06	7.1247e-05	TRUE
HSPBP1	6	133	2	1730	39.0226	3.75001e-06	7.1247e-05	TRUE
CYP2U1	6	133	2	1730	39.0226	3.75001e-06	7.1247e-05	TRUE
RLN2	6	133	2	1730	39.0226	3.75001e-06	7.1247e-05	TRUE
MYH9	15	124	39	1693	5.25124	3.85054e-06	7.30356e-05	TRUE
LRP12	15	124	39	1693	5.25124	3.85054e-06	7.30356e-05	TRUE
RIMS1	20	119	70	1662	3.9904	4.0047e-06	7.58965e-05	TRUE
PCDHB14	11	128	19	1713	7.74794	4.13592e-06	7.74831e-05	TRUE
AKAP13	16	123	45	1687	4.8766	4.11065e-06	7.74831e-05	TRUE
INO80D	11	128	19	1713	7.74794	4.13592e-06	7.74831e-05	TRUE
FGFR1	11	128	19	1713	7.74794	4.13592e-06	7.74831e-05	TRUE
MAST4	11	128	19	1713	7.74794	4.13592e-06	7.74831e-05	TRUE
TRPC3	11	128	19	1713	7.74794	4.13592e-06	7.74831e-05	TRUE
EYA4	11	128	19	1713	7.74794	4.13592e-06	7.74831e-05	TRUE
FARP1	11	128	19	1713	7.74794	4.13592e-06	7.74831e-05	TRUE
AHDC1	11	128	19	1713	7.74794	4.13592e-06	7.74831e-05	TRUE
CLIP2	11	128	19	1713	7.74794	4.13592e-06	7.74831e-05	TRUE
IGSF10	17	122	51	1681	4.5929	4.13299e-06	7.74831e-05	TRUE
ZNF106	11	128	19	1713	7.74794	4.13592e-06	7.74831e-05	TRUE
NOTCH2	17	122	51	1681	4.5929	4.13299e-06	7.74831e-05	TRUE
F13B	11	128	19	1713	7.74794	4.13592e-06	7.74831e-05	TRUE
CARD14	9	130	11	1721	10.8315	4.44141e-06	8.10132e-05	TRUE
ARHGEF18	9	130	11	1721	10.8315	4.44141e-06	8.10132e-05	TRUE
THRAP3	9	130	11	1721	10.8315	4.44141e-06	8.10132e-05	TRUE
CDH16	9	130	11	1721	10.8315	4.44141e-06	8.10132e-05	TRUE
UVRAG	9	130	11	1721	10.8315	4.44141e-06	8.10132e-05	TRUE
MEFV	9	130	11	1721	10.8315	4.44141e-06	8.10132e-05	TRUE
BICD2	9	130	11	1721	10.8315	4.44141e-06	8.10132e-05	TRUE
TMPO	9	130	11	1721	10.8315	4.44141e-06	8.10132e-05	TRUE
TMBIM4	9	130	11	1721	10.8315	4.44141e-06	8.10132e-05	TRUE
GEMIN5	9	130	11	1721	10.8315	4.44141e-06	8.10132e-05	TRUE
C15orf39	9	130	11	1721	10.8315	4.44141e-06	8.10132e-05	TRUE
SCUBE3	9	130	11	1721	10.8315	4.44141e-06	8.10132e-05	TRUE
SMARCA1	9	130	11	1721	10.8315	4.44141e-06	8.10132e-05	TRUE
ZNF549	9	130	11	1721	10.8315	4.44141e-06	8.10132e-05	TRUE
PCDHGC3	9	130	11	1721	10.8315	4.44141e-06	8.10132e-05	TRUE
DDX18	9	130	11	1721	10.8315	4.44141e-06	8.10132e-05	TRUE
C4orf21	9	130	11	1721	10.8315	4.44141e-06	8.10132e-05	TRUE
ASAP1	9	130	11	1721	10.8315	4.44141e-06	8.10132e-05	TRUE
RNF216	9	130	11	1721	10.8315	4.44141e-06	8.10132e-05	TRUE
TSPEAR	9	130	11	1721	10.8315	4.44141e-06	8.10132e-05	TRUE
CCDC38	9	130	11	1721	10.8315	4.44141e-06	8.10132e-05	TRUE
KRT6A	9	130	11	1721	10.8315	4.44141e-06	8.10132e-05	TRUE
CCDC63	9	130	11	1721	10.8315	4.44141e-06	8.10132e-05	TRUE
PCDH12	9	130	11	1721	10.8315	4.44141e-06	8.10132e-05	TRUE
AMER2	9	130	11	1721	10.8315	4.44141e-06	8.10132e-05	TRUE
ANKIB1	9	130	11	1721	10.8315	4.44141e-06	8.10132e-05	TRUE
DIS3L2	9	130	11	1721	10.8315	4.44141e-06	8.10132e-05	TRUE
HTT	14	125	34	1698	5.59341	4.39294e-06	8.10132e-05	TRUE
CC2D2A	9	130	11	1721	10.8315	4.44141e-06	8.10132e-05	TRUE
FHOD1	9	130	11	1721	10.8315	4.44141e-06	8.10132e-05	TRUE
VWA5A	9	130	11	1721	10.8315	4.44141e-06	8.10132e-05	TRUE
BICD1	9	130	11	1721	10.8315	4.44141e-06	8.10132e-05	TRUE
HEATR4	9	130	11	1721	10.8315	4.44141e-06	8.10132e-05	TRUE
DDB1	10	129	15	1717	8.87339	4.64117e-06	8.36547e-05	TRUE
SMG5	10	129	15	1717	8.87339	4.64117e-06	8.36547e-05	TRUE
SYNE1	39	100	220	1512	2.68036	4.62754e-06	8.36547e-05	TRUE
ZBTB4	10	129	15	1717	8.87339	4.64117e-06	8.36547e-05	TRUE
SIN3B	10	129	15	1717	8.87339	4.64117e-06	8.36547e-05	TRUE
HIC2	10	129	15	1717	8.87339	4.64117e-06	8.36547e-05	TRUE
AP2A2	10	129	15	1717	8.87339	4.64117e-06	8.36547e-05	TRUE
LPHN1	10	129	15	1717	8.87339	4.64117e-06	8.36547e-05	TRUE
LRRC16A	10	129	15	1717	8.87339	4.64117e-06	8.36547e-05	TRUE
KIAA1755	10	129	15	1717	8.87339	4.64117e-06	8.36547e-05	TRUE
KCNF1	10	129	15	1717	8.87339	4.64117e-06	8.36547e-05	TRUE
GNAZ	10	129	15	1717	8.87339	4.64117e-06	8.36547e-05	TRUE
AARS2	10	129	15	1717	8.87339	4.64117e-06	8.36547e-05	TRUE
C3orf20	10	129	15	1717	8.87339	4.64117e-06	8.36547e-05	TRUE
AMPD3	10	129	15	1717	8.87339	4.64117e-06	8.36547e-05	TRUE
DAB2IP	12	127	24	1708	6.72441	4.70472e-06	8.44667e-05	TRUE
DPP6	12	127	24	1708	6.72441	4.70472e-06	8.44667e-05	TRUE
TPR	12	127	24	1708	6.72441	4.70472e-06	8.44667e-05	TRUE
XRN1	12	127	24	1708	6.72441	4.70472e-06	8.44667e-05	TRUE
EPG5	12	127	24	1708	6.72441	4.70472e-06	8.44667e-05	TRUE
GATA3	13	126	29	1703	6.05884	4.73422e-06	8.473e-05	TRUE
ABCB4	13	126	29	1703	6.05884	4.73422e-06	8.473e-05	TRUE
SHANK2	13	126	29	1703	6.05884	4.73422e-06	8.473e-05	TRUE
KIF16B	13	126	29	1703	6.05884	4.73422e-06	8.473e-05	TRUE
DNAH8	20	119	71	1661	3.93183	4.81124e-06	8.59065e-05	TRUE
NAV3	20	119	71	1661	3.93183	4.81124e-06	8.59065e-05	TRUE
RELN	20	119	71	1661	3.93183	4.81124e-06	8.59065e-05	TRUE
ACACB	15	124	40	1692	5.11694	4.96034e-06	8.83614e-05	TRUE
TLL1	15	124	40	1692	5.11694	4.96034e-06	8.83614e-05	TRUE
DLC1	15	124	40	1692	5.11694	4.96034e-06	8.83614e-05	TRUE
MUC16	44	95	268	1464	2.53009	5.00563e-06	8.90986e-05	TRUE
ERBB4	29	110	135	1597	3.11872	5.12358e-06	9.10842e-05	TRUE
FLG	31	108	154	1578	2.9412	5.12515e-06	9.10842e-05	TRUE
KIF26B	14	125	35	1697	5.4304	5.7617e-06	0.000102	TRUE
TET2	14	125	35	1697	5.4304	5.7617e-06	0.000102	TRUE
CUX2	14	125	35	1697	5.4304	5.7617e-06	0.000102	TRUE
PKD1L1	14	125	35	1697	5.4304	5.7617e-06	0.000102	TRUE
CUX1	14	125	35	1697	5.4304	5.7617e-06	0.000102	TRUE
FBXO21	8	131	8	1724	13.1603	5.89623e-06	0.000102397	TRUE
AP1G2	8	131	8	1724	13.1603	5.89623e-06	0.000102397	TRUE
DAB2	8	131	8	1724	13.1603	5.89623e-06	0.000102397	TRUE
B4GALNT1	8	131	8	1724	13.1603	5.89623e-06	0.000102397	TRUE
EPB42	8	131	8	1724	13.1603	5.89623e-06	0.000102397	TRUE
CNGA1	8	131	8	1724	13.1603	5.89623e-06	0.000102397	TRUE
XKR6	8	131	8	1724	13.1603	5.89623e-06	0.000102397	TRUE
INTS2	8	131	8	1724	13.1603	5.89623e-06	0.000102397	TRUE
NAPEPLD	8	131	8	1724	13.1603	5.89623e-06	0.000102397	TRUE
SHC1	8	131	8	1724	13.1603	5.89623e-06	0.000102397	TRUE
SETDB2	8	131	8	1724	13.1603	5.89623e-06	0.000102397	TRUE
SMPD4	8	131	8	1724	13.1603	5.89623e-06	0.000102397	TRUE
CLCN4	8	131	8	1724	13.1603	5.89623e-06	0.000102397	TRUE
GPR114	8	131	8	1724	13.1603	5.89623e-06	0.000102397	TRUE
KCNG2	8	131	8	1724	13.1603	5.89623e-06	0.000102397	TRUE
SENP3	8	131	8	1724	13.1603	5.89623e-06	0.000102397	TRUE
PUS7	8	131	8	1724	13.1603	5.89623e-06	0.000102397	TRUE
GOT1L1	8	131	8	1724	13.1603	5.89623e-06	0.000102397	TRUE
HK2	8	131	8	1724	13.1603	5.89623e-06	0.000102397	TRUE
ZNF574	8	131	8	1724	13.1603	5.89623e-06	0.000102397	TRUE
ZGPAT	8	131	8	1724	13.1603	5.89623e-06	0.000102397	TRUE
DMTN	8	131	8	1724	13.1603	5.89623e-06	0.000102397	TRUE
C10orf68	8	131	8	1724	13.1603	5.89623e-06	0.000102397	TRUE
AIM1L	8	131	8	1724	13.1603	5.89623e-06	0.000102397	TRUE
NXN	8	131	8	1724	13.1603	5.89623e-06	0.000102397	TRUE
PREX1	11	128	20	1712	7.35625	6.00647e-06	0.000103524	TRUE
PLXNB3	11	128	20	1712	7.35625	6.00647e-06	0.000103524	TRUE
KIAA1199	11	128	20	1712	7.35625	6.00647e-06	0.000103524	TRUE
TENC1	11	128	20	1712	7.35625	6.00647e-06	0.000103524	TRUE
LAMC1	11	128	20	1712	7.35625	6.00647e-06	0.000103524	TRUE
PLCB1	11	128	20	1712	7.35625	6.00647e-06	0.000103524	TRUE
DAGLA	11	128	20	1712	7.35625	6.00647e-06	0.000103524	TRUE
AGRN	11	128	20	1712	7.35625	6.00647e-06	0.000103524	TRUE
F5	11	128	20	1712	7.35625	6.00647e-06	0.000103524	TRUE
CCDC80	11	128	20	1712	7.35625	6.00647e-06	0.000103524	TRUE
PEG10	7	132	5	1727	18.3167	6.23448e-06	0.000104689	TRUE
TMEM161A	7	132	5	1727	18.3167	6.23448e-06	0.000104689	TRUE
CEP135	7	132	5	1727	18.3167	6.23448e-06	0.000104689	TRUE
TPD52L1	7	132	5	1727	18.3167	6.23448e-06	0.000104689	TRUE
GLCE	7	132	5	1727	18.3167	6.23448e-06	0.000104689	TRUE
PHF15	7	132	5	1727	18.3167	6.23448e-06	0.000104689	TRUE
MIA2	7	132	5	1727	18.3167	6.23448e-06	0.000104689	TRUE
TSSK2	7	132	5	1727	18.3167	6.23448e-06	0.000104689	TRUE
OR51B5	7	132	5	1727	18.3167	6.23448e-06	0.000104689	TRUE
IRGQ	7	132	5	1727	18.3167	6.23448e-06	0.000104689	TRUE
ALOXE3	7	132	5	1727	18.3167	6.23448e-06	0.000104689	TRUE
PKNOX1	7	132	5	1727	18.3167	6.23448e-06	0.000104689	TRUE
SMPD3	7	132	5	1727	18.3167	6.23448e-06	0.000104689	TRUE
PIF1	7	132	5	1727	18.3167	6.23448e-06	0.000104689	TRUE
POU3F3	7	132	5	1727	18.3167	6.23448e-06	0.000104689	TRUE
FKBP15	7	132	5	1727	18.3167	6.23448e-06	0.000104689	TRUE
GPR37L1	7	132	5	1727	18.3167	6.23448e-06	0.000104689	TRUE
ZNF791	7	132	5	1727	18.3167	6.23448e-06	0.000104689	TRUE
HHAT	7	132	5	1727	18.3167	6.23448e-06	0.000104689	TRUE
CAPN3	7	132	5	1727	18.3167	6.23448e-06	0.000104689	TRUE
SQSTM1	7	132	5	1727	18.3167	6.23448e-06	0.000104689	TRUE
GALR2	7	132	5	1727	18.3167	6.23448e-06	0.000104689	TRUE
FLOT2	7	132	5	1727	18.3167	6.23448e-06	0.000104689	TRUE
RABL6	7	132	5	1727	18.3167	6.23448e-06	0.000104689	TRUE
SPATA2	7	132	5	1727	18.3167	6.23448e-06	0.000104689	TRUE
SSUH2	7	132	5	1727	18.3167	6.23448e-06	0.000104689	TRUE
FGF22	7	132	5	1727	18.3167	6.23448e-06	0.000104689	TRUE
USP22	7	132	5	1727	18.3167	6.23448e-06	0.000104689	TRUE
WRAP53	7	132	5	1727	18.3167	6.23448e-06	0.000104689	TRUE
ZNF337	7	132	5	1727	18.3167	6.23448e-06	0.000104689	TRUE
HIST1H1A	7	132	5	1727	18.3167	6.23448e-06	0.000104689	TRUE
SLC16A10	7	132	5	1727	18.3167	6.23448e-06	0.000104689	TRUE
ZNF780B	7	132	5	1727	18.3167	6.23448e-06	0.000104689	TRUE
AQP10	7	132	5	1727	18.3167	6.23448e-06	0.000104689	TRUE
ATG9A	7	132	5	1727	18.3167	6.23448e-06	0.000104689	TRUE
DIP2C	13	126	30	1702	5.85344	6.35711e-06	0.000106555	TRUE
KCNA4	13	126	30	1702	5.85344	6.35711e-06	0.000106555	TRUE
MXRA5	17	122	53	1679	4.41432	6.3596e-06	0.000106555	TRUE
ERCC6	12	127	25	1707	6.45165	6.5234e-06	0.000109139	TRUE
GRIK2	16	123	47	1685	4.66355	6.51945e-06	0.000109139	TRUE
SFI1	10	129	16	1716	8.31395	7.06749e-06	0.00011645	TRUE
EFCAB5	10	129	16	1716	8.31395	7.06749e-06	0.00011645	TRUE
HK1	10	129	16	1716	8.31395	7.06749e-06	0.00011645	TRUE
ATP13A3	10	129	16	1716	8.31395	7.06749e-06	0.00011645	TRUE
MCF2L2	10	129	16	1716	8.31395	7.06749e-06	0.00011645	TRUE
N4BP2	10	129	16	1716	8.31395	7.06749e-06	0.00011645	TRUE
ADAM7	10	129	16	1716	8.31395	7.06749e-06	0.00011645	TRUE
AFF1	10	129	16	1716	8.31395	7.06749e-06	0.00011645	TRUE
WWC1	10	129	16	1716	8.31395	7.06749e-06	0.00011645	TRUE
ARID4A	10	129	16	1716	8.31395	7.06749e-06	0.00011645	TRUE
HCFC1	10	129	16	1716	8.31395	7.06749e-06	0.00011645	TRUE
SH3KBP1	10	129	16	1716	8.31395	7.06749e-06	0.00011645	TRUE
SPG11	10	129	16	1716	8.31395	7.06749e-06	0.00011645	TRUE
ARHGAP35	10	129	16	1716	8.31395	7.06749e-06	0.00011645	TRUE
PPP1R26	10	129	16	1716	8.31395	7.06749e-06	0.00011645	TRUE
ACSS1	10	129	16	1716	8.31395	7.06749e-06	0.00011645	TRUE
CTBP2	10	129	16	1716	8.31395	7.06749e-06	0.00011645	TRUE
TNRC6C	10	129	16	1716	8.31395	7.06749e-06	0.00011645	TRUE
MTTP	10	129	16	1716	8.31395	7.06749e-06	0.00011645	TRUE
TRPM7	10	129	16	1716	8.31395	7.06749e-06	0.00011645	TRUE
TRAM1L1	10	129	16	1716	8.31395	7.06749e-06	0.00011645	TRUE
OTUD4	9	130	12	1720	9.92308	7.28534e-06	0.000118417	TRUE
MYBBP1A	9	130	12	1720	9.92308	7.28534e-06	0.000118417	TRUE
SMARCC1	9	130	12	1720	9.92308	7.28534e-06	0.000118417	TRUE
KIAA1161	9	130	12	1720	9.92308	7.28534e-06	0.000118417	TRUE
R3HDM1	9	130	12	1720	9.92308	7.28534e-06	0.000118417	TRUE
ZBTB41	9	130	12	1720	9.92308	7.28534e-06	0.000118417	TRUE
SH3PXD2A	9	130	12	1720	9.92308	7.28534e-06	0.000118417	TRUE
KLHL34	9	130	12	1720	9.92308	7.28534e-06	0.000118417	TRUE
LRIG2	9	130	12	1720	9.92308	7.28534e-06	0.000118417	TRUE
FAM135A	9	130	12	1720	9.92308	7.28534e-06	0.000118417	TRUE
MRE11A	9	130	12	1720	9.92308	7.28534e-06	0.000118417	TRUE
SYNPO2L	9	130	12	1720	9.92308	7.28534e-06	0.000118417	TRUE
PXDNL	18	121	60	1672	4.14545	7.26612e-06	0.000118417	TRUE
TAP2	9	130	12	1720	9.92308	7.28534e-06	0.000118417	TRUE
SULF2	9	130	12	1720	9.92308	7.28534e-06	0.000118417	TRUE
ITGA2	9	130	12	1720	9.92308	7.28534e-06	0.000118417	TRUE
RFC3	9	130	12	1720	9.92308	7.28534e-06	0.000118417	TRUE
TYK2	9	130	12	1720	9.92308	7.28534e-06	0.000118417	TRUE
COPB2	9	130	12	1720	9.92308	7.28534e-06	0.000118417	TRUE
SETX	14	125	36	1696	5.27644	7.49693e-06	0.000121769	TRUE
TGFBR2	17	122	54	1678	4.32999	7.83491e-06	0.000127078	TRUE
TET1	17	122	54	1678	4.32999	7.83491e-06	0.000127078	TRUE
SPTBN4	15	124	42	1690	4.86751	8.07055e-06	0.000130714	TRUE
TSC2	15	124	42	1690	4.86751	8.07055e-06	0.000130714	TRUE
ABCA13	22	117	88	1644	3.51282	8.08644e-06	0.000130879	TRUE
PCDH10	20	119	74	1658	3.76561	8.19285e-06	0.000132507	TRUE
IRX1	13	126	31	1701	5.66129	8.45306e-06	0.000136233	TRUE
COL6A2	13	126	31	1701	5.66129	8.45306e-06	0.000136233	TRUE
PCDHA1	13	126	31	1701	5.66129	8.45306e-06	0.000136233	TRUE
EVC	13	126	31	1701	5.66129	8.45306e-06	0.000136233	TRUE
CEP290	13	126	31	1701	5.66129	8.45306e-06	0.000136233	TRUE
NBAS	11	128	21	1711	7.00186	8.57567e-06	0.000137049	TRUE
PTPRG	11	128	21	1711	7.00186	8.57567e-06	0.000137049	TRUE
COL5A2	11	128	21	1711	7.00186	8.57567e-06	0.000137049	TRUE
SGOL2	11	128	21	1711	7.00186	8.57567e-06	0.000137049	TRUE
MRC2	11	128	21	1711	7.00186	8.57567e-06	0.000137049	TRUE
ZMIZ1	11	128	21	1711	7.00186	8.57567e-06	0.000137049	TRUE
NKTR	11	128	21	1711	7.00186	8.57567e-06	0.000137049	TRUE
UMODL1	11	128	21	1711	7.00186	8.57567e-06	0.000137049	TRUE
MAP7D3	11	128	21	1711	7.00186	8.57567e-06	0.000137049	TRUE
WDR90	11	128	21	1711	7.00186	8.57567e-06	0.000137049	TRUE
OR5M3	11	128	21	1711	7.00186	8.57567e-06	0.000137049	TRUE
AMBRA1	11	128	21	1711	7.00186	8.57567e-06	0.000137049	TRUE
CDH23	18	121	61	1671	4.07506	8.81815e-06	0.000140825	TRUE
TIAM2	12	127	26	1706	6.19988	8.93231e-06	0.00014225	TRUE
HLA-A	12	127	26	1706	6.19988	8.93231e-06	0.00014225	TRUE
ADAMTS14	12	127	26	1706	6.19988	8.93231e-06	0.00014225	TRUE
SDHA	12	127	26	1706	6.19988	8.93231e-06	0.00014225	TRUE
HIVEP2	14	125	37	1695	5.13081	9.68086e-06	0.000153957	TRUE
PCDH19	14	125	37	1695	5.13081	9.68086e-06	0.000153957	TRUE
NISCH	10	129	17	1715	7.82034	1.05189e-05	0.000159445	TRUE
GPR4	6	133	3	1729	26	1.05636e-05	0.000159445	TRUE
ACAT1	6	133	3	1729	26	1.05636e-05	0.000159445	TRUE
BNIP1	6	133	3	1729	26	1.05636e-05	0.000159445	TRUE
KIAA0586	8	131	9	1723	11.6913	1.04434e-05	0.000159445	TRUE
VSIG10	8	131	9	1723	11.6913	1.04434e-05	0.000159445	TRUE
SP140	10	129	17	1715	7.82034	1.05189e-05	0.000159445	TRUE
P2RY2	6	133	3	1729	26	1.05636e-05	0.000159445	TRUE
ADAM22	10	129	17	1715	7.82034	1.05189e-05	0.000159445	TRUE
NAALADL2	10	129	17	1715	7.82034	1.05189e-05	0.000159445	TRUE
KDM4A	8	131	9	1723	11.6913	1.04434e-05	0.000159445	TRUE
ADPRHL2	6	133	3	1729	26	1.05636e-05	0.000159445	TRUE
DOC2A	6	133	3	1729	26	1.05636e-05	0.000159445	TRUE
NPAS2	8	131	9	1723	11.6913	1.04434e-05	0.000159445	TRUE
IPO7	8	131	9	1723	11.6913	1.04434e-05	0.000159445	TRUE
LTBP3	10	129	17	1715	7.82034	1.05189e-05	0.000159445	TRUE
MTSS1	10	129	17	1715	7.82034	1.05189e-05	0.000159445	TRUE
KCTD21	6	133	3	1729	26	1.05636e-05	0.000159445	TRUE
KIAA1468	8	131	9	1723	11.6913	1.04434e-05	0.000159445	TRUE
MAP3K4	10	129	17	1715	7.82034	1.05189e-05	0.000159445	TRUE
PEX1	8	131	9	1723	11.6913	1.04434e-05	0.000159445	TRUE
SLCO4A1	8	131	9	1723	11.6913	1.04434e-05	0.000159445	TRUE
RALGAPA2	10	129	17	1715	7.82034	1.05189e-05	0.000159445	TRUE
TCEB3	10	129	17	1715	7.82034	1.05189e-05	0.000159445	TRUE
TTLL4	8	131	9	1723	11.6913	1.04434e-05	0.000159445	TRUE
ZBTB7C	10	129	17	1715	7.82034	1.05189e-05	0.000159445	TRUE
FXR2	8	131	9	1723	11.6913	1.04434e-05	0.000159445	TRUE
ADCY9	10	129	17	1715	7.82034	1.05189e-05	0.000159445	TRUE
TONSL	10	129	17	1715	7.82034	1.05189e-05	0.000159445	TRUE
MORC1	10	129	17	1715	7.82034	1.05189e-05	0.000159445	TRUE
SYNGAP1	10	129	17	1715	7.82034	1.05189e-05	0.000159445	TRUE
SULT1A2	6	133	3	1729	26	1.05636e-05	0.000159445	TRUE
LIAS	6	133	3	1729	26	1.05636e-05	0.000159445	TRUE
AGTR2	6	133	3	1729	26	1.05636e-05	0.000159445	TRUE
PIWIL2	8	131	9	1723	11.6913	1.04434e-05	0.000159445	TRUE
BCAR3	8	131	9	1723	11.6913	1.04434e-05	0.000159445	TRUE
CDCA7	6	133	3	1729	26	1.05636e-05	0.000159445	TRUE
MUS81	6	133	3	1729	26	1.05636e-05	0.000159445	TRUE
ATP2B4	10	129	17	1715	7.82034	1.05189e-05	0.000159445	TRUE
ALDH3A2	6	133	3	1729	26	1.05636e-05	0.000159445	TRUE
MAP9	8	131	9	1723	11.6913	1.04434e-05	0.000159445	TRUE
RBM45	8	131	9	1723	11.6913	1.04434e-05	0.000159445	TRUE
NOSTRIN	8	131	9	1723	11.6913	1.04434e-05	0.000159445	TRUE
ANKHD1	10	129	17	1715	7.82034	1.05189e-05	0.000159445	TRUE
FBXO18	8	131	9	1723	11.6913	1.04434e-05	0.000159445	TRUE
SCLY	6	133	3	1729	26	1.05636e-05	0.000159445	TRUE
CTSC	8	131	9	1723	11.6913	1.04434e-05	0.000159445	TRUE
DHX29	8	131	9	1723	11.6913	1.04434e-05	0.000159445	TRUE
HNRNPH2	6	133	3	1729	26	1.05636e-05	0.000159445	TRUE
LUZP4	6	133	3	1729	26	1.05636e-05	0.000159445	TRUE
PTPN21	10	129	17	1715	7.82034	1.05189e-05	0.000159445	TRUE
EIF2AK1	8	131	9	1723	11.6913	1.04434e-05	0.000159445	TRUE
MARK2	10	129	17	1715	7.82034	1.05189e-05	0.000159445	TRUE
DYRK1B	8	131	9	1723	11.6913	1.04434e-05	0.000159445	TRUE
MCM2	8	131	9	1723	11.6913	1.04434e-05	0.000159445	TRUE
EMILIN1	8	131	9	1723	11.6913	1.04434e-05	0.000159445	TRUE
HIPK4	8	131	9	1723	11.6913	1.04434e-05	0.000159445	TRUE
MARCKS	8	131	9	1723	11.6913	1.04434e-05	0.000159445	TRUE
ZP2	8	131	9	1723	11.6913	1.04434e-05	0.000159445	TRUE
CXorf57	6	133	3	1729	26	1.05636e-05	0.000159445	TRUE
SLC11A2	6	133	3	1729	26	1.05636e-05	0.000159445	TRUE
POT1	8	131	9	1723	11.6913	1.04434e-05	0.000159445	TRUE
SH3BP2	6	133	3	1729	26	1.05636e-05	0.000159445	TRUE
MED25	8	131	9	1723	11.6913	1.04434e-05	0.000159445	TRUE
GTF3C2	8	131	9	1723	11.6913	1.04434e-05	0.000159445	TRUE
PAK4	6	133	3	1729	26	1.05636e-05	0.000159445	TRUE
GAN	6	133	3	1729	26	1.05636e-05	0.000159445	TRUE
NPHP4	10	129	17	1715	7.82034	1.05189e-05	0.000159445	TRUE
NSG1	6	133	3	1729	26	1.05636e-05	0.000159445	TRUE
CACTIN	8	131	9	1723	11.6913	1.04434e-05	0.000159445	TRUE
RMI1	6	133	3	1729	26	1.05636e-05	0.000159445	TRUE
BTBD16	6	133	3	1729	26	1.05636e-05	0.000159445	TRUE
TRIP10	8	131	9	1723	11.6913	1.04434e-05	0.000159445	TRUE
EXOC2	8	131	9	1723	11.6913	1.04434e-05	0.000159445	TRUE
AOC1	8	131	9	1723	11.6913	1.04434e-05	0.000159445	TRUE
PIK3R4	8	131	9	1723	11.6913	1.04434e-05	0.000159445	TRUE
SBF2	10	129	17	1715	7.82034	1.05189e-05	0.000159445	TRUE
A2M	13	126	32	1700	5.48115	1.11362e-05	0.000167645	TRUE
CACNA1G	13	126	32	1700	5.48115	1.11362e-05	0.000167645	TRUE
EVPL	13	126	32	1700	5.48115	1.11362e-05	0.000167645	TRUE
SPG20	13	126	32	1700	5.48115	1.11362e-05	0.000167645	TRUE
SLITRK5	19	120	69	1663	3.81606	1.12865e-05	0.000169796	TRUE
KIAA0196	9	130	13	1719	9.15444	1.15566e-05	0.000171264	TRUE
GART	9	130	13	1719	9.15444	1.15566e-05	0.000171264	TRUE
NRP1	9	130	13	1719	9.15444	1.15566e-05	0.000171264	TRUE
PIP5K1C	9	130	13	1719	9.15444	1.15566e-05	0.000171264	TRUE
ZNF169	9	130	13	1719	9.15444	1.15566e-05	0.000171264	TRUE
CRIM1	9	130	13	1719	9.15444	1.15566e-05	0.000171264	TRUE
SLC45A1	9	130	13	1719	9.15444	1.15566e-05	0.000171264	TRUE
COIL	9	130	13	1719	9.15444	1.15566e-05	0.000171264	TRUE
XPO7	9	130	13	1719	9.15444	1.15566e-05	0.000171264	TRUE
PPP6R2	9	130	13	1719	9.15444	1.15566e-05	0.000171264	TRUE
DLL1	9	130	13	1719	9.15444	1.15566e-05	0.000171264	TRUE
PKP4	9	130	13	1719	9.15444	1.15566e-05	0.000171264	TRUE
PER3	9	130	13	1719	9.15444	1.15566e-05	0.000171264	TRUE
RAF1	9	130	13	1719	9.15444	1.15566e-05	0.000171264	TRUE
MKL1	9	130	13	1719	9.15444	1.15566e-05	0.000171264	TRUE
DDX58	9	130	13	1719	9.15444	1.15566e-05	0.000171264	TRUE
RNF145	9	130	13	1719	9.15444	1.15566e-05	0.000171264	TRUE
SUSD2	9	130	13	1719	9.15444	1.15566e-05	0.000171264	TRUE
IKBKAP	9	130	13	1719	9.15444	1.15566e-05	0.000171264	TRUE
ZNF845	9	130	13	1719	9.15444	1.15566e-05	0.000171264	TRUE
SLC35F5	9	130	13	1719	9.15444	1.15566e-05	0.000171264	TRUE
VCL	9	130	13	1719	9.15444	1.15566e-05	0.000171264	TRUE
ABCB6	9	130	13	1719	9.15444	1.15566e-05	0.000171264	TRUE
LMNB1	5	134	1	1731	64.5896	1.19342e-05	0.00017493	TRUE
TMEM183A	5	134	1	1731	64.5896	1.19342e-05	0.00017493	TRUE
UCP3	5	134	1	1731	64.5896	1.19342e-05	0.00017493	TRUE
RAP1B	5	134	1	1731	64.5896	1.19342e-05	0.00017493	TRUE
PQLC2	5	134	1	1731	64.5896	1.19342e-05	0.00017493	TRUE
RLBP1	5	134	1	1731	64.5896	1.19342e-05	0.00017493	TRUE
EIF3M	5	134	1	1731	64.5896	1.19342e-05	0.00017493	TRUE
FANCL	5	134	1	1731	64.5896	1.19342e-05	0.00017493	TRUE
PRR22	5	134	1	1731	64.5896	1.19342e-05	0.00017493	TRUE
PSMC3IP	5	134	1	1731	64.5896	1.19342e-05	0.00017493	TRUE
C3orf58	5	134	1	1731	64.5896	1.19342e-05	0.00017493	TRUE
SRPX2	5	134	1	1731	64.5896	1.19342e-05	0.00017493	TRUE
PAK1IP1	5	134	1	1731	64.5896	1.19342e-05	0.00017493	TRUE
FRS3	5	134	1	1731	64.5896	1.19342e-05	0.00017493	TRUE
NHLRC2	5	134	1	1731	64.5896	1.19342e-05	0.00017493	TRUE
B4GALT7	5	134	1	1731	64.5896	1.19342e-05	0.00017493	TRUE
CKB	5	134	1	1731	64.5896	1.19342e-05	0.00017493	TRUE
DEPDC5	11	128	22	1710	6.67969	1.20526e-05	0.000175491	TRUE
LRRC16B	11	128	22	1710	6.67969	1.20526e-05	0.000175491	TRUE
TRERF1	11	128	22	1710	6.67969	1.20526e-05	0.000175491	TRUE
PCDHGA5	11	128	22	1710	6.67969	1.20526e-05	0.000175491	TRUE
DYNC1I2	12	127	27	1705	5.96675	1.20877e-05	0.000175491	TRUE
KIAA0100	12	127	27	1705	5.96675	1.20877e-05	0.000175491	TRUE
BRCA1	12	127	27	1705	5.96675	1.20877e-05	0.000175491	TRUE
COL27A1	12	127	27	1705	5.96675	1.20877e-05	0.000175491	TRUE
LRRN3	12	127	27	1705	5.96675	1.20877e-05	0.000175491	TRUE
DLGAP2	12	127	27	1705	5.96675	1.20877e-05	0.000175491	TRUE
ITGAL	12	127	27	1705	5.96675	1.20877e-05	0.000175491	TRUE
TEK	12	127	27	1705	5.96675	1.20877e-05	0.000175491	TRUE
ARHGEF11	11	128	22	1710	6.67969	1.20526e-05	0.000175491	TRUE
KIF1B	12	127	27	1705	5.96675	1.20877e-05	0.000175491	TRUE
TNFAIP3	11	128	22	1710	6.67969	1.20526e-05	0.000175491	TRUE
PUS7L	7	132	6	1726	15.2551	1.26736e-05	0.00017789	TRUE
CEP63	7	132	6	1726	15.2551	1.26736e-05	0.00017789	TRUE
SATL1	7	132	6	1726	15.2551	1.26736e-05	0.00017789	TRUE
HSP90B1	7	132	6	1726	15.2551	1.26736e-05	0.00017789	TRUE
HTRA1	7	132	6	1726	15.2551	1.26736e-05	0.00017789	TRUE
CPT1B	7	132	6	1726	15.2551	1.26736e-05	0.00017789	TRUE
APOA1	7	132	6	1726	15.2551	1.26736e-05	0.00017789	TRUE
BAHD1	7	132	6	1726	15.2551	1.26736e-05	0.00017789	TRUE
PPP1R12C	7	132	6	1726	15.2551	1.26736e-05	0.00017789	TRUE
FANCE	7	132	6	1726	15.2551	1.26736e-05	0.00017789	TRUE
GNE	7	132	6	1726	15.2551	1.26736e-05	0.00017789	TRUE
TNIP1	7	132	6	1726	15.2551	1.26736e-05	0.00017789	TRUE
TMEM57	7	132	6	1726	15.2551	1.26736e-05	0.00017789	TRUE
INHBB	7	132	6	1726	15.2551	1.26736e-05	0.00017789	TRUE
MAP3K3	7	132	6	1726	15.2551	1.26736e-05	0.00017789	TRUE
SMOX	7	132	6	1726	15.2551	1.26736e-05	0.00017789	TRUE
UNC5CL	7	132	6	1726	15.2551	1.26736e-05	0.00017789	TRUE
DCP1B	7	132	6	1726	15.2551	1.26736e-05	0.00017789	TRUE
NRF1	7	132	6	1726	15.2551	1.26736e-05	0.00017789	TRUE
ACTG2	7	132	6	1726	15.2551	1.26736e-05	0.00017789	TRUE
TRIP4	7	132	6	1726	15.2551	1.26736e-05	0.00017789	TRUE
GABRD	7	132	6	1726	15.2551	1.26736e-05	0.00017789	TRUE
GRIN1	7	132	6	1726	15.2551	1.26736e-05	0.00017789	TRUE
HSPH1	7	132	6	1726	15.2551	1.26736e-05	0.00017789	TRUE
TGFB3	7	132	6	1726	15.2551	1.26736e-05	0.00017789	TRUE
IFFO1	7	132	6	1726	15.2551	1.26736e-05	0.00017789	TRUE
ABCD4	7	132	6	1726	15.2551	1.26736e-05	0.00017789	TRUE
SAMD3	7	132	6	1726	15.2551	1.26736e-05	0.00017789	TRUE
ZNF268	7	132	6	1726	15.2551	1.26736e-05	0.00017789	TRUE
ZNF8	7	132	6	1726	15.2551	1.26736e-05	0.00017789	TRUE
EXOC3L4	7	132	6	1726	15.2551	1.26736e-05	0.00017789	TRUE
DVL2	7	132	6	1726	15.2551	1.26736e-05	0.00017789	TRUE
OR52N5	7	132	6	1726	15.2551	1.26736e-05	0.00017789	TRUE
C9	7	132	6	1726	15.2551	1.26736e-05	0.00017789	TRUE
SLC20A2	7	132	6	1726	15.2551	1.26736e-05	0.00017789	TRUE
SLC25A13	7	132	6	1726	15.2551	1.26736e-05	0.00017789	TRUE
NDOR1	7	132	6	1726	15.2551	1.26736e-05	0.00017789	TRUE
PADI2	7	132	6	1726	15.2551	1.26736e-05	0.00017789	TRUE
AGT	7	132	6	1726	15.2551	1.26736e-05	0.00017789	TRUE
EPHX1	7	132	6	1726	15.2551	1.26736e-05	0.00017789	TRUE
PABPC1L	7	132	6	1726	15.2551	1.26736e-05	0.00017789	TRUE
OCA2	14	125	38	1694	4.99284	1.24106e-05	0.00017789	TRUE
LHX4	7	132	6	1726	15.2551	1.26736e-05	0.00017789	TRUE
TAAR6	7	132	6	1726	15.2551	1.26736e-05	0.00017789	TRUE
SLAMF1	7	132	6	1726	15.2551	1.26736e-05	0.00017789	TRUE
ANXA13	7	132	6	1726	15.2551	1.26736e-05	0.00017789	TRUE
TAF7L	7	132	6	1726	15.2551	1.26736e-05	0.00017789	TRUE
LONRF1	7	132	6	1726	15.2551	1.26736e-05	0.00017789	TRUE
CPAMD8	14	125	38	1694	4.99284	1.24106e-05	0.00017789	TRUE
PKD2L2	7	132	6	1726	15.2551	1.26736e-05	0.00017789	TRUE
SYK	7	132	6	1726	15.2551	1.26736e-05	0.00017789	TRUE
THOC1	7	132	6	1726	15.2551	1.26736e-05	0.00017789	TRUE
ZNF517	7	132	6	1726	15.2551	1.26736e-05	0.00017789	TRUE
XYLB	7	132	6	1726	15.2551	1.26736e-05	0.00017789	TRUE
PRKD1	15	124	44	1688	4.64076	1.28118e-05	0.000179719	TRUE
DST	22	117	91	1641	3.39081	1.28424e-05	0.000179973	TRUE
PTEN	18	121	63	1669	3.94097	1.28457e-05	0.000179973	TRUE
DNAH2	17	122	57	1675	4.09477	1.42785e-05	0.000199925	TRUE
TNC	13	126	33	1699	5.31193	1.45426e-05	0.000203499	TRUE
OR7E24	10	129	18	1714	7.38157	1.53338e-05	0.000212615	TRUE
IBTK	10	129	18	1714	7.38157	1.53338e-05	0.000212615	TRUE
RAPGEF2	10	129	18	1714	7.38157	1.53338e-05	0.000212615	TRUE
GRK4	10	129	18	1714	7.38157	1.53338e-05	0.000212615	TRUE
PLCB4	10	129	18	1714	7.38157	1.53338e-05	0.000212615	TRUE
INADL	10	129	18	1714	7.38157	1.53338e-05	0.000212615	TRUE
RBM26	10	129	18	1714	7.38157	1.53338e-05	0.000212615	TRUE
SORBS1	10	129	18	1714	7.38157	1.53338e-05	0.000212615	TRUE
NPBWR1	10	129	18	1714	7.38157	1.53338e-05	0.000212615	TRUE
TLE4	10	129	18	1714	7.38157	1.53338e-05	0.000212615	TRUE
WDR62	10	129	18	1714	7.38157	1.53338e-05	0.000212615	TRUE
ANKRD17	10	129	18	1714	7.38157	1.53338e-05	0.000212615	TRUE
CCKBR	10	129	18	1714	7.38157	1.53338e-05	0.000212615	TRUE
ITPKB	10	129	18	1714	7.38157	1.53338e-05	0.000212615	TRUE
NCOA2	10	129	18	1714	7.38157	1.53338e-05	0.000212615	TRUE
FAM135B	16	123	51	1681	4.28758	1.54076e-05	0.000213509	TRUE
PLCG2	14	125	39	1693	4.86195	1.58002e-05	0.000218684	TRUE
PCDHA11	14	125	39	1693	4.86195	1.58002e-05	0.000218684	TRUE
EPHB1	19	120	71	1661	3.70411	1.59752e-05	0.000220972	TRUE
TENM1	15	124	45	1687	4.53495	1.60035e-05	0.00022123	TRUE
PREX2	31	108	163	1569	2.76295	1.60824e-05	0.000222186	TRUE
PRRC2A	12	127	28	1704	5.75028	1.61781e-05	0.000222834	TRUE
ARFGEF2	12	127	28	1704	5.75028	1.61781e-05	0.000222834	TRUE
PCSK5	12	127	28	1704	5.75028	1.61781e-05	0.000222834	TRUE
KIAA1429	12	127	28	1704	5.75028	1.61781e-05	0.000222834	TRUE
KMT2E	12	127	28	1704	5.75028	1.61781e-05	0.000222834	TRUE
NCKAP1L	11	128	23	1709	6.38553	1.66938e-05	0.000228833	TRUE
MEN1	11	128	23	1709	6.38553	1.66938e-05	0.000228833	TRUE
WWC3	11	128	23	1709	6.38553	1.66938e-05	0.000228833	TRUE
NFATC1	11	128	23	1709	6.38553	1.66938e-05	0.000228833	TRUE
PCNX	11	128	23	1709	6.38553	1.66938e-05	0.000228833	TRUE
KNTC1	11	128	23	1709	6.38553	1.66938e-05	0.000228833	TRUE
GPATCH8	11	128	23	1709	6.38553	1.66938e-05	0.000228833	TRUE
NCAN	11	128	23	1709	6.38553	1.66938e-05	0.000228833	TRUE
CDC73	8	131	10	1722	10.516	1.76274e-05	0.000236242	TRUE
EPHB4	8	131	10	1722	10.516	1.76274e-05	0.000236242	TRUE
ZNF624	8	131	10	1722	10.516	1.76274e-05	0.000236242	TRUE
CC2D1A	8	131	10	1722	10.516	1.76274e-05	0.000236242	TRUE
LMTK3	8	131	10	1722	10.516	1.76274e-05	0.000236242	TRUE
TLR9	8	131	10	1722	10.516	1.76274e-05	0.000236242	TRUE
SSH1	8	131	10	1722	10.516	1.76274e-05	0.000236242	TRUE
CCDC132	8	131	10	1722	10.516	1.76274e-05	0.000236242	TRUE
ZNF506	8	131	10	1722	10.516	1.76274e-05	0.000236242	TRUE
KIF9	8	131	10	1722	10.516	1.76274e-05	0.000236242	TRUE
IKBKB	8	131	10	1722	10.516	1.76274e-05	0.000236242	TRUE
RFX2	8	131	10	1722	10.516	1.76274e-05	0.000236242	TRUE
RPH3A	8	131	10	1722	10.516	1.76274e-05	0.000236242	TRUE
NCAPG2	8	131	10	1722	10.516	1.76274e-05	0.000236242	TRUE
RNF128	8	131	10	1722	10.516	1.76274e-05	0.000236242	TRUE
EDC4	8	131	10	1722	10.516	1.76274e-05	0.000236242	TRUE
RPS6KC1	8	131	10	1722	10.516	1.76274e-05	0.000236242	TRUE
C7orf63	8	131	10	1722	10.516	1.76274e-05	0.000236242	TRUE
ZBTB18	8	131	10	1722	10.516	1.76274e-05	0.000236242	TRUE
PLCB3	8	131	10	1722	10.516	1.76274e-05	0.000236242	TRUE
NPHP3	8	131	10	1722	10.516	1.76274e-05	0.000236242	TRUE
FXR1	8	131	10	1722	10.516	1.76274e-05	0.000236242	TRUE
ACSS2	8	131	10	1722	10.516	1.76274e-05	0.000236242	TRUE
ZNF618	8	131	10	1722	10.516	1.76274e-05	0.000236242	TRUE
NEUROD1	8	131	10	1722	10.516	1.76274e-05	0.000236242	TRUE
PCCA	8	131	10	1722	10.516	1.76274e-05	0.000236242	TRUE
GLYR1	8	131	10	1722	10.516	1.76274e-05	0.000236242	TRUE
TFIP11	8	131	10	1722	10.516	1.76274e-05	0.000236242	TRUE
GPLD1	8	131	10	1722	10.516	1.76274e-05	0.000236242	TRUE
MMRN2	8	131	10	1722	10.516	1.76274e-05	0.000236242	TRUE
SEC63	8	131	10	1722	10.516	1.76274e-05	0.000236242	TRUE
PRKCE	8	131	10	1722	10.516	1.76274e-05	0.000236242	TRUE
PYROXD2	8	131	10	1722	10.516	1.76274e-05	0.000236242	TRUE
PITRM1	8	131	10	1722	10.516	1.76274e-05	0.000236242	TRUE
CCNL2	8	131	10	1722	10.516	1.76274e-05	0.000236242	TRUE
PIK3AP1	8	131	10	1722	10.516	1.76274e-05	0.000236242	TRUE
CD4	8	131	10	1722	10.516	1.76274e-05	0.000236242	TRUE
LPIN3	8	131	10	1722	10.516	1.76274e-05	0.000236242	TRUE
UPF2	9	130	14	1718	8.4956	1.77966e-05	0.000236291	TRUE
CDC42BPA	9	130	14	1718	8.4956	1.77966e-05	0.000236291	TRUE
SUCO	9	130	14	1718	8.4956	1.77966e-05	0.000236291	TRUE
PKN1	9	130	14	1718	8.4956	1.77966e-05	0.000236291	TRUE
RSF1	9	130	14	1718	8.4956	1.77966e-05	0.000236291	TRUE
DENND4A	9	130	14	1718	8.4956	1.77966e-05	0.000236291	TRUE
NR4A2	9	130	14	1718	8.4956	1.77966e-05	0.000236291	TRUE
ADCY6	9	130	14	1718	8.4956	1.77966e-05	0.000236291	TRUE
LENG8	9	130	14	1718	8.4956	1.77966e-05	0.000236291	TRUE
MEGF10	9	130	14	1718	8.4956	1.77966e-05	0.000236291	TRUE
NAA15	9	130	14	1718	8.4956	1.77966e-05	0.000236291	TRUE
HECA	9	130	14	1718	8.4956	1.77966e-05	0.000236291	TRUE
PAPLN	9	130	14	1718	8.4956	1.77966e-05	0.000236291	TRUE
PHACTR4	9	130	14	1718	8.4956	1.77966e-05	0.000236291	TRUE
MUC15	9	130	14	1718	8.4956	1.77966e-05	0.000236291	TRUE
PNPLA6	9	130	14	1718	8.4956	1.77966e-05	0.000236291	TRUE
GPR98	20	119	79	1653	3.51665	1.88046e-05	0.00024953	TRUE
AMER1	13	126	34	1698	5.15266	1.88331e-05	0.000249763	TRUE
MUC17	19	120	72	1660	3.65046	1.89212e-05	0.000250786	TRUE
SLITRK1	15	124	46	1686	4.43373	1.98816e-05	0.000263362	TRUE
EDNRB	14	125	40	1692	4.7376	1.99826e-05	0.00026424	TRUE
TACC2	14	125	40	1692	4.7376	1.99826e-05	0.00026424	TRUE
KIAA2022	14	125	40	1692	4.7376	1.99826e-05	0.00026424	TRUE
APC	27	112	132	1600	2.92208	2.02343e-05	0.000267414	TRUE
LAMA5	17	122	59	1673	3.95124	2.08788e-05	0.000275772	TRUE
DNAH9	21	118	87	1645	3.36499	2.12031e-05	0.000279893	TRUE
BARD1	12	127	29	1703	5.54874	2.14286e-05	0.000282055	TRUE
SEMA5B	12	127	29	1703	5.54874	2.14286e-05	0.000282055	TRUE
DNMT3B	12	127	29	1703	5.54874	2.14286e-05	0.000282055	TRUE
UNC13A	12	127	29	1703	5.54874	2.14286e-05	0.000282055	TRUE
COL4A1	12	127	29	1703	5.54874	2.14286e-05	0.000282055	TRUE
IFT140	10	129	19	1713	6.98898	2.19327e-05	0.000287365	TRUE
STARD13	10	129	19	1713	6.98898	2.19327e-05	0.000287365	TRUE
EXPH5	10	129	19	1713	6.98898	2.19327e-05	0.000287365	TRUE
TTF2	10	129	19	1713	6.98898	2.19327e-05	0.000287365	TRUE
TCF20	10	129	19	1713	6.98898	2.19327e-05	0.000287365	TRUE
ABCA7	10	129	19	1713	6.98898	2.19327e-05	0.000287365	TRUE
EPAS1	10	129	19	1713	6.98898	2.19327e-05	0.000287365	TRUE
ANO4	10	129	19	1713	6.98898	2.19327e-05	0.000287365	TRUE
DLEC1	11	128	24	1708	6.11589	2.28107e-05	0.000297673	TRUE
C2CD3	11	128	24	1708	6.11589	2.28107e-05	0.000297673	TRUE
PRG4	11	128	24	1708	6.11589	2.28107e-05	0.000297673	TRUE
NCAPD2	11	128	24	1708	6.11589	2.28107e-05	0.000297673	TRUE
PNPLA7	11	128	24	1708	6.11589	2.28107e-05	0.000297673	TRUE
ZNF862	11	128	24	1708	6.11589	2.28107e-05	0.000297673	TRUE
ZEB1	11	128	24	1708	6.11589	2.28107e-05	0.000297673	TRUE
BAG3	7	132	7	1725	13.0682	2.37823e-05	0.000302067	TRUE
KYNU	7	132	7	1725	13.0682	2.37823e-05	0.000302067	TRUE
TANGO6	7	132	7	1725	13.0682	2.37823e-05	0.000302067	TRUE
KIFAP3	7	132	7	1725	13.0682	2.37823e-05	0.000302067	TRUE
AOC2	7	132	7	1725	13.0682	2.37823e-05	0.000302067	TRUE
EPC2	7	132	7	1725	13.0682	2.37823e-05	0.000302067	TRUE
KIAA1586	7	132	7	1725	13.0682	2.37823e-05	0.000302067	TRUE
ZNF330	7	132	7	1725	13.0682	2.37823e-05	0.000302067	TRUE
SLC2A7	7	132	7	1725	13.0682	2.37823e-05	0.000302067	TRUE
REPIN1	7	132	7	1725	13.0682	2.37823e-05	0.000302067	TRUE
FIBP	7	132	7	1725	13.0682	2.37823e-05	0.000302067	TRUE
IL17RB	7	132	7	1725	13.0682	2.37823e-05	0.000302067	TRUE
PIGB	7	132	7	1725	13.0682	2.37823e-05	0.000302067	TRUE
PHTF2	7	132	7	1725	13.0682	2.37823e-05	0.000302067	TRUE
ROM1	7	132	7	1725	13.0682	2.37823e-05	0.000302067	TRUE
EPB41L5	7	132	7	1725	13.0682	2.37823e-05	0.000302067	TRUE
E2F8	7	132	7	1725	13.0682	2.37823e-05	0.000302067	TRUE
XKRX	7	132	7	1725	13.0682	2.37823e-05	0.000302067	TRUE
HDAC5	7	132	7	1725	13.0682	2.37823e-05	0.000302067	TRUE
HSF4	7	132	7	1725	13.0682	2.37823e-05	0.000302067	TRUE
LRRC27	7	132	7	1725	13.0682	2.37823e-05	0.000302067	TRUE
MAN1C1	7	132	7	1725	13.0682	2.37823e-05	0.000302067	TRUE
B3GAT1	7	132	7	1725	13.0682	2.37823e-05	0.000302067	TRUE
BSG	7	132	7	1725	13.0682	2.37823e-05	0.000302067	TRUE
HS3ST2	7	132	7	1725	13.0682	2.37823e-05	0.000302067	TRUE
KIAA0020	7	132	7	1725	13.0682	2.37823e-05	0.000302067	TRUE
CAMKV	7	132	7	1725	13.0682	2.37823e-05	0.000302067	TRUE
TFAP4	7	132	7	1725	13.0682	2.37823e-05	0.000302067	TRUE
CPT1C	7	132	7	1725	13.0682	2.37823e-05	0.000302067	TRUE
CAMK2G	7	132	7	1725	13.0682	2.37823e-05	0.000302067	TRUE
USHBP1	7	132	7	1725	13.0682	2.37823e-05	0.000302067	TRUE
ZCCHC7	7	132	7	1725	13.0682	2.37823e-05	0.000302067	TRUE
WASL	7	132	7	1725	13.0682	2.37823e-05	0.000302067	TRUE
MTMR6	7	132	7	1725	13.0682	2.37823e-05	0.000302067	TRUE
DMTF1	7	132	7	1725	13.0682	2.37823e-05	0.000302067	TRUE
PDZD7	7	132	7	1725	13.0682	2.37823e-05	0.000302067	TRUE
TRIM45	7	132	7	1725	13.0682	2.37823e-05	0.000302067	TRUE
RBM15B	7	132	7	1725	13.0682	2.37823e-05	0.000302067	TRUE
RBM15	7	132	7	1725	13.0682	2.37823e-05	0.000302067	TRUE
ATP6V1C2	7	132	7	1725	13.0682	2.37823e-05	0.000302067	TRUE
MAPK8IP2	7	132	7	1725	13.0682	2.37823e-05	0.000302067	TRUE
TRPC1	7	132	7	1725	13.0682	2.37823e-05	0.000302067	TRUE
CLCN3	7	132	7	1725	13.0682	2.37823e-05	0.000302067	TRUE
EPS8	7	132	7	1725	13.0682	2.37823e-05	0.000302067	TRUE
AP1B1	7	132	7	1725	13.0682	2.37823e-05	0.000302067	TRUE
OTX2	7	132	7	1725	13.0682	2.37823e-05	0.000302067	TRUE
MFHAS1	7	132	7	1725	13.0682	2.37823e-05	0.000302067	TRUE
SLC39A3	7	132	7	1725	13.0682	2.37823e-05	0.000302067	TRUE
HDAC11	6	133	4	1728	19.4887	2.47991e-05	0.000306958	TRUE
PRKRA	6	133	4	1728	19.4887	2.47991e-05	0.000306958	TRUE
SPATA2L	6	133	4	1728	19.4887	2.47991e-05	0.000306958	TRUE
HADHA	6	133	4	1728	19.4887	2.47991e-05	0.000306958	TRUE
ACMSD	6	133	4	1728	19.4887	2.47991e-05	0.000306958	TRUE
GYG1	6	133	4	1728	19.4887	2.47991e-05	0.000306958	TRUE
CLPTM1L	6	133	4	1728	19.4887	2.47991e-05	0.000306958	TRUE
ZNF319	6	133	4	1728	19.4887	2.47991e-05	0.000306958	TRUE
HLTF	6	133	4	1728	19.4887	2.47991e-05	0.000306958	TRUE
SEPN1	6	133	4	1728	19.4887	2.47991e-05	0.000306958	TRUE
SERPINB2	6	133	4	1728	19.4887	2.47991e-05	0.000306958	TRUE
NLGN4Y	6	133	4	1728	19.4887	2.47991e-05	0.000306958	TRUE
MARCHF7	6	133	4	1728	19.4887	2.47991e-05	0.000306958	TRUE
DSTN	6	133	4	1728	19.4887	2.47991e-05	0.000306958	TRUE
PRPF31	6	133	4	1728	19.4887	2.47991e-05	0.000306958	TRUE
BHMT2	6	133	4	1728	19.4887	2.47991e-05	0.000306958	TRUE
ZNF230	6	133	4	1728	19.4887	2.47991e-05	0.000306958	TRUE
MAU2	6	133	4	1728	19.4887	2.47991e-05	0.000306958	TRUE
PRMT3	6	133	4	1728	19.4887	2.47991e-05	0.000306958	TRUE
FAM167A	6	133	4	1728	19.4887	2.47991e-05	0.000306958	TRUE
SLC9B2	6	133	4	1728	19.4887	2.47991e-05	0.000306958	TRUE
PARP12	6	133	4	1728	19.4887	2.47991e-05	0.000306958	TRUE
POLH	6	133	4	1728	19.4887	2.47991e-05	0.000306958	TRUE
ZNF773	6	133	4	1728	19.4887	2.47991e-05	0.000306958	TRUE
TUT1	6	133	4	1728	19.4887	2.47991e-05	0.000306958	TRUE
PRRG1	6	133	4	1728	19.4887	2.47991e-05	0.000306958	TRUE
TMEM109	6	133	4	1728	19.4887	2.47991e-05	0.000306958	TRUE
ZBTB14	6	133	4	1728	19.4887	2.47991e-05	0.000306958	TRUE
SLC27A2	6	133	4	1728	19.4887	2.47991e-05	0.000306958	TRUE
TRUB1	6	133	4	1728	19.4887	2.47991e-05	0.000306958	TRUE
FAM117B	6	133	4	1728	19.4887	2.47991e-05	0.000306958	TRUE
FAM189B	6	133	4	1728	19.4887	2.47991e-05	0.000306958	TRUE
RASGRP1	6	133	4	1728	19.4887	2.47991e-05	0.000306958	TRUE
MAPKAPK3	6	133	4	1728	19.4887	2.47991e-05	0.000306958	TRUE
ESYT3	6	133	4	1728	19.4887	2.47991e-05	0.000306958	TRUE
ZNF35	6	133	4	1728	19.4887	2.47991e-05	0.000306958	TRUE
ADCK4	6	133	4	1728	19.4887	2.47991e-05	0.000306958	TRUE
GPR160	6	133	4	1728	19.4887	2.47991e-05	0.000306958	TRUE
MEGF11	6	133	4	1728	19.4887	2.47991e-05	0.000306958	TRUE
ALDOC	6	133	4	1728	19.4887	2.47991e-05	0.000306958	TRUE
CYP27B1	6	133	4	1728	19.4887	2.47991e-05	0.000306958	TRUE
VWA1	6	133	4	1728	19.4887	2.47991e-05	0.000306958	TRUE
SNRNP35	6	133	4	1728	19.4887	2.47991e-05	0.000306958	TRUE
ADRB1	6	133	4	1728	19.4887	2.47991e-05	0.000306958	TRUE
ZDHHC7	6	133	4	1728	19.4887	2.47991e-05	0.000306958	TRUE
DNTTIP2	6	133	4	1728	19.4887	2.47991e-05	0.000306958	TRUE
KIF4A	6	133	4	1728	19.4887	2.47991e-05	0.000306958	TRUE
DSCAML1	17	122	60	1672	3.88306	2.51046e-05	0.000310571	TRUE
CNTN6	18	121	67	1665	3.69681	2.61597e-05	0.000323449	TRUE
UNC13C	19	120	74	1658	3.54752	2.63168e-05	0.000325215	TRUE
DYRK1A	9	130	15	1717	7.92462	2.66915e-05	0.000326314	TRUE
AHI1	9	130	15	1717	7.92462	2.66915e-05	0.000326314	TRUE
FPGT-TNNI3K	9	130	15	1717	7.92462	2.66915e-05	0.000326314	TRUE
AXDND1	9	130	15	1717	7.92462	2.66915e-05	0.000326314	TRUE
PTPN4	9	130	15	1717	7.92462	2.66915e-05	0.000326314	TRUE
DDX60	9	130	15	1717	7.92462	2.66915e-05	0.000326314	TRUE
DZIP1L	9	130	15	1717	7.92462	2.66915e-05	0.000326314	TRUE
TAF2	9	130	15	1717	7.92462	2.66915e-05	0.000326314	TRUE
ATXN7	9	130	15	1717	7.92462	2.66915e-05	0.000326314	TRUE
ALX4	9	130	15	1717	7.92462	2.66915e-05	0.000326314	TRUE
CTR9	9	130	15	1717	7.92462	2.66915e-05	0.000326314	TRUE
PRRT2	9	130	15	1717	7.92462	2.66915e-05	0.000326314	TRUE
TSKS	9	130	15	1717	7.92462	2.66915e-05	0.000326314	TRUE
SCAPER	9	130	15	1717	7.92462	2.66915e-05	0.000326314	TRUE
CEL	9	130	15	1717	7.92462	2.66915e-05	0.000326314	TRUE
LOXL2	9	130	15	1717	7.92462	2.66915e-05	0.000326314	TRUE
WISP1	9	130	15	1717	7.92462	2.66915e-05	0.000326314	TRUE
ZNF532	9	130	15	1717	7.92462	2.66915e-05	0.000326314	TRUE
RPAP1	9	130	15	1717	7.92462	2.66915e-05	0.000326314	TRUE
PRSS36	9	130	15	1717	7.92462	2.66915e-05	0.000326314	TRUE
PAPPA2	16	123	54	1678	4.04216	2.79616e-05	0.000341658	TRUE
PAX1	12	127	30	1702	5.36063	2.81064e-05	0.000342694	TRUE
WHSC1L1	12	127	30	1702	5.36063	2.81064e-05	0.000342694	TRUE
KCNH8	12	127	30	1702	5.36063	2.81064e-05	0.000342694	TRUE
SMARCA2	12	127	30	1702	5.36063	2.81064e-05	0.000342694	TRUE
YTHDC1	8	131	11	1721	9.55448	2.85519e-05	0.000342817	TRUE
ARIH2	8	131	11	1721	9.55448	2.85519e-05	0.000342817	TRUE
AP3M2	8	131	11	1721	9.55448	2.85519e-05	0.000342817	TRUE
MLH1	8	131	11	1721	9.55448	2.85519e-05	0.000342817	TRUE
B3GALTL	8	131	11	1721	9.55448	2.85519e-05	0.000342817	TRUE
ITGAE	8	131	11	1721	9.55448	2.85519e-05	0.000342817	TRUE
CHPF2	8	131	11	1721	9.55448	2.85519e-05	0.000342817	TRUE
ANKRD52	8	131	11	1721	9.55448	2.85519e-05	0.000342817	TRUE
RECK	8	131	11	1721	9.55448	2.85519e-05	0.000342817	TRUE
DDR1	8	131	11	1721	9.55448	2.85519e-05	0.000342817	TRUE
ZNF800	8	131	11	1721	9.55448	2.85519e-05	0.000342817	TRUE
JPH1	8	131	11	1721	9.55448	2.85519e-05	0.000342817	TRUE
HCN3	8	131	11	1721	9.55448	2.85519e-05	0.000342817	TRUE
VPS51	8	131	11	1721	9.55448	2.85519e-05	0.000342817	TRUE
OSGIN2	8	131	11	1721	9.55448	2.85519e-05	0.000342817	TRUE
TRIM26	8	131	11	1721	9.55448	2.85519e-05	0.000342817	TRUE
TARS	8	131	11	1721	9.55448	2.85519e-05	0.000342817	TRUE
AAK1	8	131	11	1721	9.55448	2.85519e-05	0.000342817	TRUE
OR14C36	8	131	11	1721	9.55448	2.85519e-05	0.000342817	TRUE
GALNT5	8	131	11	1721	9.55448	2.85519e-05	0.000342817	TRUE
ANKFY1	8	131	11	1721	9.55448	2.85519e-05	0.000342817	TRUE
U2SURP	8	131	11	1721	9.55448	2.85519e-05	0.000342817	TRUE
KBTBD2	8	131	11	1721	9.55448	2.85519e-05	0.000342817	TRUE
ZNF311	8	131	11	1721	9.55448	2.85519e-05	0.000342817	TRUE
MAATS1	8	131	11	1721	9.55448	2.85519e-05	0.000342817	TRUE
ITGA3	8	131	11	1721	9.55448	2.85519e-05	0.000342817	TRUE
CRAT	8	131	11	1721	9.55448	2.85519e-05	0.000342817	TRUE
BAZ1A	8	131	11	1721	9.55448	2.85519e-05	0.000342817	TRUE
PPFIA4	8	131	11	1721	9.55448	2.85519e-05	0.000342817	TRUE
LY6H	4	135	0	1732	inf	2.92585e-05	0.000348008	TRUE
SGCB	4	135	0	1732	inf	2.92585e-05	0.000348008	TRUE
NAT6	4	135	0	1732	inf	2.92585e-05	0.000348008	TRUE
LHFPL1	4	135	0	1732	inf	2.92585e-05	0.000348008	TRUE
ASF1A	4	135	0	1732	inf	2.92585e-05	0.000348008	TRUE
IFNL2	4	135	0	1732	inf	2.92585e-05	0.000348008	TRUE
ATF4	4	135	0	1732	inf	2.92585e-05	0.000348008	TRUE
MOSPD3	4	135	0	1732	inf	2.92585e-05	0.000348008	TRUE
RHOF	4	135	0	1732	inf	2.92585e-05	0.000348008	TRUE
PIGX	4	135	0	1732	inf	2.92585e-05	0.000348008	TRUE
IRAK1BP1	4	135	0	1732	inf	2.92585e-05	0.000348008	TRUE
B3GALT6	4	135	0	1732	inf	2.92585e-05	0.000348008	TRUE
C4BPB	4	135	0	1732	inf	2.92585e-05	0.000348008	TRUE
ZUFSP	4	135	0	1732	inf	2.92585e-05	0.000348008	TRUE
CKMT1A	4	135	0	1732	inf	2.92585e-05	0.000348008	TRUE
SH3BGR	4	135	0	1732	inf	2.92585e-05	0.000348008	TRUE
ZADH2	4	135	0	1732	inf	2.92585e-05	0.000348008	TRUE
ITLN2	4	135	0	1732	inf	2.92585e-05	0.000348008	TRUE
PCDH9	17	122	61	1671	3.81712	3.00759e-05	0.000357545	TRUE
SCN10A	15	124	48	1684	4.24395	3.02109e-05	0.000358776	TRUE
SPEF2	15	124	48	1684	4.24395	3.02109e-05	0.000358776	TRUE
AHCTF1	10	129	20	1712	6.63566	3.08311e-05	0.000362746	TRUE
MAN2B2	10	129	20	1712	6.63566	3.08311e-05	0.000362746	TRUE
DOCK6	10	129	20	1712	6.63566	3.08311e-05	0.000362746	TRUE
ARHGEF10	11	128	25	1707	5.86781	3.07773e-05	0.000362746	TRUE
MYO7B	10	129	20	1712	6.63566	3.08311e-05	0.000362746	TRUE
LTBP1	11	128	25	1707	5.86781	3.07773e-05	0.000362746	TRUE
IL16	10	129	20	1712	6.63566	3.08311e-05	0.000362746	TRUE
GPR124	10	129	20	1712	6.63566	3.08311e-05	0.000362746	TRUE
CASZ1	11	128	25	1707	5.86781	3.07773e-05	0.000362746	TRUE
LRRC4B	11	128	25	1707	5.86781	3.07773e-05	0.000362746	TRUE
L1CAM	10	129	20	1712	6.63566	3.08311e-05	0.000362746	TRUE
PARP14	10	129	20	1712	6.63566	3.08311e-05	0.000362746	TRUE
FAM208B	11	128	25	1707	5.86781	3.07773e-05	0.000362746	TRUE
FRMPD3	10	129	20	1712	6.63566	3.08311e-05	0.000362746	TRUE
KIAA0430	10	129	20	1712	6.63566	3.08311e-05	0.000362746	TRUE
ATP4A	11	128	25	1707	5.86781	3.07773e-05	0.000362746	TRUE
ELFN2	10	129	20	1712	6.63566	3.08311e-05	0.000362746	TRUE
COPA	10	129	20	1712	6.63566	3.08311e-05	0.000362746	TRUE
CENPF	14	125	42	1690	4.50667	3.1367e-05	0.000368482	TRUE
TNR	14	125	42	1690	4.50667	3.1367e-05	0.000368482	TRUE
NRK	14	125	42	1690	4.50667	3.1367e-05	0.000368482	TRUE
PCDH15	25	114	118	1614	2.99955	3.27742e-05	0.000384815	TRUE
ZNF835	12	127	31	1701	5.18466	3.65255e-05	0.00042842	TRUE
LAMA3	12	127	31	1701	5.18466	3.65255e-05	0.00042842	TRUE
OR8J3	9	130	16	1716	7.425	3.90948e-05	0.000447772	TRUE
OR4P4	9	130	16	1716	7.425	3.90948e-05	0.000447772	TRUE
CCDC148	5	134	2	1730	32.2761	3.92735e-05	0.000447772	TRUE
PLEKHA1	5	134	2	1730	32.2761	3.92735e-05	0.000447772	TRUE
MFSD4	5	134	2	1730	32.2761	3.92735e-05	0.000447772	TRUE
C21orf59	5	134	2	1730	32.2761	3.92735e-05	0.000447772	TRUE
ATP6V0D1	5	134	2	1730	32.2761	3.92735e-05	0.000447772	TRUE
ERGIC2	5	134	2	1730	32.2761	3.92735e-05	0.000447772	TRUE
TNIK	9	130	16	1716	7.425	3.90948e-05	0.000447772	TRUE
DNAJB2	5	134	2	1730	32.2761	3.92735e-05	0.000447772	TRUE
TUBG2	5	134	2	1730	32.2761	3.92735e-05	0.000447772	TRUE
PIK3C2A	9	130	16	1716	7.425	3.90948e-05	0.000447772	TRUE
WDR25	5	134	2	1730	32.2761	3.92735e-05	0.000447772	TRUE
TTC37	9	130	16	1716	7.425	3.90948e-05	0.000447772	TRUE
NAA25	9	130	16	1716	7.425	3.90948e-05	0.000447772	TRUE
DHX9	9	130	16	1716	7.425	3.90948e-05	0.000447772	TRUE
PRKCG	9	130	16	1716	7.425	3.90948e-05	0.000447772	TRUE
AK9	9	130	16	1716	7.425	3.90948e-05	0.000447772	TRUE
ATAD3C	5	134	2	1730	32.2761	3.92735e-05	0.000447772	TRUE
TAS2R3	5	134	2	1730	32.2761	3.92735e-05	0.000447772	TRUE
NTAN1	5	134	2	1730	32.2761	3.92735e-05	0.000447772	TRUE
SAC3D1	5	134	2	1730	32.2761	3.92735e-05	0.000447772	TRUE
CD74	5	134	2	1730	32.2761	3.92735e-05	0.000447772	TRUE
GJA4	5	134	2	1730	32.2761	3.92735e-05	0.000447772	TRUE
PPAPDC1B	5	134	2	1730	32.2761	3.92735e-05	0.000447772	TRUE
INHBA	13	126	37	1695	4.72651	3.906e-05	0.000447772	TRUE
SEMA4D	9	130	16	1716	7.425	3.90948e-05	0.000447772	TRUE
RPL26L1	5	134	2	1730	32.2761	3.92735e-05	0.000447772	TRUE
BRICD5	5	134	2	1730	32.2761	3.92735e-05	0.000447772	TRUE
HECTD1	9	130	16	1716	7.425	3.90948e-05	0.000447772	TRUE
SNW1	5	134	2	1730	32.2761	3.92735e-05	0.000447772	TRUE
NAV2	14	125	43	1689	4.39926	3.89519e-05	0.000447772	TRUE
CES4A	5	134	2	1730	32.2761	3.92735e-05	0.000447772	TRUE
GAK	9	130	16	1716	7.425	3.90948e-05	0.000447772	TRUE
C6orf10	5	134	2	1730	32.2761	3.92735e-05	0.000447772	TRUE
MSMO1	5	134	2	1730	32.2761	3.92735e-05	0.000447772	TRUE
GPR116	9	130	16	1716	7.425	3.90948e-05	0.000447772	TRUE
VPS4B	5	134	2	1730	32.2761	3.92735e-05	0.000447772	TRUE
AADAC	5	134	2	1730	32.2761	3.92735e-05	0.000447772	TRUE
ST6GALNAC1	5	134	2	1730	32.2761	3.92735e-05	0.000447772	TRUE
TMEM87B	5	134	2	1730	32.2761	3.92735e-05	0.000447772	TRUE
VCP	9	130	16	1716	7.425	3.90948e-05	0.000447772	TRUE
AASDH	9	130	16	1716	7.425	3.90948e-05	0.000447772	TRUE
ZNF512B	9	130	16	1716	7.425	3.90948e-05	0.000447772	TRUE
EIF4EBP2	5	134	2	1730	32.2761	3.92735e-05	0.000447772	TRUE
LRIG1	9	130	16	1716	7.425	3.90948e-05	0.000447772	TRUE
MFSD5	5	134	2	1730	32.2761	3.92735e-05	0.000447772	TRUE
PPRC1	9	130	16	1716	7.425	3.90948e-05	0.000447772	TRUE
PTK2B	9	130	16	1716	7.425	3.90948e-05	0.000447772	TRUE
CDHR3	9	130	16	1716	7.425	3.90948e-05	0.000447772	TRUE
NPR3	9	130	16	1716	7.425	3.90948e-05	0.000447772	TRUE
SOWAHB	5	134	2	1730	32.2761	3.92735e-05	0.000447772	TRUE
[truncated: 20,838 more rows]
