# Supplementary material for: Mutations in CREBBP and EP300 HAT and Bromo Domains Drive Hypermutation and Predict Survival in GI Cancers Treated with Immunotherapy
Source: Biomedicines. 2025 Oct 23;13(11):2592. doi: 10.3390/biomedicines13112592 (PMC12650065; doi:10.3390/biomedicines13112592)
Supplement: Supplementary file 1 [file biomedicines-13-02592-s001.zip › Supplementary_4.xlsx]

## Sheet: Sheet1
Gene	Mutant_with_gene	Mutant_without_gene	WT_with_gene	WT_without_gene	Odds_ratio	P_value	FDR	Bonferroni
CREBBP	74	45	0	1732	inf	3.33129e-101	7.56502e-97	7.56502e-97
EP300	42	77	0	1732	inf	3.60386e-54	4.092e-50	8.184e-50
MSH3	24	95	39	1693	10.9668	5.00694e-14	3.79009e-10	1.13703e-09
KMT2B	31	88	80	1652	7.27443	1.18747e-13	6.74155e-10	2.69662e-09
RNF43	31	88	84	1648	6.91126	3.48406e-13	1.58239e-09	7.91195e-09
XYLT2	18	101	19	1713	16.0677	6.28091e-13	2.37722e-09	1.42633e-08
WDTC1	17	102	16	1716	17.875	8.71916e-13	2.82862e-09	1.98003e-08
TRIO	21	98	33	1699	11.0325	1.46229e-12	4.15089e-09	3.32071e-08
ACVR2A	22	97	38	1694	10.1107	1.65738e-12	4.18195e-09	3.76375e-08
SUPT6H	17	102	19	1713	15.0263	5.45931e-12	1.19477e-08	1.23975e-07
MBD6	18	101	23	1709	13.2424	5.78736e-12	1.19477e-08	1.31425e-07
LATS2	17	102	23	1709	12.3841	4.53374e-11	8.57973e-08	1.02957e-06
POLD1	20	99	37	1695	9.25471	5.01224e-11	8.7556e-08	1.13823e-06
FAT1	26	93	72	1660	6.44564	6.15418e-11	9.98252e-08	1.39755e-06
ARID1A	49	70	264	1468	3.89242	6.65308e-11	1.00723e-07	1.51085e-06
KMT2D	35	84	139	1593	4.77518	8.68908e-11	1.23325e-07	1.9732e-06
GLI1	18	101	30	1702	10.1109	1.43307e-10	1.91432e-07	3.25435e-06
BRD4	17	102	27	1705	10.5247	2.82103e-10	3.55904e-07	6.40628e-06
MTOR	21	98	48	1684	7.51786	3.40663e-10	4.07164e-07	7.73612e-06
IRS1	19	100	38	1694	8.47	4.51695e-10	5.12877e-07	1.02575e-05
FAM83E	10	109	4	1728	39.633	6.7223e-10	7.26937e-07	1.52657e-05
DOT1L	16	103	25	1707	10.6066	8.35219e-10	7.99198e-07	1.8967e-05
TTK	18	101	35	1697	8.64102	9.65928e-10	7.99198e-07	2.19353e-05
RPL22	16	103	25	1707	10.6066	8.35219e-10	7.99198e-07	1.8967e-05
INPPL1	17	102	30	1702	9.45556	9.56825e-10	7.99198e-07	2.17285e-05
SRCAP	19	100	40	1692	8.037	8.8935e-10	7.99198e-07	2.01963e-05
ESRP1	15	104	21	1711	11.7514	9.85405e-10	7.99198e-07	2.23776e-05
PGM5	15	104	21	1711	11.7514	9.85405e-10	7.99198e-07	2.23776e-05
WDR47	11	108	7	1725	25.0992	1.07188e-09	8.39352e-07	2.43412e-05
UBR5	19	100	41	1691	7.83634	1.233e-09	9.33341e-07	2.80002e-05
SPEN	23	96	65	1667	6.14439	1.31927e-09	9.66426e-07	2.99592e-05
HERC2	22	97	59	1673	6.43124	1.42703e-09	1.0127e-06	3.24065e-05
DNAH10	23	96	66	1666	6.04766	1.687e-09	1.11172e-06	3.831e-05
BRCA2	23	96	66	1666	6.04766	1.687e-09	1.11172e-06	3.831e-05
YLPM1	14	105	18	1714	12.6963	1.71343e-09	1.11172e-06	3.89102e-05
TRIM46	11	108	8	1724	21.9491	2.40865e-09	1.51939e-06	5.4698e-05
LRP1	20	99	49	1683	6.93878	2.51223e-09	1.5419e-06	5.70502e-05
ARID1B	23	96	68	1664	5.86275	2.72683e-09	1.62957e-06	6.19237e-05
KDM5A	18	101	39	1693	7.73648	3.73299e-09	2.17365e-06	8.47724e-05
ZFHX3	25	94	84	1648	5.21783	4.53442e-09	2.5743e-06	0.000102972
WDR55	11	108	9	1723	19.499	5.06435e-09	2.80503e-06	0.000115006
RIF1	15	104	25	1707	9.84808	5.71517e-09	3.09014e-06	0.000129786
WHSC1	16	103	30	1702	8.81294	6.11051e-09	3.15372e-06	0.000138764
GTF3C1	16	103	30	1702	8.81294	6.11051e-09	3.15372e-06	0.000138764
GPR6	9	110	4	1728	35.3455	8.04353e-09	4.05912e-06	0.000182661
MSH6	15	104	26	1706	9.46376	8.53053e-09	4.2113e-06	0.00019372
MTIF2	11	108	10	1722	17.5389	1.00625e-08	4.7606e-06	0.000228509
PIK3CA	31	88	135	1597	4.16726	9.98508e-09	4.7606e-06	0.000226751
MVK	10	109	7	1725	22.6081	1.10629e-08	5.1271e-06	0.000251228
PBRM1	22	97	68	1664	5.55003	1.26417e-08	5.52077e-06	0.00028708
ZC3H13	16	103	32	1700	8.25243	1.24542e-08	5.52077e-06	0.000282823
HLA-B	16	103	32	1700	8.25243	1.24542e-08	5.52077e-06	0.000282823
PRKDC	19	100	50	1682	6.3916	1.71312e-08	7.34024e-06	0.000389032
SLX4	16	103	33	1699	7.99765	1.75063e-08	7.36206e-06	0.000397551
ITGA7	11	108	11	1721	15.9352	1.90412e-08	7.86195e-06	0.000432407
HDAC4	13	106	19	1713	11.0571	2.06426e-08	8.2241e-06	0.000468774
BMPR2	13	106	19	1713	11.0571	2.06426e-08	8.2241e-06	0.000468774
RNF213	19	100	51	1681	6.26255	2.22719e-08	8.7202e-06	0.000505772
GOLGA2	10	109	8	1724	19.7706	2.35517e-08	8.91393e-06	0.000534836
CEP128	10	109	8	1724	19.7706	2.35517e-08	8.91393e-06	0.000534836
NFASC	15	104	29	1703	8.46983	2.6218e-08	9.60296e-06	0.000595383
ZBTB20	15	104	29	1703	8.46983	2.6218e-08	9.60296e-06	0.000595383
NSD1	17	102	40	1692	7.05	2.82413e-08	1.00208e-05	0.000641332
HUWE1	17	102	40	1692	7.05	2.82413e-08	1.00208e-05	0.000641332
ZNF433	7	112	1	1731	108.188	2.90546e-08	1.01508e-05	0.000659801
KIF13A	11	108	12	1720	14.5988	3.45303e-08	1.17037e-05	0.000784148
LARP7	11	108	12	1720	14.5988	3.45303e-08	1.17037e-05	0.000784148
PDS5B	14	105	25	1707	9.104	3.7278e-08	1.2056e-05	0.000846546
PRDM2	14	105	25	1707	9.104	3.7278e-08	1.2056e-05	0.000846546
SMARCA4	25	94	95	1637	4.58287	3.76933e-08	1.2056e-05	0.000855978
LAMB2	14	105	25	1707	9.104	3.7278e-08	1.2056e-05	0.000846546
CELSR2	16	103	36	1696	7.31823	4.59661e-08	1.42992e-05	0.00104384
CDK12	16	103	36	1696	7.31823	4.59661e-08	1.42992e-05	0.00104384
WDR7	13	106	21	1711	9.99236	4.93761e-08	1.43116e-05	0.00112128
MAZ	9	110	6	1726	23.5364	5.04175e-08	1.43116e-05	0.00114493
MBD1	9	110	6	1726	23.5364	5.04175e-08	1.43116e-05	0.00114493
CCDC37	9	110	6	1726	23.5364	5.04175e-08	1.43116e-05	0.00114493
ZNF609	13	106	21	1711	9.99236	4.93761e-08	1.43116e-05	0.00112128
TM9SF3	10	109	9	1723	17.5637	4.7044e-08	1.43116e-05	0.00106832
VPS13B	19	100	54	1678	5.90407	4.74538e-08	1.43116e-05	0.00107763
RBM27	14	105	26	1706	8.74872	5.42734e-08	1.5216e-05	0.00123249
AMOTL2	11	108	13	1719	13.4679	6.03149e-08	1.63058e-05	0.00136969
GSE1	11	108	13	1719	13.4679	6.03149e-08	1.63058e-05	0.00136969
VPS18	11	108	13	1719	13.4679	6.03149e-08	1.63058e-05	0.00136969
PKD1	16	103	37	1695	7.11624	6.23278e-08	1.64582e-05	0.0014154
RGS12	16	103	37	1695	7.11624	6.23278e-08	1.64582e-05	0.0014154
ADD3	13	106	22	1710	9.53259	7.43293e-08	1.91812e-05	0.00168794
TCERG1	13	106	22	1710	9.53259	7.43293e-08	1.91812e-05	0.00168794
FBN3	16	103	38	1694	6.92489	8.38407e-08	2.13926e-05	0.00190394
GXYLT1	8	111	4	1728	31.1351	9.25453e-08	2.15785e-05	0.00210161
GNG12	8	111	4	1728	31.1351	9.25453e-08	2.15785e-05	0.00210161
B3GNT5	8	111	4	1728	31.1351	9.25453e-08	2.15785e-05	0.00210161
SYNCRIP	10	109	10	1722	15.7982	8.90237e-08	2.15785e-05	0.00202164
KMT2A	21	98	70	1662	5.08776	8.5541e-08	2.15785e-05	0.00194255
KIRREL2	10	109	10	1722	15.7982	8.90237e-08	2.15785e-05	0.00202164
TMEM180	8	111	4	1728	31.1351	9.25453e-08	2.15785e-05	0.00210161
CTAGE5	8	111	4	1728	31.1351	9.25453e-08	2.15785e-05	0.00210161
UPF3A	12	107	18	1714	10.6791	9.31214e-08	2.15785e-05	0.00211469
G2E3	11	108	14	1718	12.4987	1.01904e-07	2.33752e-05	0.00231414
SYNE2	20	99	64	1668	5.26515	1.03719e-07	2.35535e-05	0.00235535
JUP	9	110	7	1725	20.1623	1.0905e-07	2.39435e-05	0.00247641
AGO2	13	106	23	1709	9.1128	1.10085e-07	2.39435e-05	0.00249992
ZNF292	14	105	28	1704	8.11429	1.10708e-07	2.39435e-05	0.00251406
ZNF48	9	110	7	1725	20.1623	1.0905e-07	2.39435e-05	0.00247641
CTCF	14	105	28	1704	8.11429	1.10708e-07	2.39435e-05	0.00251406
NEB	22	97	79	1653	4.74566	1.23214e-07	2.63968e-05	0.00279806
CIC	21	98	72	1660	4.94048	1.28521e-07	2.72766e-05	0.00291859
AXIN2	15	104	34	1698	7.20305	1.36452e-07	2.86916e-05	0.00309869
BCORL1	12	107	19	1713	10.1112	1.43754e-07	2.99497e-05	0.00326452
ATRX	17	102	46	1686	6.1087	1.47531e-07	3.00724e-05	0.00335028
JAK1	16	103	40	1692	6.57087	1.48316e-07	3.00724e-05	0.00336811
CELSR1	16	103	40	1692	6.57087	1.48316e-07	3.00724e-05	0.00336811
CEP250	10	109	11	1721	14.3536	1.60807e-07	3.09471e-05	0.00365176
DISP2	10	109	11	1721	14.3536	1.60807e-07	3.09471e-05	0.00365176
FLNB	13	106	24	1708	8.72799	1.60587e-07	3.09471e-05	0.00364676
ARFGEF1	14	105	29	1703	7.82989	1.55339e-07	3.09471e-05	0.0035276
DNA2	10	109	11	1721	14.3536	1.60807e-07	3.09471e-05	0.00365176
NR2C2	10	109	11	1721	14.3536	1.60807e-07	3.09471e-05	0.00365176
DENND4B	11	108	15	1717	11.6586	1.6712e-07	3.13647e-05	0.00379513
MXRA8	11	108	15	1717	11.6586	1.6712e-07	3.13647e-05	0.00379513
MAST1	11	108	15	1717	11.6586	1.6712e-07	3.13647e-05	0.00379513
KMT2C	24	95	96	1636	4.30526	1.71887e-07	3.1995e-05	0.00390339
ANKRD11	18	101	53	1679	5.64581	1.74345e-07	3.21886e-05	0.0039592
JARID2	15	104	35	1697	6.99313	1.84487e-07	3.37864e-05	0.00418951
MED12L	16	103	41	1691	6.40682	1.95174e-07	3.54577e-05	0.00443221
CCDC73	12	107	20	1712	9.6	2.17621e-07	3.86027e-05	0.00494196
SH2B1	9	110	8	1724	17.6318	2.19285e-07	3.86027e-05	0.00497975
SLTM	9	110	8	1724	17.6318	2.19285e-07	3.86027e-05	0.00497975
PRRC2B	12	107	20	1712	9.6	2.17621e-07	3.86027e-05	0.00494196
MST1R	13	106	25	1707	8.37396	2.30961e-07	4.03454e-05	0.0052449
COL7A1	16	103	42	1690	6.25058	2.55117e-07	4.42248e-05	0.00579345
ARAF	11	108	16	1716	10.9236	2.66824e-07	4.55587e-05	0.00605931
CR2	11	108	16	1716	10.9236	2.66824e-07	4.55587e-05	0.00605931
KIAA0195	10	109	12	1720	13.1498	2.78944e-07	4.62376e-05	0.00633455
CEP164	10	109	12	1720	13.1498	2.78944e-07	4.62376e-05	0.00633455
PAN2	10	109	12	1720	13.1498	2.78944e-07	4.62376e-05	0.00633455
CUL1	10	109	12	1720	13.1498	2.78944e-07	4.62376e-05	0.00633455
C5orf42	14	105	31	1701	7.31613	2.96152e-07	4.87341e-05	0.00672531
MDN1	19	100	63	1669	5.03349	3.6012e-07	5.88342e-05	0.00817796
HPS4	7	112	3	1729	36.0208	3.90754e-07	6.33831e-05	0.00887364
KDM5C	14	105	32	1700	7.08333	4.02847e-07	6.44244e-05	0.00914826
DYNC1H1	14	105	32	1700	7.08333	4.02847e-07	6.44244e-05	0.00914826
SLC12A7	11	108	17	1715	10.2751	4.15802e-07	6.46743e-05	0.00944244
SLC35A4	6	113	1	1731	91.9115	4.15373e-07	6.46743e-05	0.00943271
DDX27	11	108	17	1715	10.2751	4.15802e-07	6.46743e-05	0.00944244
ENTHD2	6	113	1	1731	91.9115	4.15373e-07	6.46743e-05	0.00943271
INTS1	12	107	22	1710	8.71708	4.73114e-07	6.97659e-05	0.0107439
ZC3H18	13	106	27	1705	7.74458	4.59502e-07	6.97659e-05	0.0104348
DHX30	10	109	13	1719	12.1313	4.66955e-07	6.97659e-05	0.0106041
RUSC1	10	109	13	1719	12.1313	4.66955e-07	6.97659e-05	0.0106041
BRD3	10	109	13	1719	12.1313	4.66955e-07	6.97659e-05	0.0106041
RGS22	12	107	22	1710	8.71708	4.73114e-07	6.97659e-05	0.0107439
RAI1	12	107	22	1710	8.71708	4.73114e-07	6.97659e-05	0.0107439
SCAF1	12	107	22	1710	8.71708	4.73114e-07	6.97659e-05	0.0107439
WARS2	8	111	6	1726	20.7327	5.02996e-07	7.13909e-05	0.0114225
ESPNL	8	111	6	1726	20.7327	5.02996e-07	7.13909e-05	0.0114225
SASS6	8	111	6	1726	20.7327	5.02996e-07	7.13909e-05	0.0114225
POLE	17	102	51	1681	5.49346	4.97769e-07	7.13909e-05	0.0113038
DLG3	8	111	6	1726	20.7327	5.02996e-07	7.13909e-05	0.0114225
MFRP	8	111	6	1726	20.7327	5.02996e-07	7.13909e-05	0.0114225
MPDZ	14	105	33	1699	6.86465	5.42923e-07	7.65791e-05	0.0123292
TRRAP	16	103	45	1687	5.82352	5.48673e-07	7.69124e-05	0.0124598
ABCA5	11	108	18	1714	9.69856	6.33815e-07	8.7092e-05	0.0143933
PTPN23	11	108	18	1714	9.69856	6.33815e-07	8.7092e-05	0.0143933
INSR	13	106	28	1704	7.46361	6.36632e-07	8.7092e-05	0.0144573
ITGA11	11	108	18	1714	9.69856	6.33815e-07	8.7092e-05	0.0143933
RABGAP1	12	107	23	1709	8.3332	6.81176e-07	9.26277e-05	0.0154688
NIPBL	16	103	46	1686	5.69354	6.99938e-07	9.46125e-05	0.0158949
NYAP1	9	110	10	1722	14.0891	7.46196e-07	9.71756e-05	0.0169454
SAMD9L	15	104	40	1692	6.10096	7.40442e-07	9.71756e-05	0.0168147
MKI67	14	105	34	1698	6.65882	7.25286e-07	9.71756e-05	0.0164705
ZNF366	10	109	14	1718	11.2582	7.57413e-07	9.71756e-05	0.0172001
CENPJ	9	110	10	1722	14.0891	7.46196e-07	9.71756e-05	0.0169454
INPP5F	9	110	10	1722	14.0891	7.46196e-07	9.71756e-05	0.0169454
BAX	9	110	10	1722	14.0891	7.46196e-07	9.71756e-05	0.0169454
TNK2	10	109	14	1718	11.2582	7.57413e-07	9.71756e-05	0.0172001
AP3B1	10	109	14	1718	11.2582	7.57413e-07	9.71756e-05	0.0172001
ARAP2	11	108	19	1713	9.18275	9.46849e-07	0.000118143	0.021502
PLXNB1	11	108	19	1713	9.18275	9.46849e-07	0.000118143	0.021502
TBX3	11	108	19	1713	9.18275	9.46849e-07	0.000118143	0.021502
ERCC4	11	108	19	1713	9.18275	9.46849e-07	0.000118143	0.021502
FIGN	11	108	19	1713	9.18275	9.46849e-07	0.000118143	0.021502
LMAN1	12	107	24	1708	7.98131	9.66721e-07	0.000118666	0.0219533
MEGF8	14	105	35	1697	6.46476	9.6082e-07	0.000118666	0.0218193
DOPEY1	12	107	24	1708	7.98131	9.66721e-07	0.000118666	0.0219533
AP3D1	7	112	4	1728	27	1.01754e-06	0.000118812	0.0231073
CHST5	8	111	7	1725	17.7606	1.02023e-06	0.000118812	0.0231684
KCNJ10	7	112	4	1728	27	1.01754e-06	0.000118812	0.0231073
WNT16	7	112	4	1728	27	1.01754e-06	0.000118812	0.0231073
KIAA1958	7	112	4	1728	27	1.01754e-06	0.000118812	0.0231073
SCLT1	8	111	7	1725	17.7606	1.02023e-06	0.000118812	0.0231684
BIN3	5	114	0	1732	inf	1.01411e-06	0.000118812	0.0230295
LARGE	8	111	7	1725	17.7606	1.02023e-06	0.000118812	0.0231684
ITGB8	8	111	7	1725	17.7606	1.02023e-06	0.000118812	0.0231684
ARHGEF40	8	111	7	1725	17.7606	1.02023e-06	0.000118812	0.0231684
PTCH1	16	103	48	1684	5.44984	1.12059e-06	0.000129835	0.0254476
SND1	10	109	15	1717	10.5015	1.19442e-06	0.000134277	0.027124
CBWD1	10	109	15	1717	10.5015	1.19442e-06	0.000134277	0.027124
AGAP1	10	109	15	1717	10.5015	1.19442e-06	0.000134277	0.027124
CASP5	10	109	15	1717	10.5015	1.19442e-06	0.000134277	0.027124
FAM184A	10	109	15	1717	10.5015	1.19442e-06	0.000134277	0.027124
E2F7	10	109	15	1717	10.5015	1.19442e-06	0.000134277	0.027124
AHNAK	15	104	42	1690	5.80357	1.22918e-06	0.000137505	0.0279135
PRPF4B	9	110	11	1721	12.8008	1.28388e-06	0.000138837	0.0291557
F8	14	105	36	1696	6.28148	1.26273e-06	0.000138837	0.0286753
DDX17	9	110	11	1721	12.8008	1.28388e-06	0.000138837	0.0291557
LZTS2	9	110	11	1721	12.8008	1.28388e-06	0.000138837	0.0291557
CCAR2	9	110	11	1721	12.8008	1.28388e-06	0.000138837	0.0291557
NCKAP5L	9	110	11	1721	12.8008	1.28388e-06	0.000138837	0.0291557
ZNF549	9	110	11	1721	12.8008	1.28388e-06	0.000138837	0.0291557
CPSF1	12	107	25	1707	7.65757	1.35367e-06	0.000143647	0.0307404
DROSHA	12	107	25	1707	7.65757	1.35367e-06	0.000143647	0.0307404
PLXNA2	12	107	25	1707	7.65757	1.35367e-06	0.000143647	0.0307404
PHF2	12	107	25	1707	7.65757	1.35367e-06	0.000143647	0.0307404
TMEM132E	11	108	20	1712	8.71852	1.38855e-06	0.000145984	0.0315326
CCDC88A	11	108	20	1712	8.71852	1.38855e-06	0.000145984	0.0315326
CARD11	16	103	49	1683	5.33545	1.40689e-06	0.000147191	0.0319491
PXDN	19	100	70	1662	4.51114	1.413e-06	0.000147191	0.0320877
BCOR	15	104	43	1689	5.66525	1.56897e-06	0.000162507	0.0356297
SLC16A12	6	113	2	1730	45.9292	1.57433e-06	0.000162507	0.0357514
CACNA1D	13	106	31	1701	6.72946	1.58885e-06	0.000163263	0.0360811
BTBD7	10	109	16	1716	9.83945	1.83648e-06	0.000185354	0.0417046
NID2	10	109	16	1716	9.83945	1.83648e-06	0.000185354	0.0417046
JAG2	10	109	16	1716	9.83945	1.83648e-06	0.000185354	0.0417046
CMYA5	17	102	57	1675	4.89766	1.82809e-06	0.000185354	0.0415141
LRP5	12	107	26	1706	7.35873	1.87184e-06	0.000187258	0.0425075
CASP8	12	107	26	1706	7.35873	1.87184e-06	0.000187258	0.0425075
ACTL7A	8	111	8	1724	15.5315	1.93141e-06	0.000188242	0.0438604
ABCC3	8	111	8	1724	15.5315	1.93141e-06	0.000188242	0.0438604
PRPF40B	8	111	8	1724	15.5315	1.93141e-06	0.000188242	0.0438604
NSMAF	8	111	8	1724	15.5315	1.93141e-06	0.000188242	0.0438604
ARHGAP17	8	111	8	1724	15.5315	1.93141e-06	0.000188242	0.0438604
LIPT1	8	111	8	1724	15.5315	1.93141e-06	0.000188242	0.0438604
USP24	11	108	21	1711	8.2985	2.00189e-06	0.000191013	0.045461
DICER1	11	108	21	1711	8.2985	2.00189e-06	0.000191013	0.045461
RBM6	11	108	21	1711	8.2985	2.00189e-06	0.000191013	0.045461
LARP4B	11	108	21	1711	8.2985	2.00189e-06	0.000191013	0.045461
TNRC6A	11	108	21	1711	8.2985	2.00189e-06	0.000191013	0.045461
ASPM	14	105	38	1694	5.94386	2.13248e-06	0.000192168	0.0484264
RPS6KA4	9	110	12	1720	11.7273	2.12619e-06	0.000192168	0.0482836
RAD21	9	110	12	1720	11.7273	2.12619e-06	0.000192168	0.0482836
PTPRF	9	110	12	1720	11.7273	2.12619e-06	0.000192168	0.0482836
KLHL34	9	110	12	1720	11.7273	2.12619e-06	0.000192168	0.0482836
UBE2O	9	110	12	1720	11.7273	2.12619e-06	0.000192168	0.0482836
MUC5B	19	100	72	1660	4.38056	2.02951e-06	0.000192168	0.0460882
GYLTL1B	9	110	12	1720	11.7273	2.12619e-06	0.000192168	0.0482836
HIVEP3	14	105	38	1694	5.94386	2.13248e-06	0.000192168	0.0484264
C5	9	110	12	1720	11.7273	2.12619e-06	0.000192168	0.0482836
VARS	9	110	12	1720	11.7273	2.12619e-06	0.000192168	0.0482836
NLRX1	9	110	12	1720	11.7273	2.12619e-06	0.000192168	0.0482836
MAP7D1	9	110	12	1720	11.7273	2.12619e-06	0.000192168	0.0482836
INVS	9	110	12	1720	11.7273	2.12619e-06	0.000192168	0.0482836
DOCK3	16	103	51	1681	5.12012	2.18529e-06	0.00019615	0.0496258
RANBP3	7	112	5	1727	21.5875	2.31253e-06	0.000199677	0.0525152
BTRC	7	112	5	1727	21.5875	2.31253e-06	0.000199677	0.0525152
TMEM161A	7	112	5	1727	21.5875	2.31253e-06	0.000199677	0.0525152
LLGL1	7	112	5	1727	21.5875	2.31253e-06	0.000199677	0.0525152
EP400	17	102	58	1674	4.81034	2.23754e-06	0.000199677	0.0508122
JHDM1D	7	112	5	1727	21.5875	2.31253e-06	0.000199677	0.0525152
ZNF430	7	112	5	1727	21.5875	2.31253e-06	0.000199677	0.0525152
URI1	7	112	5	1727	21.5875	2.31253e-06	0.000199677	0.0525152
SYNPO	7	112	5	1727	21.5875	2.31253e-06	0.000199677	0.0525152
EIF2B3	7	112	5	1727	21.5875	2.31253e-06	0.000199677	0.0525152
HDLBP	12	107	27	1705	7.08204	2.55807e-06	0.000218388	0.0580913
B2M	12	107	27	1705	7.08204	2.55807e-06	0.000218388	0.0580913
TIE1	12	107	27	1705	7.08204	2.55807e-06	0.000218388	0.0580913
PLXNA4	18	101	66	1666	4.49865	2.62e-06	0.000222837	0.0594975
POLR3A	10	109	17	1715	9.25526	2.75981e-06	0.000228732	0.0626724
ADNP	10	109	17	1715	9.25526	2.75981e-06	0.000228732	0.0626724
PLEKHA6	10	109	17	1715	9.25526	2.75981e-06	0.000228732	0.0626724
DLG5	10	109	17	1715	9.25526	2.75981e-06	0.000228732	0.0626724
MGA	16	103	52	1680	5.01867	2.70453e-06	0.000228732	0.0614172
PAX6	10	109	17	1715	9.25526	2.75981e-06	0.000228732	0.0626724
SLC26A7	10	109	17	1715	9.25526	2.75981e-06	0.000228732	0.0626724
VPS13D	13	106	33	1699	6.31418	2.78809e-06	0.000229402	0.0633148
LRRIQ3	13	106	33	1699	6.31418	2.78809e-06	0.000229402	0.0633148
CSF3R	11	108	22	1710	7.91667	2.84106e-06	0.000231246	0.0645177
TAF1	11	108	22	1710	7.91667	2.84106e-06	0.000231246	0.0645177
KIAA1549	11	108	22	1710	7.91667	2.84106e-06	0.000231246	0.0645177
ATM	21	98	90	1642	3.90952	3.04489e-06	0.000246952	0.0691465
DNAH3	18	101	67	1665	4.42885	3.14655e-06	0.000254288	0.071455
ATF7IP	9	110	13	1719	10.8189	3.40505e-06	0.000268565	0.0773253
MVP	8	111	9	1723	13.7978	3.4533e-06	0.000268565	0.0784209
ZKSCAN5	8	111	9	1723	13.7978	3.4533e-06	0.000268565	0.0784209
ADAM30	8	111	9	1723	13.7978	3.4533e-06	0.000268565	0.0784209
DAZAP1	8	111	9	1723	13.7978	3.4533e-06	0.000268565	0.0784209
MIS18BP1	9	110	13	1719	10.8189	3.40505e-06	0.000268565	0.0773253
NEK8	9	110	13	1719	10.8189	3.40505e-06	0.000268565	0.0773253
KIAA0226	8	111	9	1723	13.7978	3.4533e-06	0.000268565	0.0784209
INF2	9	110	13	1719	10.8189	3.40505e-06	0.000268565	0.0773253
DIS3	9	110	13	1719	10.8189	3.40505e-06	0.000268565	0.0773253
MLH3	8	111	9	1723	13.7978	3.4533e-06	0.000268565	0.0784209
PTCHD2	14	105	40	1692	5.64	3.50267e-06	0.000271475	0.0795422
OBSCN	25	94	125	1607	3.41915	3.57009e-06	0.000275759	0.0810732
ZNF536	18	101	68	1664	4.36109	3.7671e-06	0.00028999	0.0855471
PLIN4	10	109	18	1714	8.73598	4.06203e-06	0.000301453	0.0922447
NBEAL2	11	108	23	1709	7.56804	3.97356e-06	0.000301453	0.0902355
NFATC2	10	109	18	1714	8.73598	4.06203e-06	0.000301453	0.0922447
MYOF	11	108	23	1709	7.56804	3.97356e-06	0.000301453	0.0902355
ALPK3	10	109	18	1714	8.73598	4.06203e-06	0.000301453	0.0922447
PARD3B	11	108	23	1709	7.56804	3.97356e-06	0.000301453	0.0902355
NF1	19	100	76	1656	4.14	4.04679e-06	0.000301453	0.0918986
LAMA2	15	104	47	1685	5.17083	3.93482e-06	0.000301453	0.0893559
DENND3	10	109	18	1714	8.73598	4.06203e-06	0.000301453	0.0922447
RECQL	10	109	18	1714	8.73598	4.06203e-06	0.000301453	0.0922447
SON	10	109	18	1714	8.73598	4.06203e-06	0.000301453	0.0922447
EFEMP2	6	113	3	1729	30.6018	4.47539e-06	0.000327844	0.101632
ESRP2	6	113	3	1729	30.6018	4.47539e-06	0.000327844	0.101632
CORO7-PAM16	6	113	3	1729	30.6018	4.47539e-06	0.000327844	0.101632
GPR4	6	113	3	1729	30.6018	4.47539e-06	0.000327844	0.101632
INHBB	7	112	6	1726	17.9792	4.74477e-06	0.000328503	0.107749
MBTPS1	7	112	6	1726	17.9792	4.74477e-06	0.000328503	0.107749
OSBP2	7	112	6	1726	17.9792	4.74477e-06	0.000328503	0.107749
APPL1	7	112	6	1726	17.9792	4.74477e-06	0.000328503	0.107749
MFN2	7	112	6	1726	17.9792	4.74477e-06	0.000328503	0.107749
CHD9	12	107	29	1703	6.58588	4.6247e-06	0.000328503	0.105022
CR1	12	107	29	1703	6.58588	4.6247e-06	0.000328503	0.105022
ZNF8	7	112	6	1726	17.9792	4.74477e-06	0.000328503	0.107749
ASS1	7	112	6	1726	17.9792	4.74477e-06	0.000328503	0.107749
RNF220	7	112	6	1726	17.9792	4.74477e-06	0.000328503	0.107749
PARP1	12	107	29	1703	6.58588	4.6247e-06	0.000328503	0.105022
MARK4	7	112	6	1726	17.9792	4.74477e-06	0.000328503	0.107749
IFFO1	7	112	6	1726	17.9792	4.74477e-06	0.000328503	0.107749
GRIN1	7	112	6	1726	17.9792	4.74477e-06	0.000328503	0.107749
C1orf177	7	112	6	1726	17.9792	4.74477e-06	0.000328503	0.107749
CSTF3	7	112	6	1726	17.9792	4.74477e-06	0.000328503	0.107749
RAD50	12	107	29	1703	6.58588	4.6247e-06	0.000328503	0.105022
ZNF614	7	112	6	1726	17.9792	4.74477e-06	0.000328503	0.107749
MACF1	17	102	62	1670	4.48925	4.83687e-06	0.000333862	0.109841
DIDO1	15	104	48	1684	5.0601	4.88696e-06	0.000336297	0.110978
TNRC6B	9	110	14	1718	10.0403	5.29383e-06	0.000356729	0.120218
EZH1	9	110	14	1718	10.0403	5.29383e-06	0.000356729	0.120218
NPAT	9	110	14	1718	10.0403	5.29383e-06	0.000356729	0.120218
ZFR	9	110	14	1718	10.0403	5.29383e-06	0.000356729	0.120218
CDH6	9	110	14	1718	10.0403	5.29383e-06	0.000356729	0.120218
UBE4B	9	110	14	1718	10.0403	5.29383e-06	0.000356729	0.120218
DIP2B	9	110	14	1718	10.0403	5.29383e-06	0.000356729	0.120218
ATAD2	11	108	24	1708	7.24846	5.48257e-06	0.000364046	0.124504
NUP188	11	108	24	1708	7.24846	5.48257e-06	0.000364046	0.124504
MEGF6	11	108	24	1708	7.24846	5.48257e-06	0.000364046	0.124504
ZMYM4	11	108	24	1708	7.24846	5.48257e-06	0.000364046	0.124504
SEC31A	11	108	24	1708	7.24846	5.48257e-06	0.000364046	0.124504
PIK3CG	14	105	42	1690	5.36508	5.60881e-06	0.000371342	0.12737
RBM12B	8	111	10	1722	12.4108	5.88392e-06	0.000378521	0.133618
CLOCK	8	111	10	1722	12.4108	5.88392e-06	0.000378521	0.133618
MIA3	10	109	19	1713	8.27137	5.86635e-06	0.000378521	0.133219
QSER1	8	111	10	1722	12.4108	5.88392e-06	0.000378521	0.133618
TEX14	10	109	19	1713	8.27137	5.86635e-06	0.000378521	0.133219
ZCCHC11	10	109	19	1713	8.27137	5.86635e-06	0.000378521	0.133219
FBXO32	5	114	1	1731	75.9211	5.77155e-06	0.000378521	0.131066
PAK1IP1	5	114	1	1731	75.9211	5.77155e-06	0.000378521	0.131066
CTNNBL1	8	111	10	1722	12.4108	5.88392e-06	0.000378521	0.133618
FRS3	5	114	1	1731	75.9211	5.77155e-06	0.000378521	0.131066
ANK3	16	103	56	1676	4.6491	6.07658e-06	0.000389811	0.137993
ZNF462	12	107	30	1702	6.36262	6.12563e-06	0.00039185	0.139107
SDK2	11	108	25	1707	6.95444	7.46954e-06	0.000475142	0.169626
PIK3CD	11	108	25	1707	6.95444	7.46954e-06	0.000475142	0.169626
FBXW7	18	101	72	1660	4.10891	7.51219e-06	0.00047652	0.170594
FGD3	9	110	15	1717	9.36545	8.01568e-06	0.000498707	0.182028
ALPK2	9	110	15	1717	9.36545	8.01568e-06	0.000498707	0.182028
KIAA0368	9	110	15	1717	9.36545	8.01568e-06	0.000498707	0.182028
MAP3K13	9	110	15	1717	9.36545	8.01568e-06	0.000498707	0.182028
GCC2	9	110	15	1717	9.36545	8.01568e-06	0.000498707	0.182028
CASD1	9	110	15	1717	9.36545	8.01568e-06	0.000498707	0.182028
MYO1A	9	110	15	1717	9.36545	8.01568e-06	0.000498707	0.182028
MAP3K1	12	107	31	1701	6.15375	8.03886e-06	0.000498783	0.182554
KIF21A	10	109	20	1712	7.85321	8.32611e-06	0.000505555	0.189078
TEAD2	10	109	20	1712	7.85321	8.32611e-06	0.000505555	0.189078
NINL	10	109	20	1712	7.85321	8.32611e-06	0.000505555	0.189078
THSD1	10	109	20	1712	7.85321	8.32611e-06	0.000505555	0.189078
KIF21B	10	109	20	1712	7.85321	8.32611e-06	0.000505555	0.189078
CDH20	10	109	20	1712	7.85321	8.32611e-06	0.000505555	0.189078
ITGB4	10	109	20	1712	7.85321	8.32611e-06	0.000505555	0.189078
MLLT4	10	109	20	1712	7.85321	8.32611e-06	0.000505555	0.189078
REV3L	14	105	44	1688	5.11515	8.77384e-06	0.00053132	0.199245
AHNAK2	18	101	73	1659	4.05018	8.86408e-06	0.000535357	0.201294
EML3	7	112	7	1725	15.4018	8.98654e-06	0.000535631	0.204075
TRIM45	7	112	7	1725	15.4018	8.98654e-06	0.000535631	0.204075
DDC	7	112	7	1725	15.4018	8.98654e-06	0.000535631	0.204075
TCF25	7	112	7	1725	15.4018	8.98654e-06	0.000535631	0.204075
PMPCA	7	112	7	1725	15.4018	8.98654e-06	0.000535631	0.204075
PDZD2	15	104	51	1681	4.75396	9.09814e-06	0.000540863	0.20661
MCM4	8	111	11	1721	11.276	9.62045e-06	0.000550304	0.218471
AGBL2	8	111	11	1721	11.276	9.62045e-06	0.000550304	0.218471
CCDC171	8	111	11	1721	11.276	9.62045e-06	0.000550304	0.218471
VWA5A	8	111	11	1721	11.276	9.62045e-06	0.000550304	0.218471
CPEB2	8	111	11	1721	11.276	9.62045e-06	0.000550304	0.218471
FAM160A2	8	111	11	1721	11.276	9.62045e-06	0.000550304	0.218471
ANKIB1	8	111	11	1721	11.276	9.62045e-06	0.000550304	0.218471
MYRF	8	111	11	1721	11.276	9.62045e-06	0.000550304	0.218471
SYBU	8	111	11	1721	11.276	9.62045e-06	0.000550304	0.218471
MEFV	8	111	11	1721	11.276	9.62045e-06	0.000550304	0.218471
MMP9	8	111	11	1721	11.276	9.62045e-06	0.000550304	0.218471
NFE2L1	8	111	11	1721	11.276	9.62045e-06	0.000550304	0.218471
B3GALTL	8	111	11	1721	11.276	9.62045e-06	0.000550304	0.218471
ZNF311	8	111	11	1721	11.276	9.62045e-06	0.000550304	0.218471
SPATA31E1	8	111	11	1721	11.276	9.62045e-06	0.000550304	0.218471
CUL9	13	106	38	1694	5.46723	9.89218e-06	0.000561803	0.224642
HYDIN	17	102	66	1666	4.20707	9.8957e-06	0.000561803	0.224721
MYO15A	13	106	38	1694	5.46723	9.89218e-06	0.000561803	0.224642
GPR179	11	108	26	1706	6.68305	1.0057e-05	0.000566712	0.228385
TEP1	11	108	26	1706	6.68305	1.0057e-05	0.000566712	0.228385
HNF1A	11	108	26	1706	6.68305	1.0057e-05	0.000566712	0.228385
ANKRD34A	6	113	4	1728	22.9381	1.06023e-05	0.00058724	0.240768
FAM167A	6	113	4	1728	22.9381	1.06023e-05	0.00058724	0.240768
C4orf6	6	113	4	1728	22.9381	1.06023e-05	0.00058724	0.240768
TFE3	6	113	4	1728	22.9381	1.06023e-05	0.00058724	0.240768
ZAN	12	107	32	1700	5.95794	1.04576e-05	0.00058724	0.237482
SYNRG	6	113	4	1728	22.9381	1.06023e-05	0.00058724	0.240768
HOMEZ	6	113	4	1728	22.9381	1.06023e-05	0.00058724	0.240768
DNAH17	16	103	59	1673	4.40481	1.06967e-05	0.000591023	0.24291
TCHH	14	105	45	1687	4.99852	1.08841e-05	0.000598466	0.247167
RYR2	24	95	125	1607	3.24783	1.08632e-05	0.000598466	0.246692
CACNA1C	15	104	52	1680	4.65976	1.10922e-05	0.000608438	0.251893
MRC2	10	109	21	1711	7.47488	1.16297e-05	0.000636383	0.264099
TICRR	9	110	16	1716	8.775	1.18526e-05	0.000640861	0.269162
ATP1A4	9	110	16	1716	8.775	1.18526e-05	0.000640861	0.269162
NOTCH3	17	102	67	1665	4.14179	1.17418e-05	0.000640861	0.266644
AFF1	9	110	16	1716	8.775	1.18526e-05	0.000640861	0.269162
RALGAPB	9	110	16	1716	8.775	1.18526e-05	0.000640861	0.269162
PLEC	18	101	75	1657	3.93743	1.2243e-05	0.000660396	0.278027
MDC1	13	106	39	1693	5.3239	1.24788e-05	0.000668349	0.28338
ITPR3	13	106	39	1693	5.3239	1.24788e-05	0.000668349	0.28338
GRM5	13	106	39	1693	5.3239	1.24788e-05	0.000668349	0.28338
NIN	12	107	33	1699	5.774	1.34917e-05	0.000717522	0.306382
TDRD6	12	107	33	1699	5.774	1.34917e-05	0.000717522	0.306382
CHD7	12	107	33	1699	5.774	1.34917e-05	0.000717522	0.306382
ERBB2	17	102	68	1664	4.07843	1.38906e-05	0.000733584	0.315441
CACNA1E	17	102	68	1664	4.07843	1.38906e-05	0.000733584	0.315441
ANK2	17	102	68	1664	4.07843	1.38906e-05	0.000733584	0.315441
ZNF334	8	111	12	1720	10.3303	1.51782e-05	0.00077806	0.344681
CLEC16A	8	111	12	1720	10.3303	1.51782e-05	0.00077806	0.344681
DPP9	8	111	12	1720	10.3303	1.51782e-05	0.00077806	0.344681
RFC3	8	111	12	1720	10.3303	1.51782e-05	0.00077806	0.344681
CASKIN1	8	111	12	1720	10.3303	1.51782e-05	0.00077806	0.344681
POLM	8	111	12	1720	10.3303	1.51782e-05	0.00077806	0.344681
FAM135A	8	111	12	1720	10.3303	1.51782e-05	0.00077806	0.344681
KCNC4	8	111	12	1720	10.3303	1.51782e-05	0.00077806	0.344681
OR6C75	8	111	12	1720	10.3303	1.51782e-05	0.00077806	0.344681
RBBP8	8	111	12	1720	10.3303	1.51782e-05	0.00077806	0.344681
OTUD4	8	111	12	1720	10.3303	1.51782e-05	0.00077806	0.344681
SPTY2D1	8	111	12	1720	10.3303	1.51782e-05	0.00077806	0.344681
DDX10	8	111	12	1720	10.3303	1.51782e-05	0.00077806	0.344681
FCGBP	16	103	61	1671	4.25529	1.53154e-05	0.00078333	0.347798
USP19	7	112	8	1724	13.4688	1.59571e-05	0.000789475	0.362369
TMEM104	7	112	8	1724	13.4688	1.59571e-05	0.000789475	0.362369
WNT2B	7	112	8	1724	13.4688	1.59571e-05	0.000789475	0.362369
ZFYVE28	7	112	8	1724	13.4688	1.59571e-05	0.000789475	0.362369
PRR11	7	112	8	1724	13.4688	1.59571e-05	0.000789475	0.362369
SENP3	7	112	8	1724	13.4688	1.59571e-05	0.000789475	0.362369
ZGPAT	7	112	8	1724	13.4688	1.59571e-05	0.000789475	0.362369
TLL1	13	106	40	1692	5.18774	1.56432e-05	0.000789475	0.355241
ZRANB1	7	112	8	1724	13.4688	1.59571e-05	0.000789475	0.362369
FOXN3	7	112	8	1724	13.4688	1.59571e-05	0.000789475	0.362369
ASXL1	13	106	40	1692	5.18774	1.56432e-05	0.000789475	0.355241
RARRES3	7	112	8	1724	13.4688	1.59571e-05	0.000789475	0.362369
DIS3L	7	112	8	1724	13.4688	1.59571e-05	0.000789475	0.362369
HAUS3	7	112	8	1724	13.4688	1.59571e-05	0.000789475	0.362369
CROT	7	112	8	1724	13.4688	1.59571e-05	0.000789475	0.362369
NUP210L	10	109	22	1710	7.13094	1.6006e-05	0.000790174	0.36348
LRRFIP1	4	115	0	1732	inf	1.62876e-05	0.000797142	0.369874
PPP1R3B	4	115	0	1732	inf	1.62876e-05	0.000797142	0.369874
MOSPD3	4	115	0	1732	inf	1.62876e-05	0.000797142	0.369874
OR10G3	4	115	0	1732	inf	1.62876e-05	0.000797142	0.369874
ATR	14	105	47	1685	4.78014	1.64942e-05	0.000805521	0.374567
NOTCH1	18	101	77	1655	3.83053	1.67373e-05	0.00081564	0.380088
ROBO3	9	110	17	1715	8.25401	1.71553e-05	0.000821898	0.38958
PRAG1	9	110	17	1715	8.25401	1.71553e-05	0.000821898	0.38958
ATG2A	9	110	17	1715	8.25401	1.71553e-05	0.000821898	0.38958
AEBP1	9	110	17	1715	8.25401	1.71553e-05	0.000821898	0.38958
PLEKHG1	9	110	17	1715	8.25401	1.71553e-05	0.000821898	0.38958
WNK2	9	110	17	1715	8.25401	1.71553e-05	0.000821898	0.38958
GIGYF2	9	110	17	1715	8.25401	1.71553e-05	0.000821898	0.38958
AQR	9	110	17	1715	8.25401	1.71553e-05	0.000821898	0.38958
TRANK1	12	107	34	1698	5.60088	1.72694e-05	0.00082216	0.39217
BDP1	12	107	34	1698	5.60088	1.72694e-05	0.00082216	0.39217
IGF2R	12	107	34	1698	5.60088	1.72694e-05	0.00082216	0.39217
ZFHX4	22	97	111	1621	3.31216	1.74683e-05	0.00082989	0.396687
PLXNA3	11	108	28	1704	6.19841	1.76478e-05	0.00083319	0.400764
ACACA	11	108	28	1704	6.19841	1.76478e-05	0.00083319	0.400764
SOGA2	11	108	28	1704	6.19841	1.76478e-05	0.00083319	0.400764
ACTR1B	5	114	2	1730	37.9386	1.9162e-05	0.000888061	0.43515
PPAPDC1B	5	114	2	1730	37.9386	1.9162e-05	0.000888061	0.43515
AVPR2	5	114	2	1730	37.9386	1.9162e-05	0.000888061	0.43515
CLK4	5	114	2	1730	37.9386	1.9162e-05	0.000888061	0.43515
RLN2	5	114	2	1730	37.9386	1.9162e-05	0.000888061	0.43515
TRMT1	5	114	2	1730	37.9386	1.9162e-05	0.000888061	0.43515
DRG2	5	114	2	1730	37.9386	1.9162e-05	0.000888061	0.43515
CD74	5	114	2	1730	37.9386	1.9162e-05	0.000888061	0.43515
FAHD2A	5	114	2	1730	37.9386	1.9162e-05	0.000888061	0.43515
GBP5	6	113	5	1727	18.3398	2.21041e-05	0.000976579	0.501962
HOXD8	6	113	5	1727	18.3398	2.21041e-05	0.000976579	0.501962
PIF1	6	113	5	1727	18.3398	2.21041e-05	0.000976579	0.501962
CSNK1G3	6	113	5	1727	18.3398	2.21041e-05	0.000976579	0.501962
ZNF282	6	113	5	1727	18.3398	2.21041e-05	0.000976579	0.501962
CAPN3	6	113	5	1727	18.3398	2.21041e-05	0.000976579	0.501962
INO80E	6	113	5	1727	18.3398	2.21041e-05	0.000976579	0.501962
CUL2	6	113	5	1727	18.3398	2.21041e-05	0.000976579	0.501962
SBF1	10	109	23	1709	6.81691	2.17299e-05	0.000976579	0.493463
RABL6	6	113	5	1727	18.3398	2.21041e-05	0.000976579	0.501962
C1orf27	6	113	5	1727	18.3398	2.21041e-05	0.000976579	0.501962
MAGEL2	10	109	23	1709	6.81691	2.17299e-05	0.000976579	0.493463
EPB41	6	113	5	1727	18.3398	2.21041e-05	0.000976579	0.501962
SLC16A4	6	113	5	1727	18.3398	2.21041e-05	0.000976579	0.501962
SRPK3	6	113	5	1727	18.3398	2.21041e-05	0.000976579	0.501962
TULP4	10	109	23	1709	6.81691	2.17299e-05	0.000976579	0.493463
SPATA2	6	113	5	1727	18.3398	2.21041e-05	0.000976579	0.501962
SLC16A10	6	113	5	1727	18.3398	2.21041e-05	0.000976579	0.501962
CRIPAK	6	113	5	1727	18.3398	2.21041e-05	0.000976579	0.501962
ZNF337	6	113	5	1727	18.3398	2.21041e-05	0.000976579	0.501962
GPATCH8	10	109	23	1709	6.81691	2.17299e-05	0.000976579	0.493463
SQSTM1	6	113	5	1727	18.3398	2.21041e-05	0.000976579	0.501962
NACC1	6	113	5	1727	18.3398	2.21041e-05	0.000976579	0.501962
DOPEY2	12	107	35	1697	5.43765	2.19401e-05	0.000976579	0.498237
DNAH5	23	96	122	1610	3.16171	2.23877e-05	0.000987188	0.508402
SUSD2	8	111	13	1719	9.53015	2.32101e-05	0.00100205	0.527079
PDE3B	8	111	13	1719	9.53015	2.32101e-05	0.00100205	0.527079
DENND1C	8	111	13	1719	9.53015	2.32101e-05	0.00100205	0.527079
SLC3A2	8	111	13	1719	9.53015	2.32101e-05	0.00100205	0.527079
AP2A1	8	111	13	1719	9.53015	2.32101e-05	0.00100205	0.527079
ARFGAP2	8	111	13	1719	9.53015	2.32101e-05	0.00100205	0.527079
ELAVL3	8	111	13	1719	9.53015	2.32101e-05	0.00100205	0.527079
NOL6	8	111	13	1719	9.53015	2.32101e-05	0.00100205	0.527079
ZNF616	8	111	13	1719	9.53015	2.32101e-05	0.00100205	0.527079
KANSL1L	8	111	13	1719	9.53015	2.32101e-05	0.00100205	0.527079
GART	8	111	13	1719	9.53015	2.32101e-05	0.00100205	0.527079
ABCA4	9	110	18	1714	7.79091	2.43531e-05	0.00103178	0.553034
DOCK5	9	110	18	1714	7.79091	2.43531e-05	0.00103178	0.553034
FILIP1L	9	110	18	1714	7.79091	2.43531e-05	0.00103178	0.553034
KDM2B	9	110	18	1714	7.79091	2.43531e-05	0.00103178	0.553034
TNS3	9	110	18	1714	7.79091	2.43531e-05	0.00103178	0.553034
PCDHGB1	9	110	18	1714	7.79091	2.43531e-05	0.00103178	0.553034
SHROOM3	9	110	18	1714	7.79091	2.43531e-05	0.00103178	0.553034
DOCK8	9	110	18	1714	7.79091	2.43531e-05	0.00103178	0.553034
CAMSAP2	9	110	18	1714	7.79091	2.43531e-05	0.00103178	0.553034
ATP7B	9	110	18	1714	7.79091	2.43531e-05	0.00103178	0.553034
DNAH7	19	100	88	1644	3.54955	2.53038e-05	0.00107006	0.574623
TBCK	7	112	9	1723	11.9653	2.68659e-05	0.00110126	0.610098
RFC1	7	112	9	1723	11.9653	2.68659e-05	0.00110126	0.610098
EIF2AK1	7	112	9	1723	11.9653	2.68659e-05	0.00110126	0.610098
ZSWIM3	7	112	9	1723	11.9653	2.68659e-05	0.00110126	0.610098
DCST2	7	112	9	1723	11.9653	2.68659e-05	0.00110126	0.610098
MIB2	7	112	9	1723	11.9653	2.68659e-05	0.00110126	0.610098
ZMYM2	7	112	9	1723	11.9653	2.68659e-05	0.00110126	0.610098
TRAF2	7	112	9	1723	11.9653	2.68659e-05	0.00110126	0.610098
AOC1	7	112	9	1723	11.9653	2.68659e-05	0.00110126	0.610098
ASMTL	7	112	9	1723	11.9653	2.68659e-05	0.00110126	0.610098
STAT1	7	112	9	1723	11.9653	2.68659e-05	0.00110126	0.610098
POP1	7	112	9	1723	11.9653	2.68659e-05	0.00110126	0.610098
ABCB10	7	112	9	1723	11.9653	2.68659e-05	0.00110126	0.610098
RBM45	7	112	9	1723	11.9653	2.68659e-05	0.00110126	0.610098
CNNM1	7	112	9	1723	11.9653	2.68659e-05	0.00110126	0.610098
DLAT	7	112	9	1723	11.9653	2.68659e-05	0.00110126	0.610098
TRIP10	7	112	9	1723	11.9653	2.68659e-05	0.00110126	0.610098
LAMA4	10	109	24	1708	6.52905	2.91283e-05	0.00118544	0.661475
BCLAF1	10	109	24	1708	6.52905	2.91283e-05	0.00118544	0.661475
NUP205	10	109	24	1708	6.52905	2.91283e-05	0.00118544	0.661475
EPHA2	10	109	24	1708	6.52905	2.91283e-05	0.00118544	0.661475
C3	11	108	30	1702	5.7784	2.97791e-05	0.00120544	0.676254
TENM3	14	105	50	1682	4.48533	2.96949e-05	0.00120544	0.674341
PLXNA1	11	108	30	1702	5.7784	2.97791e-05	0.00120544	0.676254
ERF	9	110	19	1713	7.37656	3.39646e-05	0.00136032	0.771302
SPTBN1	9	110	19	1713	7.37656	3.39646e-05	0.00136032	0.771302
CAD	9	110	19	1713	7.37656	3.39646e-05	0.00136032	0.771302
RUSC2	9	110	19	1713	7.37656	3.39646e-05	0.00136032	0.771302
ANKRD26	9	110	19	1713	7.37656	3.39646e-05	0.00136032	0.771302
MSH2	9	110	19	1713	7.37656	3.39646e-05	0.00136032	0.771302
KIF13B	8	111	14	1718	8.84427	3.45273e-05	0.00136712	0.784081
PFKP	8	111	14	1718	8.84427	3.45273e-05	0.00136712	0.784081
SCN4A	12	107	37	1695	5.13766	3.46761e-05	0.00136712	0.78746
TP53BP1	12	107	37	1695	5.13766	3.46761e-05	0.00136712	0.78746
FRMPD2	8	111	14	1718	8.84427	3.45273e-05	0.00136712	0.784081
CHD6	12	107	37	1695	5.13766	3.46761e-05	0.00136712	0.78746
SLC12A9	8	111	14	1718	8.84427	3.45273e-05	0.00136712	0.784081
KIF15	8	111	14	1718	8.84427	3.45273e-05	0.00136712	0.784081
PHACTR4	8	111	14	1718	8.84427	3.45273e-05	0.00136712	0.784081
GBF1	10	109	25	1707	6.26422	3.85866e-05	0.0015108	0.876264
PCDHA7	10	109	25	1707	6.26422	3.85866e-05	0.0015108	0.876264
SPECC1	10	109	25	1707	6.26422	3.85866e-05	0.0015108	0.876264
NCOA6	10	109	25	1707	6.26422	3.85866e-05	0.0015108	0.876264
CEP63	6	113	6	1726	15.2743	4.18957e-05	0.00158041	0.951408
DNAJC1	6	113	6	1726	15.2743	4.18957e-05	0.00158041	0.951408
AP1S1	6	113	6	1726	15.2743	4.18957e-05	0.00158041	0.951408
SLAMF1	6	113	6	1726	15.2743	4.18957e-05	0.00158041	0.951408
SYK	6	113	6	1726	15.2743	4.18957e-05	0.00158041	0.951408
KLHL8	6	113	6	1726	15.2743	4.18957e-05	0.00158041	0.951408
ISM2	6	113	6	1726	15.2743	4.18957e-05	0.00158041	0.951408
DNAJC2	6	113	6	1726	15.2743	4.18957e-05	0.00158041	0.951408
BAHD1	6	113	6	1726	15.2743	4.18957e-05	0.00158041	0.951408
RAVER1	6	113	6	1726	15.2743	4.18957e-05	0.00158041	0.951408
ZNF438	6	113	6	1726	15.2743	4.18957e-05	0.00158041	0.951408
PLCL2	6	113	6	1726	15.2743	4.18957e-05	0.00158041	0.951408
CLIP3	6	113	6	1726	15.2743	4.18957e-05	0.00158041	0.951408
DVL2	6	113	6	1726	15.2743	4.18957e-05	0.00158041	0.951408
UBXN6	6	113	6	1726	15.2743	4.18957e-05	0.00158041	0.951408
TAAR6	6	113	6	1726	15.2743	4.18957e-05	0.00158041	0.951408
ZNF517	6	113	6	1726	15.2743	4.18957e-05	0.00158041	0.951408
GABRD	6	113	6	1726	15.2743	4.18957e-05	0.00158041	0.951408
KIAA1522	6	113	6	1726	15.2743	4.18957e-05	0.00158041	0.951408
EGR2	6	113	6	1726	15.2743	4.18957e-05	0.00158041	0.951408
XYLB	6	113	6	1726	15.2743	4.18957e-05	0.00158041	0.951408
ABCD4	6	113	6	1726	15.2743	4.18957e-05	0.00158041	0.951408
BCAN	7	112	10	1722	10.7625	4.32547e-05	0.00158431	0.982272
KCNB2	12	107	38	1694	4.99951	4.31663e-05	0.00158431	0.980265
ACCSL	7	112	10	1722	10.7625	4.32547e-05	0.00158431	0.982272
ZCCHC6	7	112	10	1722	10.7625	4.32547e-05	0.00158431	0.982272
KIAA1377	7	112	10	1722	10.7625	4.32547e-05	0.00158431	0.982272
HMMR	7	112	10	1722	10.7625	4.32547e-05	0.00158431	0.982272
ANAPC1	7	112	10	1722	10.7625	4.32547e-05	0.00158431	0.982272
LMTK3	7	112	10	1722	10.7625	4.32547e-05	0.00158431	0.982272
MAP3K12	7	112	10	1722	10.7625	4.32547e-05	0.00158431	0.982272
RASA1	12	107	38	1694	4.99951	4.31663e-05	0.00158431	0.980265
TTC21A	7	112	10	1722	10.7625	4.32547e-05	0.00158431	0.982272
MEPCE	7	112	10	1722	10.7625	4.32547e-05	0.00158431	0.982272
TLR9	7	112	10	1722	10.7625	4.32547e-05	0.00158431	0.982272
POLRMT	7	112	10	1722	10.7625	4.32547e-05	0.00158431	0.982272
PRKCE	7	112	10	1722	10.7625	4.32547e-05	0.00158431	0.982272
SAMD4B	7	112	10	1722	10.7625	4.32547e-05	0.00158431	0.982272
STRN4	7	112	10	1722	10.7625	4.32547e-05	0.00158431	0.982272
SLFN5	7	112	10	1722	10.7625	4.32547e-05	0.00158431	0.982272
MAN2B2	9	110	20	1712	7.00364	4.66088e-05	0.00168541	1
SCAF4	9	110	20	1712	7.00364	4.66088e-05	0.00168541	1
TOPBP1	9	110	20	1712	7.00364	4.66088e-05	0.00168541	1
DAGLA	9	110	20	1712	7.00364	4.66088e-05	0.00168541	1
LAMC1	9	110	20	1712	7.00364	4.66088e-05	0.00168541	1
TAOK2	9	110	20	1712	7.00364	4.66088e-05	0.00168541	1
AGRN	9	110	20	1712	7.00364	4.66088e-05	0.00168541	1
MCM3AP	9	110	20	1712	7.00364	4.66088e-05	0.00168541	1
DCAF11	5	114	3	1729	25.2778	4.84748e-05	0.00169551	1
LRRC45	5	114	3	1729	25.2778	4.84748e-05	0.00169551	1
LUZP4	5	114	3	1729	25.2778	4.84748e-05	0.00169551	1
NEK4	5	114	3	1729	25.2778	4.84748e-05	0.00169551	1
PRDM6	5	114	3	1729	25.2778	4.84748e-05	0.00169551	1
TMEM39A	5	114	3	1729	25.2778	4.84748e-05	0.00169551	1
PCMTD2	5	114	3	1729	25.2778	4.84748e-05	0.00169551	1
WDR3	5	114	3	1729	25.2778	4.84748e-05	0.00169551	1
HNRNPH2	5	114	3	1729	25.2778	4.84748e-05	0.00169551	1
SQLE	5	114	3	1729	25.2778	4.84748e-05	0.00169551	1
PI4K2A	5	114	3	1729	25.2778	4.84748e-05	0.00169551	1
RALGPS1	5	114	3	1729	25.2778	4.84748e-05	0.00169551	1
CHD4	11	108	32	1700	5.41088	4.85306e-05	0.00169551	1
ZNF529	5	114	3	1729	25.2778	4.84748e-05	0.00169551	1
CXorf57	5	114	3	1729	25.2778	4.84748e-05	0.00169551	1
STK38	5	114	3	1729	25.2778	4.84748e-05	0.00169551	1
ZNF174	5	114	3	1729	25.2778	4.84748e-05	0.00169551	1
CATSPER3	5	114	3	1729	25.2778	4.84748e-05	0.00169551	1
KCTD21	5	114	3	1729	25.2778	4.84748e-05	0.00169551	1
SDAD1	5	114	3	1729	25.2778	4.84748e-05	0.00169551	1
TRIOBP	11	108	32	1700	5.41088	4.85306e-05	0.00169551	1
CACNA1G	11	108	32	1700	5.41088	4.85306e-05	0.00169551	1
HLA-A	10	109	26	1706	6.01976	5.05547e-05	0.00171095	1
FRMD4A	10	109	26	1706	6.01976	5.05547e-05	0.00171095	1
HIC2	8	111	15	1717	8.24985	5.01185e-05	0.00171095	1
EIF4G3	8	111	15	1717	8.24985	5.01185e-05	0.00171095	1
AHI1	8	111	15	1717	8.24985	5.01185e-05	0.00171095	1
SLC12A6	8	111	15	1717	8.24985	5.01185e-05	0.00171095	1
GABRG2	8	111	15	1717	8.24985	5.01185e-05	0.00171095	1
SCUBE2	8	111	15	1717	8.24985	5.01185e-05	0.00171095	1
KDM4B	8	111	15	1717	8.24985	5.01185e-05	0.00171095	1
AKAP7	8	111	15	1717	8.24985	5.01185e-05	0.00171095	1
ABCA2	10	109	26	1706	6.01976	5.05547e-05	0.00171095	1
ATXN7	8	111	15	1717	8.24985	5.01185e-05	0.00171095	1
BTBD11	10	109	26	1706	6.01976	5.05547e-05	0.00171095	1
PASK	8	111	15	1717	8.24985	5.01185e-05	0.00171095	1
ASXL2	10	109	26	1706	6.01976	5.05547e-05	0.00171095	1
BLM	10	109	26	1706	6.01976	5.05547e-05	0.00171095	1
CEL	8	111	15	1717	8.24985	5.01185e-05	0.00171095	1
CDC5L	8	111	15	1717	8.24985	5.01185e-05	0.00171095	1
SMG5	8	111	15	1717	8.24985	5.01185e-05	0.00171095	1
C3orf20	8	111	15	1717	8.24985	5.01185e-05	0.00171095	1
NCOA1	8	111	15	1717	8.24985	5.01185e-05	0.00171095	1
ZNF831	14	105	53	1679	4.2239	5.14255e-05	0.00173783	1
ASH1L	12	107	39	1693	4.86844	5.34046e-05	0.00180203	1
MAGI2	13	106	46	1686	4.49508	5.39602e-05	0.00181538	1
NCOR1	13	106	46	1686	4.49508	5.39602e-05	0.00181538	1
CDH23	15	104	61	1671	3.95098	5.53848e-05	0.00186055	1
TGFBR2	14	105	54	1678	4.14321	6.12668e-05	0.00205511	1
HR	7	112	11	1721	9.77841	6.70362e-05	0.00208538	1
RERE	10	109	27	1705	5.79341	6.55539e-05	0.00208538	1
TEX2	7	112	11	1721	9.77841	6.70362e-05	0.00208538	1
CTNND1	9	110	21	1711	6.66623	6.30157e-05	0.00208538	1
ASAP1	7	112	11	1721	9.77841	6.70362e-05	0.00208538	1
ZDBF2	13	106	47	1685	4.39683	6.51701e-05	0.00208538	1
CCDC38	7	112	11	1721	9.77841	6.70362e-05	0.00208538	1
CSPG4	10	109	27	1705	5.79341	6.55539e-05	0.00208538	1
SMARCA1	7	112	11	1721	9.77841	6.70362e-05	0.00208538	1
ADAMTS18	12	107	40	1692	4.74393	6.56823e-05	0.00208538	1
DSP	12	107	40	1692	4.74393	6.56823e-05	0.00208538	1
ITGAL	10	109	27	1705	5.79341	6.55539e-05	0.00208538	1
BRCA1	10	109	27	1705	5.79341	6.55539e-05	0.00208538	1
GALNT5	7	112	11	1721	9.77841	6.70362e-05	0.00208538	1
LNPEP	7	112	11	1721	9.77841	6.70362e-05	0.00208538	1
BICD1	7	112	11	1721	9.77841	6.70362e-05	0.00208538	1
TMPO	7	112	11	1721	9.77841	6.70362e-05	0.00208538	1
SSH2	9	110	21	1711	6.66623	6.30157e-05	0.00208538	1
TRAPPC10	7	112	11	1721	9.77841	6.70362e-05	0.00208538	1
MLH1	7	112	11	1721	9.77841	6.70362e-05	0.00208538	1
ZNF878	7	112	11	1721	9.77841	6.70362e-05	0.00208538	1
PNISR	7	112	11	1721	9.77841	6.70362e-05	0.00208538	1
PRDM10	7	112	11	1721	9.77841	6.70362e-05	0.00208538	1
PPFIA4	7	112	11	1721	9.77841	6.70362e-05	0.00208538	1
ARHGEF15	9	110	21	1711	6.66623	6.30157e-05	0.00208538	1
KIAA1109	13	106	47	1685	4.39683	6.51701e-05	0.00208538	1
UVRAG	7	112	11	1721	9.77841	6.70362e-05	0.00208538	1
CTIF	7	112	11	1721	9.77841	6.70362e-05	0.00208538	1
PDCD11	10	109	27	1705	5.79341	6.55539e-05	0.00208538	1
HCN3	7	112	11	1721	9.77841	6.70362e-05	0.00208538	1
IPO9	7	112	11	1721	9.77841	6.70362e-05	0.00208538	1
PPIG	7	112	11	1721	9.77841	6.70362e-05	0.00208538	1
BICD2	7	112	11	1721	9.77841	6.70362e-05	0.00208538	1
HELB	7	112	11	1721	9.77841	6.70362e-05	0.00208538	1
TSPEAR	7	112	11	1721	9.77841	6.70362e-05	0.00208538	1
ARIH2	7	112	11	1721	9.77841	6.70362e-05	0.00208538	1
ZFAND4	7	112	11	1721	9.77841	6.70362e-05	0.00208538	1
DDX18	7	112	11	1721	9.77841	6.70362e-05	0.00208538	1
CCDC63	7	112	11	1721	9.77841	6.70362e-05	0.00208538	1
IQGAP3	9	110	21	1711	6.66623	6.30157e-05	0.00208538	1
CRAT	7	112	11	1721	9.77841	6.70362e-05	0.00208538	1
TMBIM4	7	112	11	1721	9.77841	6.70362e-05	0.00208538	1
PSD2	7	112	11	1721	9.77841	6.70362e-05	0.00208538	1
UBR4	13	106	47	1685	4.39683	6.51701e-05	0.00208538	1
THRAP3	7	112	11	1721	9.77841	6.70362e-05	0.00208538	1
ERBB3	17	102	78	1654	3.53419	6.42551e-05	0.00208538	1
EIF5B	10	109	27	1705	5.79341	6.55539e-05	0.00208538	1
HEATR4	7	112	11	1721	9.77841	6.70362e-05	0.00208538	1
FHOD1	7	112	11	1721	9.77841	6.70362e-05	0.00208538	1
SLC6A15	9	110	21	1711	6.66623	6.30157e-05	0.00208538	1
SYTL2	10	109	27	1705	5.79341	6.55539e-05	0.00208538	1
CAMTA2	10	109	27	1705	5.79341	6.55539e-05	0.00208538	1
ANTXR2	7	112	11	1721	9.77841	6.70362e-05	0.00208538	1
ALS2CL	6	113	7	1725	13.0847	7.37393e-05	0.00215237	1
PTK7	6	113	7	1725	13.0847	7.37393e-05	0.00215237	1
XRCC2	6	113	7	1725	13.0847	7.37393e-05	0.00215237	1
ITGB1	6	113	7	1725	13.0847	7.37393e-05	0.00215237	1
CDH13	8	111	16	1716	7.72973	7.11699e-05	0.00215237	1
IL17RB	6	113	7	1725	13.0847	7.37393e-05	0.00215237	1
AP1B1	6	113	7	1725	13.0847	7.37393e-05	0.00215237	1
MAN2C1	6	113	7	1725	13.0847	7.37393e-05	0.00215237	1
BAG3	6	113	7	1725	13.0847	7.37393e-05	0.00215237	1
FIBP	6	113	7	1725	13.0847	7.37393e-05	0.00215237	1
PIGB	6	113	7	1725	13.0847	7.37393e-05	0.00215237	1
ATP6V1C2	6	113	7	1725	13.0847	7.37393e-05	0.00215237	1
SMTN	8	111	16	1716	7.72973	7.11699e-05	0.00215237	1
PRMT2	6	113	7	1725	13.0847	7.37393e-05	0.00215237	1
U2AF2	6	113	7	1725	13.0847	7.37393e-05	0.00215237	1
CPT1C	6	113	7	1725	13.0847	7.37393e-05	0.00215237	1
H6PD	6	113	7	1725	13.0847	7.37393e-05	0.00215237	1
EFCAB5	8	111	16	1716	7.72973	7.11699e-05	0.00215237	1
PLK4	6	113	7	1725	13.0847	7.37393e-05	0.00215237	1
HMX3	6	113	7	1725	13.0847	7.37393e-05	0.00215237	1
HK1	8	111	16	1716	7.72973	7.11699e-05	0.00215237	1
AOC2	6	113	7	1725	13.0847	7.37393e-05	0.00215237	1
SRPK1	6	113	7	1725	13.0847	7.37393e-05	0.00215237	1
NRROS	6	113	7	1725	13.0847	7.37393e-05	0.00215237	1
MAPK8IP2	6	113	7	1725	13.0847	7.37393e-05	0.00215237	1
EFCAB13	6	113	7	1725	13.0847	7.37393e-05	0.00215237	1
MMS22L	8	111	16	1716	7.72973	7.11699e-05	0.00215237	1
TRPV2	6	113	7	1725	13.0847	7.37393e-05	0.00215237	1
N4BP2	8	111	16	1716	7.72973	7.11699e-05	0.00215237	1
AFTPH	6	113	7	1725	13.0847	7.37393e-05	0.00215237	1
BZW1	6	113	7	1725	13.0847	7.37393e-05	0.00215237	1
F2	6	113	7	1725	13.0847	7.37393e-05	0.00215237	1
CCDC151	6	113	7	1725	13.0847	7.37393e-05	0.00215237	1
XKRX	6	113	7	1725	13.0847	7.37393e-05	0.00215237	1
AOC3	6	113	7	1725	13.0847	7.37393e-05	0.00215237	1
AGL	8	111	16	1716	7.72973	7.11699e-05	0.00215237	1
ATP5J2-PTCD1	6	113	7	1725	13.0847	7.37393e-05	0.00215237	1
NUB1	6	113	7	1725	13.0847	7.37393e-05	0.00215237	1
TNPO3	6	113	7	1725	13.0847	7.37393e-05	0.00215237	1
TDRD3	6	113	7	1725	13.0847	7.37393e-05	0.00215237	1
PPRC1	8	111	16	1716	7.72973	7.11699e-05	0.00215237	1
CLCN3	6	113	7	1725	13.0847	7.37393e-05	0.00215237	1
MON2	8	111	16	1716	7.72973	7.11699e-05	0.00215237	1
TRPM7	8	111	16	1716	7.72973	7.11699e-05	0.00215237	1
TNRC6C	8	111	16	1716	7.72973	7.11699e-05	0.00215237	1
TROAP	6	113	7	1725	13.0847	7.37393e-05	0.00215237	1
MFHAS1	6	113	7	1725	13.0847	7.37393e-05	0.00215237	1
ZNF442	6	113	7	1725	13.0847	7.37393e-05	0.00215237	1
PGAP2	4	115	1	1731	60.2087	7.73813e-05	0.00220207	1
PTEN	15	104	63	1669	3.82097	7.62328e-05	0.00220207	1
WDR86	4	115	1	1731	60.2087	7.73813e-05	0.00220207	1
OSBPL9	4	115	1	1731	60.2087	7.73813e-05	0.00220207	1
ZNF396	4	115	1	1731	60.2087	7.73813e-05	0.00220207	1
GPR1	4	115	1	1731	60.2087	7.73813e-05	0.00220207	1
FNBP1L	4	115	1	1731	60.2087	7.73813e-05	0.00220207	1
PQLC2	4	115	1	1731	60.2087	7.73813e-05	0.00220207	1
PRR22	4	115	1	1731	60.2087	7.73813e-05	0.00220207	1
SPATA25	4	115	1	1731	60.2087	7.73813e-05	0.00220207	1
CKB	4	115	1	1731	60.2087	7.73813e-05	0.00220207	1
FANCL	4	115	1	1731	60.2087	7.73813e-05	0.00220207	1
ZBTB2	4	115	1	1731	60.2087	7.73813e-05	0.00220207	1
TG	16	103	71	1661	3.63408	7.63583e-05	0.00220207	1
HIST1H4G	4	115	1	1731	60.2087	7.73813e-05	0.00220207	1
TSPAN13	4	115	1	1731	60.2087	7.73813e-05	0.00220207	1
B4GALT7	4	115	1	1731	60.2087	7.73813e-05	0.00220207	1
HIF1AN	4	115	1	1731	60.2087	7.73813e-05	0.00220207	1
UCP3	4	115	1	1731	60.2087	7.73813e-05	0.00220207	1
MRI1	4	115	1	1731	60.2087	7.73813e-05	0.00220207	1
FAM193A	9	110	22	1710	6.3595	8.40372e-05	0.00236306	1
PCSK5	10	109	28	1704	5.58322	8.41832e-05	0.00236306	1
ZC3H3	9	110	22	1710	6.3595	8.40372e-05	0.00236306	1
PCNXL3	10	109	28	1704	5.58322	8.41832e-05	0.00236306	1
TRPM2	9	110	22	1710	6.3595	8.40372e-05	0.00236306	1
ADCY1	10	109	28	1704	5.58322	8.41832e-05	0.00236306	1
NUP214	9	110	22	1710	6.3595	8.40372e-05	0.00236306	1
JAK3	10	109	28	1704	5.58322	8.41832e-05	0.00236306	1
DEPDC5	9	110	22	1710	6.3595	8.40372e-05	0.00236306	1
LRRC16B	9	110	22	1710	6.3595	8.40372e-05	0.00236306	1
ARHGAP5	10	109	28	1704	5.58322	8.41832e-05	0.00236306	1
TNXB	14	105	56	1676	3.99048	8.59956e-05	0.00241096	1
APC	23	96	132	1600	2.90404	8.93112e-05	0.00250082	1
KIAA1009	8	111	17	1715	7.2708	9.9084e-05	0.00269847	1
ZNF606	8	111	17	1715	7.2708	9.9084e-05	0.00269847	1
SLC6A2	7	112	12	1720	8.95833	0.000100529	0.00269847	1
ATP2B4	8	111	17	1715	7.2708	9.9084e-05	0.00269847	1
CLCA4	8	111	17	1715	7.2708	9.9084e-05	0.00269847	1
RAPGEF6	7	112	12	1720	8.95833	0.000100529	0.00269847	1
TSC2	12	107	42	1690	4.51268	9.77094e-05	0.00269847	1
RTL1	8	111	17	1715	7.2708	9.9084e-05	0.00269847	1
TRPM3	12	107	42	1690	4.51268	9.77094e-05	0.00269847	1
NYNRIN	8	111	17	1715	7.2708	9.9084e-05	0.00269847	1
MRE11A	7	112	12	1720	8.95833	0.000100529	0.00269847	1
ATP13A1	7	112	12	1720	8.95833	0.000100529	0.00269847	1
NLGN3	8	111	17	1715	7.2708	9.9084e-05	0.00269847	1
EXO1	8	111	17	1715	7.2708	9.9084e-05	0.00269847	1
SLC4A2	8	111	17	1715	7.2708	9.9084e-05	0.00269847	1
MARK2	8	111	17	1715	7.2708	9.9084e-05	0.00269847	1
DHX16	7	112	12	1720	8.95833	0.000100529	0.00269847	1
SMG6	8	111	17	1715	7.2708	9.9084e-05	0.00269847	1
BMS1	7	112	12	1720	8.95833	0.000100529	0.00269847	1
TYK2	7	112	12	1720	8.95833	0.000100529	0.00269847	1
CDC7	7	112	12	1720	8.95833	0.000100529	0.00269847	1
ZBTB7C	8	111	17	1715	7.2708	9.9084e-05	0.00269847	1
CLUH	8	111	17	1715	7.2708	9.9084e-05	0.00269847	1
USP15	7	112	12	1720	8.95833	0.000100529	0.00269847	1
FBXO38	7	112	12	1720	8.95833	0.000100529	0.00269847	1
POLR1A	8	111	17	1715	7.2708	9.9084e-05	0.00269847	1
NRK	12	107	42	1690	4.51268	9.77094e-05	0.00269847	1
R3HDM1	7	112	12	1720	8.95833	0.000100529	0.00269847	1
ZBTB38	8	111	17	1715	7.2708	9.9084e-05	0.00269847	1
MAP1S	7	112	12	1720	8.95833	0.000100529	0.00269847	1
ZZEF1	8	111	17	1715	7.2708	9.9084e-05	0.00269847	1
RHOBTB2	7	112	12	1720	8.95833	0.000100529	0.00269847	1
ZBED4	8	111	17	1715	7.2708	9.9084e-05	0.00269847	1
IRF2	7	112	12	1720	8.95833	0.000100529	0.00269847	1
ZMYND8	8	111	17	1715	7.2708	9.9084e-05	0.00269847	1
KNOP1	5	114	4	1728	18.9474	0.000103474	0.00271338	1
RAB3IP	5	114	4	1728	18.9474	0.000103474	0.00271338	1
ZBTB34	5	114	4	1728	18.9474	0.000103474	0.00271338	1
NT5DC1	5	114	4	1728	18.9474	0.000103474	0.00271338	1
DNAAF1	5	114	4	1728	18.9474	0.000103474	0.00271338	1
VWA1	5	114	4	1728	18.9474	0.000103474	0.00271338	1
CYTH3	5	114	4	1728	18.9474	0.000103474	0.00271338	1
TUT1	5	114	4	1728	18.9474	0.000103474	0.00271338	1
FDPS	5	114	4	1728	18.9474	0.000103474	0.00271338	1
MCEE	5	114	4	1728	18.9474	0.000103474	0.00271338	1
PRPF31	5	114	4	1728	18.9474	0.000103474	0.00271338	1
CECR5	5	114	4	1728	18.9474	0.000103474	0.00271338	1
PRRG1	5	114	4	1728	18.9474	0.000103474	0.00271338	1
CPVL	5	114	4	1728	18.9474	0.000103474	0.00271338	1
PWWP3A	5	114	4	1728	18.9474	0.000103474	0.00271338	1
LPCAT4	5	114	4	1728	18.9474	0.000103474	0.00271338	1
SPATA2L	5	114	4	1728	18.9474	0.000103474	0.00271338	1
KLHDC8B	5	114	4	1728	18.9474	0.000103474	0.00271338	1
ABCE1	5	114	4	1728	18.9474	0.000103474	0.00271338	1
CETN3	5	114	4	1728	18.9474	0.000103474	0.00271338	1
CCDC108	10	109	29	1703	5.38754	0.000107126	0.00280269	1
SZT2	10	109	29	1703	5.38754	0.000107126	0.00280269	1
MEN1	9	110	23	1709	6.07945	0.000110658	0.00287193	1
PHRF1	9	110	23	1709	6.07945	0.000110658	0.00287193	1
PCNX	9	110	23	1709	6.07945	0.000110658	0.00287193	1
MED13	9	110	23	1709	6.07945	0.000110658	0.00287193	1
PIK3C2B	9	110	23	1709	6.07945	0.000110658	0.00287193	1
WWC3	9	110	23	1709	6.07945	0.000110658	0.00287193	1
ZNFX1	9	110	23	1709	6.07945	0.000110658	0.00287193	1
COL6A6	13	106	50	1682	4.12566	0.000111804	0.00289504	1
AKAP9	13	106	50	1682	4.12566	0.000111804	0.00289504	1
GPR158	11	108	36	1696	4.79835	0.000117755	0.00303876	1
NCOR2	11	108	36	1696	4.79835	0.000117755	0.00303876	1
SVIL	11	108	36	1696	4.79835	0.000117755	0.00303876	1
DNAH1	12	107	43	1689	4.40513	0.000118238	0.00304084	1
SETD2	12	107	43	1689	4.40513	0.000118238	0.00304084	1
ASTN2	12	107	43	1689	4.40513	0.000118238	0.00304084	1
SETDB2	6	113	8	1724	11.4425	0.000122304	0.00305209	1
DMTN	6	113	8	1724	11.4425	0.000122304	0.00305209	1
ACTRT2	6	113	8	1724	11.4425	0.000122304	0.00305209	1
CLCN4	6	113	8	1724	11.4425	0.000122304	0.00305209	1
SLC30A3	6	113	8	1724	11.4425	0.000122304	0.00305209	1
OR4K5	6	113	8	1724	11.4425	0.000122304	0.00305209	1
EPB42	6	113	8	1724	11.4425	0.000122304	0.00305209	1
C10orf68	6	113	8	1724	11.4425	0.000122304	0.00305209	1
KLC2	6	113	8	1724	11.4425	0.000122304	0.00305209	1
STRN	6	113	8	1724	11.4425	0.000122304	0.00305209	1
RCOR3	6	113	8	1724	11.4425	0.000122304	0.00305209	1
TTC13	6	113	8	1724	11.4425	0.000122304	0.00305209	1
YME1L1	6	113	8	1724	11.4425	0.000122304	0.00305209	1
NLK	6	113	8	1724	11.4425	0.000122304	0.00305209	1
ZNF783	6	113	8	1724	11.4425	0.000122304	0.00305209	1
KCNG2	6	113	8	1724	11.4425	0.000122304	0.00305209	1
DDX3X	6	113	8	1724	11.4425	0.000122304	0.00305209	1
MBTPS2	6	113	8	1724	11.4425	0.000122304	0.00305209	1
ZNF799	6	113	8	1724	11.4425	0.000122304	0.00305209	1
EXD3	6	113	8	1724	11.4425	0.000122304	0.00305209	1
LSS	6	113	8	1724	11.4425	0.000122304	0.00305209	1
PDE7A	6	113	8	1724	11.4425	0.000122304	0.00305209	1
OSBPL5	6	113	8	1724	11.4425	0.000122304	0.00305209	1
ZNF746	6	113	8	1724	11.4425	0.000122304	0.00305209	1
CEACAM1	6	113	8	1724	11.4425	0.000122304	0.00305209	1
PPM1F	6	113	8	1724	11.4425	0.000122304	0.00305209	1
ABTB2	6	113	8	1724	11.4425	0.000122304	0.00305209	1
NOTCH2	13	106	51	1681	4.04236	0.000132734	0.00330872	1
CSPP1	8	111	18	1714	6.86286	0.000135497	0.00331216	1
EPB41L4B	8	111	18	1714	6.86286	0.000135497	0.00331216	1
STK19	10	109	30	1702	5.20489	0.000135159	0.00331216	1
ATP9A	8	111	18	1714	6.86286	0.000135497	0.00331216	1
RANBP2	10	109	30	1702	5.20489	0.000135159	0.00331216	1
ROCK1	8	111	18	1714	6.86286	0.000135497	0.00331216	1
PROX1	8	111	18	1714	6.86286	0.000135497	0.00331216	1
UACA	8	111	18	1714	6.86286	0.000135497	0.00331216	1
HGFAC	8	111	18	1714	6.86286	0.000135497	0.00331216	1
PRTG	8	111	18	1714	6.86286	0.000135497	0.00331216	1
WDR62	8	111	18	1714	6.86286	0.000135497	0.00331216	1
ARHGAP30	8	111	18	1714	6.86286	0.000135497	0.00331216	1
KDM6B	8	111	18	1714	6.86286	0.000135497	0.00331216	1
DNMT1	10	109	30	1702	5.20489	0.000135159	0.00331216	1
XIRP1	8	111	18	1714	6.86286	0.000135497	0.00331216	1
FANCM	10	109	30	1702	5.20489	0.000135159	0.00331216	1
DPYD	10	109	30	1702	5.20489	0.000135159	0.00331216	1
ADAMTSL4	8	111	18	1714	6.86286	0.000135497	0.00331216	1
FAT2	15	104	67	1665	3.58424	0.000139379	0.00340339	1
BSN	12	107	44	1688	4.30246	0.000142369	0.00347268	1
SYNJ2	9	110	24	1708	5.82273	0.000144006	0.00349758	1
NUP98	9	110	24	1708	5.82273	0.000144006	0.00349758	1
MAP2K7	9	110	24	1708	5.82273	0.000144006	0.00349758	1
FANCA	9	110	24	1708	5.82273	0.000144006	0.00349758	1
INHBA	11	108	37	1695	4.66592	0.000144536	0.00349797	1
ATXN2L	7	112	13	1719	8.26442	0.000146487	0.00349797	1
PIP5K1C	7	112	13	1719	8.26442	0.000146487	0.00349797	1
PPP6R2	7	112	13	1719	8.26442	0.000146487	0.00349797	1
KIAA1407	7	112	13	1719	8.26442	0.000146487	0.00349797	1
VCL	7	112	13	1719	8.26442	0.000146487	0.00349797	1
RAF1	7	112	13	1719	8.26442	0.000146487	0.00349797	1
RAPH1	7	112	13	1719	8.26442	0.000146487	0.00349797	1
RAPGEF5	7	112	13	1719	8.26442	0.000146487	0.00349797	1
DCTN1	7	112	13	1719	8.26442	0.000146487	0.00349797	1
NKD1	7	112	13	1719	8.26442	0.000146487	0.00349797	1
COIL	7	112	13	1719	8.26442	0.000146487	0.00349797	1
FAM171A1	7	112	13	1719	8.26442	0.000146487	0.00349797	1
TRIM37	7	112	13	1719	8.26442	0.000146487	0.00349797	1
ERCC2	7	112	13	1719	8.26442	0.000146487	0.00349797	1
CAMTA1	11	108	37	1695	4.66592	0.000144536	0.00349797	1
EPHA5	18	101	94	1638	3.10554	0.000167377	0.00399262	1
PCDHA1	10	109	31	1701	5.03403	0.000169152	0.0040055	1
COL6A2	10	109	31	1701	5.03403	0.000169152	0.0040055	1
PCDHB5	10	109	31	1701	5.03403	0.000169152	0.0040055	1
MYH8	10	109	31	1701	5.03403	0.000169152	0.0040055	1
LAMA3	10	109	31	1701	5.03403	0.000169152	0.0040055	1
GRIN2B	10	109	31	1701	5.03403	0.000169152	0.0040055	1
FRYL	10	109	31	1701	5.03403	0.000169152	0.0040055	1
TTN	51	68	454	1278	2.11123	0.000169538	0.00401045	1
KCNMA1	12	107	45	1687	4.20436	0.000170609	0.00402741	1
AKAP13	12	107	45	1687	4.20436	0.000170609	0.00402741	1
FHOD3	11	108	38	1694	4.54045	0.000176337	0.00414109	1
NBEA	16	103	77	1655	3.3388	0.000176112	0.00414109	1
CACNA1H	11	108	38	1694	4.54045	0.000176337	0.00414109	1
AR	16	103	77	1655	3.3388	0.000176112	0.00414109	1
TNS1	11	108	38	1694	4.54045	0.000176337	0.00414109	1
PTPRD	23	96	141	1591	2.70338	0.000179873	0.00421977	1
USP22	5	114	5	1727	15.1491	0.000196346	0.00422236	1
C6orf89	5	114	5	1727	15.1491	0.000196346	0.00422236	1
FAM198B	6	113	9	1723	10.1652	0.000193202	0.00422236	1
ZNF106	8	111	19	1713	6.49787	0.000182294	0.00422236	1
TBC1D10C	5	114	5	1727	15.1491	0.000196346	0.00422236	1
SLC39A7	5	114	5	1727	15.1491	0.000196346	0.00422236	1
LRRC4B	9	110	25	1707	5.58655	0.000185362	0.00422236	1
PEG10	5	114	5	1727	15.1491	0.000196346	0.00422236	1
CACTIN	6	113	9	1723	10.1652	0.000193202	0.00422236	1
CRTC1	6	113	9	1723	10.1652	0.000193202	0.00422236	1
EWSR1	5	114	5	1727	15.1491	0.000196346	0.00422236	1
CEP135	5	114	5	1727	15.1491	0.000196346	0.00422236	1
KCNA1	8	111	19	1713	6.49787	0.000182294	0.00422236	1
MAST2	8	111	19	1713	6.49787	0.000182294	0.00422236	1
TTC7B	6	113	9	1723	10.1652	0.000193202	0.00422236	1
SLC7A13	6	113	9	1723	10.1652	0.000193202	0.00422236	1
CLIP2	8	111	19	1713	6.49787	0.000182294	0.00422236	1
AFAP1	6	113	9	1723	10.1652	0.000193202	0.00422236	1
TRIM28	6	113	9	1723	10.1652	0.000193202	0.00422236	1
MED25	6	113	9	1723	10.1652	0.000193202	0.00422236	1
SOGA1	6	113	9	1723	10.1652	0.000193202	0.00422236	1
GPRIN3	5	114	5	1727	15.1491	0.000196346	0.00422236	1
G3BP1	6	113	9	1723	10.1652	0.000193202	0.00422236	1
NUP93	8	111	19	1713	6.49787	0.000182294	0.00422236	1
SLC9A7	5	114	5	1727	15.1491	0.000196346	0.00422236	1
GRINA	5	114	5	1727	15.1491	0.000196346	0.00422236	1
SBNO1	9	110	25	1707	5.58655	0.000185362	0.00422236	1
SHPRH	8	111	19	1713	6.49787	0.000182294	0.00422236	1
PANK2	5	114	5	1727	15.1491	0.000196346	0.00422236	1
ARMCX2	5	114	5	1727	15.1491	0.000196346	0.00422236	1
ZBTB47	5	114	5	1727	15.1491	0.000196346	0.00422236	1
DDX60L	6	113	9	1723	10.1652	0.000193202	0.00422236	1
KLRG2	5	114	5	1727	15.1491	0.000196346	0.00422236	1
EIF3J	5	114	5	1727	15.1491	0.000196346	0.00422236	1
HOXB7	5	114	5	1727	15.1491	0.000196346	0.00422236	1
FAM187B	5	114	5	1727	15.1491	0.000196346	0.00422236	1
SMPD3	5	114	5	1727	15.1491	0.000196346	0.00422236	1
PEX1	6	113	9	1723	10.1652	0.000193202	0.00422236	1
ABCA1	9	110	25	1707	5.58655	0.000185362	0.00422236	1
OPTN	6	113	9	1723	10.1652	0.000193202	0.00422236	1
GALR2	5	114	5	1727	15.1491	0.000196346	0.00422236	1
TARS2	6	113	9	1723	10.1652	0.000193202	0.00422236	1
LINGO4	6	113	9	1723	10.1652	0.000193202	0.00422236	1
TTLL10	5	114	5	1727	15.1491	0.000196346	0.00422236	1
CSNK1E	5	114	5	1727	15.1491	0.000196346	0.00422236	1
FBXO41	6	113	9	1723	10.1652	0.000193202	0.00422236	1
ABCB8	6	113	9	1723	10.1652	0.000193202	0.00422236	1
CSRP2BP	6	113	9	1723	10.1652	0.000193202	0.00422236	1
SOCS6	6	113	9	1723	10.1652	0.000193202	0.00422236	1
NPAS2	6	113	9	1723	10.1652	0.000193202	0.00422236	1
ANO4	8	111	19	1713	6.49787	0.000182294	0.00422236	1
ARHGEF5	5	114	5	1727	15.1491	0.000196346	0.00422236	1
SH3BP1	5	114	5	1727	15.1491	0.000196346	0.00422236	1
NOSTRIN	6	113	9	1723	10.1652	0.000193202	0.00422236	1
CDYL	6	113	9	1723	10.1652	0.000193202	0.00422236	1
FARS2	5	114	5	1727	15.1491	0.000196346	0.00422236	1
COL13A1	6	113	9	1723	10.1652	0.000193202	0.00422236	1
FGF22	5	114	5	1727	15.1491	0.000196346	0.00422236	1
DYRK1B	6	113	9	1723	10.1652	0.000193202	0.00422236	1
MIA2	5	114	5	1727	15.1491	0.000196346	0.00422236	1
CENPC	6	113	9	1723	10.1652	0.000193202	0.00422236	1
KIAA1468	6	113	9	1723	10.1652	0.000193202	0.00422236	1
GCM1	5	114	5	1727	15.1491	0.000196346	0.00422236	1
PCDHB14	8	111	19	1713	6.49787	0.000182294	0.00422236	1
LARP1	6	113	9	1723	10.1652	0.000193202	0.00422236	1
EPAS1	8	111	19	1713	6.49787	0.000182294	0.00422236	1
RHPN1	5	114	5	1727	15.1491	0.000196346	0.00422236	1
BCL9L	9	110	25	1707	5.58655	0.000185362	0.00422236	1
FXR2	6	113	9	1723	10.1652	0.000193202	0.00422236	1
XPOT	8	111	19	1713	6.49787	0.000182294	0.00422236	1
POU3F2	6	113	9	1723	10.1652	0.000193202	0.00422236	1
MYADM	5	114	5	1727	15.1491	0.000196346	0.00422236	1
GALNT11	5	114	5	1727	15.1491	0.000196346	0.00422236	1
FKBP15	5	114	5	1727	15.1491	0.000196346	0.00422236	1
EXOC2	6	113	9	1723	10.1652	0.000193202	0.00422236	1
INPP5E	5	114	5	1727	15.1491	0.000196346	0.00422236	1
SCAF8	6	113	9	1723	10.1652	0.000193202	0.00422236	1
SSUH2	5	114	5	1727	15.1491	0.000196346	0.00422236	1
HHAT	5	114	5	1727	15.1491	0.000196346	0.00422236	1
RAB40B	5	114	5	1727	15.1491	0.000196346	0.00422236	1
IPO7	6	113	9	1723	10.1652	0.000193202	0.00422236	1
OTOP3	5	114	5	1727	15.1491	0.000196346	0.00422236	1
GLCE	5	114	5	1727	15.1491	0.000196346	0.00422236	1
ERMARD	5	114	5	1727	15.1491	0.000196346	0.00422236	1
CPN2	5	114	5	1727	15.1491	0.000196346	0.00422236	1
MARCKS	6	113	9	1723	10.1652	0.000193202	0.00422236	1
GABRR1	6	113	9	1723	10.1652	0.000193202	0.00422236	1
MAP10	5	114	5	1727	15.1491	0.000196346	0.00422236	1
PDZD4	7	112	14	1718	7.66964	0.000208125	0.00436812	1
BRD2	7	112	14	1718	7.66964	0.000208125	0.00436812	1
ABCC10	7	112	14	1718	7.66964	0.000208125	0.00436812	1
FAT3	22	97	132	1600	2.74914	0.000204328	0.00436812	1
CELSR3	12	107	46	1686	4.11052	0.000203516	0.00436812	1
MLXIPL	7	112	14	1718	7.66964	0.000208125	0.00436812	1
CAPN15	7	112	14	1718	7.66964	0.000208125	0.00436812	1
FAR2	7	112	14	1718	7.66964	0.000208125	0.00436812	1
ADAR	7	112	14	1718	7.66964	0.000208125	0.00436812	1
PLCG1	7	112	14	1718	7.66964	0.000208125	0.00436812	1
TBC1D23	7	112	14	1718	7.66964	0.000208125	0.00436812	1
RSF1	7	112	14	1718	7.66964	0.000208125	0.00436812	1
UPF2	7	112	14	1718	7.66964	0.000208125	0.00436812	1
CAMSAP3	7	112	14	1718	7.66964	0.000208125	0.00436812	1
HECA	7	112	14	1718	7.66964	0.000208125	0.00436812	1
SPPL2C	7	112	14	1718	7.66964	0.000208125	0.00436812	1
NOD2	7	112	14	1718	7.66964	0.000208125	0.00436812	1
PNPLA6	7	112	14	1718	7.66964	0.000208125	0.00436812	1
SMC4	7	112	14	1718	7.66964	0.000208125	0.00436812	1
MITF	7	112	14	1718	7.66964	0.000208125	0.00436812	1
PAPLN	7	112	14	1718	7.66964	0.000208125	0.00436812	1
VWA8	7	112	14	1718	7.66964	0.000208125	0.00436812	1
DACT1	7	112	14	1718	7.66964	0.000208125	0.00436812	1
NR4A2	7	112	14	1718	7.66964	0.000208125	0.00436812	1
CNTLN	12	107	46	1686	4.11052	0.000203516	0.00436812	1
CLMN	7	112	14	1718	7.66964	0.000208125	0.00436812	1
RYR3	19	100	105	1627	2.9441	0.000209106	0.00438466	1
RB1	10	109	32	1700	4.87385	0.000210083	0.00439298	1
TRIM51	10	109	32	1700	4.87385	0.000210083	0.00439298	1
EVPL	10	109	32	1700	4.87385	0.000210083	0.00439298	1
ORC6	4	115	2	1730	30.087	0.000220601	0.00444116	1
MANEAL	4	115	2	1730	30.087	0.000220601	0.00444116	1
GPR173	4	115	2	1730	30.087	0.000220601	0.00444116	1
CACUL1	4	115	2	1730	30.087	0.000220601	0.00444116	1
AMIGO1	4	115	2	1730	30.087	0.000220601	0.00444116	1
NKX6-3	4	115	2	1730	30.087	0.000220601	0.00444116	1
FAM217A	4	115	2	1730	30.087	0.000220601	0.00444116	1
KCNJ14	4	115	2	1730	30.087	0.000220601	0.00444116	1
C21orf59	4	115	2	1730	30.087	0.000220601	0.00444116	1
TSPYL2	4	115	2	1730	30.087	0.000220601	0.00444116	1
MYH9	11	108	39	1693	4.42142	0.000213898	0.00444116	1
HSPBP1	4	115	2	1730	30.087	0.000220601	0.00444116	1
TLX1	4	115	2	1730	30.087	0.000220601	0.00444116	1
HAT1	4	115	2	1730	30.087	0.000220601	0.00444116	1
STK17B	4	115	2	1730	30.087	0.000220601	0.00444116	1
ERGIC2	4	115	2	1730	30.087	0.000220601	0.00444116	1
GJA4	4	115	2	1730	30.087	0.000220601	0.00444116	1
EGFR	11	108	39	1693	4.42142	0.000213898	0.00444116	1
CDH10	11	108	39	1693	4.42142	0.000213898	0.00444116	1
MBD2	4	115	2	1730	30.087	0.000220601	0.00444116	1
ARSA	4	115	2	1730	30.087	0.000220601	0.00444116	1
KCNE4	4	115	2	1730	30.087	0.000220601	0.00444116	1
MSMO1	4	115	2	1730	30.087	0.000220601	0.00444116	1
TMEM62	4	115	2	1730	30.087	0.000220601	0.00444116	1
C6orf211	4	115	2	1730	30.087	0.000220601	0.00444116	1
HIBCH	4	115	2	1730	30.087	0.000220601	0.00444116	1
REXO5	4	115	2	1730	30.087	0.000220601	0.00444116	1
TAF7	4	115	2	1730	30.087	0.000220601	0.00444116	1
B3GALT2	4	115	2	1730	30.087	0.000220601	0.00444116	1
ATP6V0D1	4	115	2	1730	30.087	0.000220601	0.00444116	1
SLC25A22	4	115	2	1730	30.087	0.000220601	0.00444116	1
ZCCHC12	4	115	2	1730	30.087	0.000220601	0.00444116	1
ACD	4	115	2	1730	30.087	0.000220601	0.00444116	1
PNPLA3	4	115	2	1730	30.087	0.000220601	0.00444116	1
NOXA1	4	115	2	1730	30.087	0.000220601	0.00444116	1
CSNK1G1	4	115	2	1730	30.087	0.000220601	0.00444116	1
MFSD5	4	115	2	1730	30.087	0.000220601	0.00444116	1
PLEKHA1	4	115	2	1730	30.087	0.000220601	0.00444116	1
SNW1	4	115	2	1730	30.087	0.000220601	0.00444116	1
POLR1D	4	115	2	1730	30.087	0.000220601	0.00444116	1
CD70	4	115	2	1730	30.087	0.000220601	0.00444116	1
EIF4EBP2	4	115	2	1730	30.087	0.000220601	0.00444116	1
IGSF9B	9	110	26	1706	5.36853	0.000236169	0.00474617	1
MYO10	9	110	26	1706	5.36853	0.000236169	0.00474617	1
CCDC18	8	111	20	1712	6.16937	0.000241626	0.0048006	1
RFWD2	8	111	20	1712	6.16937	0.000241626	0.0048006	1
L1CAM	8	111	20	1712	6.16937	0.000241626	0.0048006	1
PCDH7	8	111	20	1712	6.16937	0.000241626	0.0048006	1
PLCB1	8	111	20	1712	6.16937	0.000241626	0.0048006	1
CCDC80	8	111	20	1712	6.16937	0.000241626	0.0048006	1
PHF3	8	111	20	1712	6.16937	0.000241626	0.0048006	1
DOCK7	8	111	20	1712	6.16937	0.000241626	0.0048006	1
ABCA6	8	111	20	1712	6.16937	0.000241626	0.0048006	1
ELMSAN1	8	111	20	1712	6.16937	0.000241626	0.0048006	1
OPLAH	8	111	20	1712	6.16937	0.000241626	0.0048006	1
NBN	8	111	20	1712	6.16937	0.000241626	0.0048006	1
WNK4	8	111	20	1712	6.16937	0.000241626	0.0048006	1
NAV3	15	104	71	1661	3.37419	0.000244034	0.0048442	1
NUDT2	3	116	0	1732	inf	0.000259478	0.00504493	1
PCNT	11	108	40	1692	4.30833	0.000258034	0.00504493	1
ZUFSP	3	116	0	1732	inf	0.000259478	0.00504493	1
CKMT1A	3	116	0	1732	inf	0.000259478	0.00504493	1
SGCB	3	116	0	1732	inf	0.000259478	0.00504493	1
LHFPL1	3	116	0	1732	inf	0.000259478	0.00504493	1
CLC	3	116	0	1732	inf	0.000259478	0.00504493	1
UGT1A7	3	116	0	1732	inf	0.000259478	0.00504493	1
DMXL1	10	109	33	1699	4.72338	0.000259038	0.00504493	1
TEDDM1	3	116	0	1732	inf	0.000259478	0.00504493	1
TFAP2E	3	116	0	1732	inf	0.000259478	0.00504493	1
NAT6	3	116	0	1732	inf	0.000259478	0.00504493	1
OR5AK2	3	116	0	1732	inf	0.000259478	0.00504493	1
NHEJ1	3	116	0	1732	inf	0.000259478	0.00504493	1
KCNJ5-AS1	3	116	0	1732	inf	0.000259478	0.00504493	1
MTHFS	3	116	0	1732	inf	0.000259478	0.00504493	1
GTF2E2	3	116	0	1732	inf	0.000259478	0.00504493	1
KAT6A	10	109	33	1699	4.72338	0.000259038	0.00504493	1
RHOF	3	116	0	1732	inf	0.000259478	0.00504493	1
DNASE2B	3	116	0	1732	inf	0.000259478	0.00504493	1
IRAK1BP1	3	116	0	1732	inf	0.000259478	0.00504493	1
LCT	10	109	33	1699	4.72338	0.000259038	0.00504493	1
IL22	3	116	0	1732	inf	0.000259478	0.00504493	1
TTC3	10	109	33	1699	4.72338	0.000259038	0.00504493	1
ERBB4	22	97	135	1597	2.68301	0.000261413	0.00507821	1
MBD3	6	113	10	1722	9.14336	0.000293003	0.00545394	1
TAF2	7	112	15	1717	7.15417	0.000289137	0.00545394	1
CDHR1	7	112	15	1717	7.15417	0.000289137	0.00545394	1
HNRNPM	6	113	10	1722	9.14336	0.000293003	0.00545394	1
PGM3	6	113	10	1722	9.14336	0.000293003	0.00545394	1
AKT1	6	113	10	1722	9.14336	0.000293003	0.00545394	1
CCDC57	6	113	10	1722	9.14336	0.000293003	0.00545394	1
PITRM1	6	113	10	1722	9.14336	0.000293003	0.00545394	1
KRT23	6	113	10	1722	9.14336	0.000293003	0.00545394	1
AARS2	7	112	15	1717	7.15417	0.000289137	0.00545394	1
AMPD3	7	112	15	1717	7.15417	0.000289137	0.00545394	1
NEUROD1	6	113	10	1722	9.14336	0.000293003	0.00545394	1
SCN10A	12	107	48	1684	3.93458	0.000285832	0.00545394	1
ACSS2	6	113	10	1722	9.14336	0.000293003	0.00545394	1
FSTL4	7	112	15	1717	7.15417	0.000289137	0.00545394	1
MLLT10	6	113	10	1722	9.14336	0.000293003	0.00545394	1
PCCA	6	113	10	1722	9.14336	0.000293003	0.00545394	1
FAM65A	6	113	10	1722	9.14336	0.000293003	0.00545394	1
GNAZ	7	112	15	1717	7.15417	0.000289137	0.00545394	1
MMRN2	6	113	10	1722	9.14336	0.000293003	0.00545394	1
SIN3B	7	112	15	1717	7.15417	0.000289137	0.00545394	1
PAX9	6	113	10	1722	9.14336	0.000293003	0.00545394	1
MED16	6	113	10	1722	9.14336	0.000293003	0.00545394	1
MPRIP	7	112	15	1717	7.15417	0.000289137	0.00545394	1
SYMPK	6	113	10	1722	9.14336	0.000293003	0.00545394	1
ZNF407	7	112	15	1717	7.15417	0.000289137	0.00545394	1
KREMEN1	6	113	10	1722	9.14336	0.000293003	0.00545394	1
LPHN1	7	112	15	1717	7.15417	0.000289137	0.00545394	1
NLGN2	6	113	10	1722	9.14336	0.000293003	0.00545394	1
TUBGCP2	6	113	10	1722	9.14336	0.000293003	0.00545394	1
SEC24C	6	113	10	1722	9.14336	0.000293003	0.00545394	1
KIF5B	6	113	10	1722	9.14336	0.000293003	0.00545394	1
EPN2	6	113	10	1722	9.14336	0.000293003	0.00545394	1
PRRT2	7	112	15	1717	7.15417	0.000289137	0.00545394	1
EDC4	6	113	10	1722	9.14336	0.000293003	0.00545394	1
ZNF644	7	112	15	1717	7.15417	0.000289137	0.00545394	1
XRRA1	6	113	10	1722	9.14336	0.000293003	0.00545394	1
AP2A2	7	112	15	1717	7.15417	0.000289137	0.00545394	1
FAM111B	7	112	15	1717	7.15417	0.000289137	0.00545394	1
FXR1	6	113	10	1722	9.14336	0.000293003	0.00545394	1
PRKG2	7	112	15	1717	7.15417	0.000289137	0.00545394	1
CD4	6	113	10	1722	9.14336	0.000293003	0.00545394	1
CLCN2	6	113	10	1722	9.14336	0.000293003	0.00545394	1
CHRNA6	6	113	10	1722	9.14336	0.000293003	0.00545394	1
KIAA0754	6	113	10	1722	9.14336	0.000293003	0.00545394	1
ZNF624	6	113	10	1722	9.14336	0.000293003	0.00545394	1
TGM3	7	112	15	1717	7.15417	0.000289137	0.00545394	1
ZNF618	6	113	10	1722	9.14336	0.000293003	0.00545394	1
ZNF184	6	113	10	1722	9.14336	0.000293003	0.00545394	1
ZNF197	6	113	10	1722	9.14336	0.000293003	0.00545394	1
NRIP1	7	112	15	1717	7.15417	0.000289137	0.00545394	1
MYCBP2	13	106	56	1676	3.67049	0.000295936	0.00548922	1
HFM1	9	110	27	1705	5.16667	0.000298041	0.00548922	1
PLXNB2	9	110	27	1705	5.16667	0.000298041	0.00548922	1
LRRN3	9	110	27	1705	5.16667	0.000298041	0.00548922	1
CUBN	18	101	99	1633	2.93969	0.000297437	0.00548922	1
KIAA0100	9	110	27	1705	5.16667	0.000298041	0.00548922	1
PKDREJ	9	110	27	1705	5.16667	0.000298041	0.00548922	1
MYO7A	9	110	27	1705	5.16667	0.000298041	0.00548922	1
PDGFRB	9	110	27	1705	5.16667	0.000298041	0.00548922	1
TLN1	9	110	27	1705	5.16667	0.000298041	0.00548922	1
COBLL1	9	110	27	1705	5.16667	0.000298041	0.00548922	1
DLGAP2	9	110	27	1705	5.16667	0.000298041	0.00548922	1
MYO5A	9	110	27	1705	5.16667	0.000298041	0.00548922	1
SYCP1	11	108	41	1691	4.20077	0.00030964	0.00567982	1
SIPA1L2	11	108	41	1691	4.20077	0.00030964	0.00567982	1
NOS1	11	108	41	1691	4.20077	0.00030964	0.00567982	1
HGF	11	108	41	1691	4.20077	0.00030964	0.00567982	1
WDFY3	11	108	41	1691	4.20077	0.00030964	0.00567982	1
ADCY7	8	111	21	1711	5.87216	0.000315918	0.00573018	1
COL5A2	8	111	21	1711	5.87216	0.000315918	0.00573018	1
KLHL14	8	111	21	1711	5.87216	0.000315918	0.00573018	1
ZMIZ1	8	111	21	1711	5.87216	0.000315918	0.00573018	1
BZRAP1	8	111	21	1711	5.87216	0.000315918	0.00573018	1
PPL	8	111	21	1711	5.87216	0.000315918	0.00573018	1
AMBRA1	8	111	21	1711	5.87216	0.000315918	0.00573018	1
GRM2	8	111	21	1711	5.87216	0.000315918	0.00573018	1
NLRP9	8	111	21	1711	5.87216	0.000315918	0.00573018	1
KIAA1919	8	111	21	1711	5.87216	0.000315918	0.00573018	1
MYO18A	8	111	21	1711	5.87216	0.000315918	0.00573018	1
TBC1D4	8	111	21	1711	5.87216	0.000315918	0.00573018	1
TRIM9	8	111	21	1711	5.87216	0.000315918	0.00573018	1
ARID5B	8	111	21	1711	5.87216	0.000315918	0.00573018	1
BOD1L1	10	109	34	1698	4.58176	0.00031722	0.00574003	1
ATP2B2	10	109	34	1698	4.58176	0.00031722	0.00574003	1
VPS13C	10	109	34	1698	4.58176	0.00031722	0.00574003	1
EVI5L	5	114	6	1726	12.617	0.000341547	0.00592075	1
TMEM57	5	114	6	1726	12.617	0.000341547	0.00592075	1
SPOPL	5	114	6	1726	12.617	0.000341547	0.00592075	1
PCIF1	5	114	6	1726	12.617	0.000341547	0.00592075	1
ZNF280C	5	114	6	1726	12.617	0.000341547	0.00592075	1
ARID2	14	105	65	1667	3.41949	0.000336092	0.00592075	1
GNL2	5	114	6	1726	12.617	0.000341547	0.00592075	1
UNC79	12	107	49	1683	3.85199	0.000336644	0.00592075	1
SMOX	5	114	6	1726	12.617	0.000341547	0.00592075	1
ZNF384	5	114	6	1726	12.617	0.000341547	0.00592075	1
FAM175A	5	114	6	1726	12.617	0.000341547	0.00592075	1
SLC25A13	5	114	6	1726	12.617	0.000341547	0.00592075	1
CD58	5	114	6	1726	12.617	0.000341547	0.00592075	1
GOLIM4	5	114	6	1726	12.617	0.000341547	0.00592075	1
THOC1	5	114	6	1726	12.617	0.000341547	0.00592075	1
FOXB1	5	114	6	1726	12.617	0.000341547	0.00592075	1
EPHX1	5	114	6	1726	12.617	0.000341547	0.00592075	1
GALNT2	5	114	6	1726	12.617	0.000341547	0.00592075	1
FOXD4L1	5	114	6	1726	12.617	0.000341547	0.00592075	1
BAAT	5	114	6	1726	12.617	0.000341547	0.00592075	1
BMP2	5	114	6	1726	12.617	0.000341547	0.00592075	1
ACTG2	5	114	6	1726	12.617	0.000341547	0.00592075	1
NDUFAF6	5	114	6	1726	12.617	0.000341547	0.00592075	1
ZNF594	5	114	6	1726	12.617	0.000341547	0.00592075	1
PGS1	5	114	6	1726	12.617	0.000341547	0.00592075	1
MMP10	5	114	6	1726	12.617	0.000341547	0.00592075	1
TM6SF1	5	114	6	1726	12.617	0.000341547	0.00592075	1
ALDH16A1	5	114	6	1726	12.617	0.000341547	0.00592075	1
KCNK10	5	114	6	1726	12.617	0.000341547	0.00592075	1
ARV1	5	114	6	1726	12.617	0.000341547	0.00592075	1
POU5F1B	5	114	6	1726	12.617	0.000341547	0.00592075	1
HOOK2	5	114	6	1726	12.617	0.000341547	0.00592075	1
WNT7A	5	114	6	1726	12.617	0.000341547	0.00592075	1
ZNF596	5	114	6	1726	12.617	0.000341547	0.00592075	1
PTOV1	5	114	6	1726	12.617	0.000341547	0.00592075	1
COASY	5	114	6	1726	12.617	0.000341547	0.00592075	1
AGT	5	114	6	1726	12.617	0.000341547	0.00592075	1
HSPH1	5	114	6	1726	12.617	0.000341547	0.00592075	1
OSBPL10	5	114	6	1726	12.617	0.000341547	0.00592075	1
EXOC3L4	5	114	6	1726	12.617	0.000341547	0.00592075	1
PRKACG	5	114	6	1726	12.617	0.000341547	0.00592075	1
FAM83C	5	114	6	1726	12.617	0.000341547	0.00592075	1
PTPLAD2	5	114	6	1726	12.617	0.000341547	0.00592075	1
SLC6A7	5	114	6	1726	12.617	0.000341547	0.00592075	1
TNIP1	5	114	6	1726	12.617	0.000341547	0.00592075	1
ANXA13	5	114	6	1726	12.617	0.000341547	0.00592075	1
SLC17A8	5	114	6	1726	12.617	0.000341547	0.00592075	1
SLC47A1	5	114	6	1726	12.617	0.000341547	0.00592075	1
TAF7L	5	114	6	1726	12.617	0.000341547	0.00592075	1
CDK6	5	114	6	1726	12.617	0.000341547	0.00592075	1
CEP95	5	114	6	1726	12.617	0.000341547	0.00592075	1
SAMD3	5	114	6	1726	12.617	0.000341547	0.00592075	1
PPP1R3F	5	114	6	1726	12.617	0.000341547	0.00592075	1
HSPG2	16	103	82	1650	3.12574	0.00033226	0.00592075	1
ASB11	5	114	6	1726	12.617	0.000341547	0.00592075	1
DNAH2	13	106	57	1675	3.60394	0.000343817	0.00595555	1
GREB1	11	108	42	1690	4.09832	0.000369698	0.00638439	1
SPTBN4	11	108	42	1690	4.09832	0.000369698	0.00638439	1
PTPN13	11	108	42	1690	4.09832	0.000369698	0.00638439	1
VPS13A	11	108	42	1690	4.09832	0.000369698	0.00638439	1
SEC16A	9	110	28	1704	4.97922	0.000372769	0.00638883	1
SPTBN5	9	110	28	1704	4.97922	0.000372769	0.00638883	1
PRRC2A	9	110	28	1704	4.97922	0.000372769	0.00638883	1
BCL9	9	110	28	1704	4.97922	0.000372769	0.00638883	1
CHD8	9	110	28	1704	4.97922	0.000372769	0.00638883	1
PDGFRA	9	110	28	1704	4.97922	0.000372769	0.00638883	1
TUBGCP6	9	110	28	1704	4.97922	0.000372769	0.00638883	1
ARFGEF2	9	110	28	1704	4.97922	0.000372769	0.00638883	1
KCTD8	9	110	28	1704	4.97922	0.000372769	0.00638883	1
ABCA3	9	110	28	1704	4.97922	0.000372769	0.00638883	1
PKD1L1	10	109	35	1697	4.44823	0.00038595	0.00658988	1
MYH10	10	109	35	1697	4.44823	0.00038595	0.00658988	1
TET2	10	109	35	1697	4.44823	0.00038595	0.00658988	1
CUX1	10	109	35	1697	4.44823	0.00038595	0.00658988	1
CUX2	10	109	35	1697	4.44823	0.00038595	0.00658988	1
TRAM1L1	7	112	16	1716	6.70312	0.000393708	0.0066375	1
SEMA4D	7	112	16	1716	6.70312	0.000393708	0.0066375	1
CCDC180	7	112	16	1716	6.70312	0.000393708	0.0066375	1
ADAM7	7	112	16	1716	6.70312	0.000393708	0.0066375	1
SFI1	7	112	16	1716	6.70312	0.000393708	0.0066375	1
SH3KBP1	7	112	16	1716	6.70312	0.000393708	0.0066375	1
OR8J3	7	112	16	1716	6.70312	0.000393708	0.0066375	1
PRKCG	7	112	16	1716	6.70312	0.000393708	0.0066375	1
COBL	7	112	16	1716	6.70312	0.000393708	0.0066375	1
VCP	7	112	16	1716	6.70312	0.000393708	0.0066375	1
IFT122	7	112	16	1716	6.70312	0.000393708	0.0066375	1
TET3	7	112	16	1716	6.70312	0.000393708	0.0066375	1
TNKS2	7	112	16	1716	6.70312	0.000393708	0.0066375	1
SMC6	7	112	16	1716	6.70312	0.000393708	0.0066375	1
LRIG1	7	112	16	1716	6.70312	0.000393708	0.0066375	1
POLR2A	7	112	16	1716	6.70312	0.000393708	0.0066375	1
CDAN1	7	112	16	1716	6.70312	0.000393708	0.0066375	1
ARHGEF11	8	111	22	1710	5.60197	0.000407882	0.00682077	1
POGZ	8	111	22	1710	5.60197	0.000407882	0.00682077	1
INO80	8	111	22	1710	5.60197	0.000407882	0.00682077	1
COL2A1	8	111	22	1710	5.60197	0.000407882	0.00682077	1
PTPRU	8	111	22	1710	5.60197	0.000407882	0.00682077	1
CD93	8	111	22	1710	5.60197	0.000407882	0.00682077	1
CTTNBP2	8	111	22	1710	5.60197	0.000407882	0.00682077	1
TRERF1	8	111	22	1710	5.60197	0.000407882	0.00682077	1
GZF1	8	111	22	1710	5.60197	0.000407882	0.00682077	1
RTN3	8	111	22	1710	5.60197	0.000407882	0.00682077	1
TRIM48	8	111	22	1710	5.60197	0.000407882	0.00682077	1
USP21	6	113	11	1721	8.30732	0.000429229	0.00703274	1
ANO10	6	113	11	1721	8.30732	0.000429229	0.00703274	1
OR14C36	6	113	11	1721	8.30732	0.000429229	0.00703274	1
DIS3L2	6	113	11	1721	8.30732	0.000429229	0.00703274	1
PRKAR1B	6	113	11	1721	8.30732	0.000429229	0.00703274	1
CIITA	6	113	11	1721	8.30732	0.000429229	0.00703274	1
OR51E2	6	113	11	1721	8.30732	0.000429229	0.00703274	1
CPD	6	113	11	1721	8.30732	0.000429229	0.00703274	1
PEX6	6	113	11	1721	8.30732	0.000429229	0.00703274	1
JPH1	6	113	11	1721	8.30732	0.000429229	0.00703274	1
BMP3	6	113	11	1721	8.30732	0.000429229	0.00703274	1
SLC24A3	6	113	11	1721	8.30732	0.000429229	0.00703274	1
AP3M2	6	113	11	1721	8.30732	0.000429229	0.00703274	1
TARS	6	113	11	1721	8.30732	0.000429229	0.00703274	1
GEMIN5	6	113	11	1721	8.30732	0.000429229	0.00703274	1
CCDC15	6	113	11	1721	8.30732	0.000429229	0.00703274	1
LRAT	6	113	11	1721	8.30732	0.000429229	0.00703274	1
ONECUT1	6	113	11	1721	8.30732	0.000429229	0.00703274	1
TMEM175	6	113	11	1721	8.30732	0.000429229	0.00703274	1
DDR1	6	113	11	1721	8.30732	0.000429229	0.00703274	1
SENP1	6	113	11	1721	8.30732	0.000429229	0.00703274	1
TRIM26	6	113	11	1721	8.30732	0.000429229	0.00703274	1
KBTBD2	6	113	11	1721	8.30732	0.000429229	0.00703274	1
C4orf21	6	113	11	1721	8.30732	0.000429229	0.00703274	1
ZNF687	6	113	11	1721	8.30732	0.000429229	0.00703274	1
CHPF2	6	113	11	1721	8.30732	0.000429229	0.00703274	1
OGDH	6	113	11	1721	8.30732	0.000429229	0.00703274	1
PCDH12	6	113	11	1721	8.30732	0.000429229	0.00703274	1
HERC1	11	108	43	1689	4.00065	0.000439276	0.00719216	1
KIF16B	9	110	29	1703	4.8047	0.00046233	0.00749932	1
FAM135B	12	107	51	1681	3.69654	0.000461545	0.00749932	1
ROBO2	12	107	51	1681	3.69654	0.000461545	0.00749932	1
FLNA	9	110	29	1703	4.8047	0.00046233	0.00749932	1
SPEG	12	107	51	1681	3.69654	0.000461545	0.00749932	1
COL4A1	9	110	29	1703	4.8047	0.00046233	0.00749932	1
TRPS1	12	107	51	1681	3.69654	0.000461545	0.00749932	1
GATA3	9	110	29	1703	4.8047	0.00046233	0.00749932	1
ZNF676	9	110	29	1703	4.8047	0.00046233	0.00749932	1
DNMT3B	9	110	29	1703	4.8047	0.00046233	0.00749932	1
NUP210	9	110	29	1703	4.8047	0.00046233	0.00749932	1
MYH11	9	110	29	1703	4.8047	0.00046233	0.00749932	1
SHANK2	9	110	29	1703	4.8047	0.00046233	0.00749932	1
IRS2	10	109	36	1696	4.32212	0.000466678	0.00755366	1
FRY	10	109	36	1696	4.32212	0.000466678	0.00755366	1
SETX	10	109	36	1696	4.32212	0.000466678	0.00755366	1
GAN	4	115	3	1729	20.0464	0.000489186	0.00766661	1
WBP1L	4	115	3	1729	20.0464	0.000489186	0.00766661	1
RALY	4	115	3	1729	20.0464	0.000489186	0.00766661	1
CDX2	4	115	3	1729	20.0464	0.000489186	0.00766661	1
MBNL1	4	115	3	1729	20.0464	0.000489186	0.00766661	1
ZNF696	4	115	3	1729	20.0464	0.000489186	0.00766661	1
CYTIP	4	115	3	1729	20.0464	0.000489186	0.00766661	1
PSMD11	4	115	3	1729	20.0464	0.000489186	0.00766661	1
AMMECR1	4	115	3	1729	20.0464	0.000489186	0.00766661	1
SCLY	4	115	3	1729	20.0464	0.000489186	0.00766661	1
RNF13	4	115	3	1729	20.0464	0.000489186	0.00766661	1
ZNF28	4	115	3	1729	20.0464	0.000489186	0.00766661	1
FRMD8	4	115	3	1729	20.0464	0.000489186	0.00766661	1
PPP1R15A	4	115	3	1729	20.0464	0.000489186	0.00766661	1
TCTN1	4	115	3	1729	20.0464	0.000489186	0.00766661	1
DSCC1	4	115	3	1729	20.0464	0.000489186	0.00766661	1
LIAS	4	115	3	1729	20.0464	0.000489186	0.00766661	1
CBWD6	4	115	3	1729	20.0464	0.000489186	0.00766661	1
MOB1B	4	115	3	1729	20.0464	0.000489186	0.00766661	1
MON1A	4	115	3	1729	20.0464	0.000489186	0.00766661	1
GPR82	4	115	3	1729	20.0464	0.000489186	0.00766661	1
C11orf70	4	115	3	1729	20.0464	0.000489186	0.00766661	1
RRP9	4	115	3	1729	20.0464	0.000489186	0.00766661	1
TK2	4	115	3	1729	20.0464	0.000489186	0.00766661	1
CDK5RAP1	4	115	3	1729	20.0464	0.000489186	0.00766661	1
ACTR6	4	115	3	1729	20.0464	0.000489186	0.00766661	1
TMEM41A	4	115	3	1729	20.0464	0.000489186	0.00766661	1
S1PR4	4	115	3	1729	20.0464	0.000489186	0.00766661	1
NSG1	4	115	3	1729	20.0464	0.000489186	0.00766661	1
CDCA7	4	115	3	1729	20.0464	0.000489186	0.00766661	1
IFNAR1	4	115	3	1729	20.0464	0.000489186	0.00766661	1
PAQR8	4	115	3	1729	20.0464	0.000489186	0.00766661	1
GPR146	4	115	3	1729	20.0464	0.000489186	0.00766661	1
CDK5R1	4	115	3	1729	20.0464	0.000489186	0.00766661	1
ATXN3L	4	115	3	1729	20.0464	0.000489186	0.00766661	1
SYT5	4	115	3	1729	20.0464	0.000489186	0.00766661	1
KRTAP5-5	4	115	3	1729	20.0464	0.000489186	0.00766661	1
MUS81	4	115	3	1729	20.0464	0.000489186	0.00766661	1
TRIP6	4	115	3	1729	20.0464	0.000489186	0.00766661	1
HSDL1	4	115	3	1729	20.0464	0.000489186	0.00766661	1
CADM4	4	115	3	1729	20.0464	0.000489186	0.00766661	1
TSPAN5	4	115	3	1729	20.0464	0.000489186	0.00766661	1
OXER1	4	115	3	1729	20.0464	0.000489186	0.00766661	1
PCYT1A	4	115	3	1729	20.0464	0.000489186	0.00766661	1
TSTA3	4	115	3	1729	20.0464	0.000489186	0.00766661	1
CDK16	4	115	3	1729	20.0464	0.000489186	0.00766661	1
FAT4	22	97	138	1594	2.61975	0.00051392	0.00804869	1
TANC1	7	112	17	1715	6.30515	0.000526517	0.00806794	1
MYH14	8	111	23	1709	5.35527	0.000520524	0.00806794	1
CELF4	7	112	17	1715	6.30515	0.000526517	0.00806794	1
BRPF1	7	112	17	1715	6.30515	0.000526517	0.00806794	1
DCHS1	11	108	44	1688	3.90741	0.000519536	0.00806794	1
EPHA10	8	111	23	1709	5.35527	0.000520524	0.00806794	1
MUC2	11	108	44	1688	3.90741	0.000519536	0.00806794	1
NCKAP1	7	112	17	1715	6.30515	0.000526517	0.00806794	1
KANK4	8	111	23	1709	5.35527	0.000520524	0.00806794	1
COL11A2	7	112	17	1715	6.30515	0.000526517	0.00806794	1
ZNF347	7	112	17	1715	6.30515	0.000526517	0.00806794	1
SYNGAP1	7	112	17	1715	6.30515	0.000526517	0.00806794	1
ATG2B	8	111	23	1709	5.35527	0.000520524	0.00806794	1
DISP1	7	112	17	1715	6.30515	0.000526517	0.00806794	1
NFATC1	8	111	23	1709	5.35527	0.000520524	0.00806794	1
KNTC1	8	111	23	1709	5.35527	0.000520524	0.00806794	1
ATP12A	7	112	17	1715	6.30515	0.000526517	0.00806794	1
ARHGEF4	7	112	17	1715	6.30515	0.000526517	0.00806794	1
KCNB1	8	111	23	1709	5.35527	0.000520524	0.00806794	1
FASN	8	111	23	1709	5.35527	0.000520524	0.00806794	1
EGF	7	112	17	1715	6.30515	0.000526517	0.00806794	1
AKAP11	7	112	17	1715	6.30515	0.000526517	0.00806794	1
ATP6V1B1	7	112	17	1715	6.30515	0.000526517	0.00806794	1
CRB2	7	112	17	1715	6.30515	0.000526517	0.00806794	1
PLK2	7	112	17	1715	6.30515	0.000526517	0.00806794	1
NPHP4	7	112	17	1715	6.30515	0.000526517	0.00806794	1
ANKHD1	7	112	17	1715	6.30515	0.000526517	0.00806794	1
NCKAP1L	8	111	23	1709	5.35527	0.000520524	0.00806794	1
KIF20B	8	111	23	1709	5.35527	0.000520524	0.00806794	1
ELF3	8	111	23	1709	5.35527	0.000520524	0.00806794	1
TONSL	7	112	17	1715	6.30515	0.000526517	0.00806794	1
POM121	7	112	17	1715	6.30515	0.000526517	0.00806794	1
ADRA1B	5	114	7	1725	10.8083	0.000555583	0.00812935	1
USHBP1	5	114	7	1725	10.8083	0.000555583	0.00812935	1
ZCCHC7	5	114	7	1725	10.8083	0.000555583	0.00812935	1
PYGO2	5	114	7	1725	10.8083	0.000555583	0.00812935	1
NONO	5	114	7	1725	10.8083	0.000555583	0.00812935	1
KYNU	5	114	7	1725	10.8083	0.000555583	0.00812935	1
ZBTB10	5	114	7	1725	10.8083	0.000555583	0.00812935	1
CNOT6	5	114	7	1725	10.8083	0.000555583	0.00812935	1
CHRND	5	114	7	1725	10.8083	0.000555583	0.00812935	1
ADSSL1	5	114	7	1725	10.8083	0.000555583	0.00812935	1
APBB3	5	114	7	1725	10.8083	0.000555583	0.00812935	1
SSX2IP	5	114	7	1725	10.8083	0.000555583	0.00812935	1
BCAP29	5	114	7	1725	10.8083	0.000555583	0.00812935	1
ZMPSTE24	5	114	7	1725	10.8083	0.000555583	0.00812935	1
SLC39A3	5	114	7	1725	10.8083	0.000555583	0.00812935	1
PLCD3	5	114	7	1725	10.8083	0.000555583	0.00812935	1
KIAA0020	5	114	7	1725	10.8083	0.000555583	0.00812935	1
CBX5	5	114	7	1725	10.8083	0.000555583	0.00812935	1
OR5B12	5	114	7	1725	10.8083	0.000555583	0.00812935	1
RBM15B	5	114	7	1725	10.8083	0.000555583	0.00812935	1
MAN1C1	5	114	7	1725	10.8083	0.000555583	0.00812935	1
NTHL1	5	114	7	1725	10.8083	0.000555583	0.00812935	1
BSG	5	114	7	1725	10.8083	0.000555583	0.00812935	1
FAM160B2	5	114	7	1725	10.8083	0.000555583	0.00812935	1
TFAP4	5	114	7	1725	10.8083	0.000555583	0.00812935	1
OR10G4	5	114	7	1725	10.8083	0.000555583	0.00812935	1
HDAC5	5	114	7	1725	10.8083	0.000555583	0.00812935	1
ZBTB17	5	114	7	1725	10.8083	0.000555583	0.00812935	1
MAN2A1	5	114	7	1725	10.8083	0.000555583	0.00812935	1
SPARCL1	5	114	7	1725	10.8083	0.000555583	0.00812935	1
FLRT3	5	114	7	1725	10.8083	0.000555583	0.00812935	1
RPS6KL1	5	114	7	1725	10.8083	0.000555583	0.00812935	1
MSL3	5	114	7	1725	10.8083	0.000555583	0.00812935	1
VCAM1	5	114	7	1725	10.8083	0.000555583	0.00812935	1
TAS2R50	5	114	7	1725	10.8083	0.000555583	0.00812935	1
HPSE	5	114	7	1725	10.8083	0.000555583	0.00812935	1
FRS2	5	114	7	1725	10.8083	0.000555583	0.00812935	1
KLHL10	5	114	7	1725	10.8083	0.000555583	0.00812935	1
CEACAM3	5	114	7	1725	10.8083	0.000555583	0.00812935	1
PDZD7	5	114	7	1725	10.8083	0.000555583	0.00812935	1
TKTL1	5	114	7	1725	10.8083	0.000555583	0.00812935	1
FSIP1	5	114	7	1725	10.8083	0.000555583	0.00812935	1
DTX1	5	114	7	1725	10.8083	0.000555583	0.00812935	1
STK36	5	114	7	1725	10.8083	0.000555583	0.00812935	1
ZNF330	5	114	7	1725	10.8083	0.000555583	0.00812935	1
SDHB	5	114	7	1725	10.8083	0.000555583	0.00812935	1
MTRF1L	5	114	7	1725	10.8083	0.000555583	0.00812935	1
FDXR	5	114	7	1725	10.8083	0.000555583	0.00812935	1
EPS8	5	114	7	1725	10.8083	0.000555583	0.00812935	1
FBXO11	5	114	7	1725	10.8083	0.000555583	0.00812935	1
TRPC1	5	114	7	1725	10.8083	0.000555583	0.00812935	1
HSF4	5	114	7	1725	10.8083	0.000555583	0.00812935	1
PNMA3	5	114	7	1725	10.8083	0.000555583	0.00812935	1
CBX6	5	114	7	1725	10.8083	0.000555583	0.00812935	1
REPIN1	5	114	7	1725	10.8083	0.000555583	0.00812935	1
PSKH1	5	114	7	1725	10.8083	0.000555583	0.00812935	1
PRR14L	5	114	7	1725	10.8083	0.000555583	0.00812935	1
STK32A	5	114	7	1725	10.8083	0.000555583	0.00812935	1
CAMK2G	5	114	7	1725	10.8083	0.000555583	0.00812935	1
FAM91A1	5	114	7	1725	10.8083	0.000555583	0.00812935	1
LIPE	5	114	7	1725	10.8083	0.000555583	0.00812935	1
TANGO6	5	114	7	1725	10.8083	0.000555583	0.00812935	1
TBC1D14	5	114	7	1725	10.8083	0.000555583	0.00812935	1
B3GAT1	5	114	7	1725	10.8083	0.000555583	0.00812935	1
IFIT2	5	114	7	1725	10.8083	0.000555583	0.00812935	1
C11orf57	5	114	7	1725	10.8083	0.000555583	0.00812935	1
SLC2A7	5	114	7	1725	10.8083	0.000555583	0.00812935	1
IRX5	5	114	7	1725	10.8083	0.000555583	0.00812935	1
HS3ST2	5	114	7	1725	10.8083	0.000555583	0.00812935	1
STAU1	5	114	7	1725	10.8083	0.000555583	0.00812935	1
GOLGB1	10	109	37	1695	4.20283	0.000560981	0.00818196	1
NRXN2	10	109	37	1695	4.20283	0.000560981	0.00818196	1
FRAS1	10	109	37	1695	4.20283	0.000560981	0.00818196	1
SOX17	10	109	37	1695	4.20283	0.000560981	0.00818196	1
TLN2	10	109	37	1695	4.20283	0.000560981	0.00818196	1
WHSC1L1	9	110	30	1702	4.64182	0.000568891	0.00828668	1
LATS1	9	110	30	1702	4.64182	0.000568891	0.00828668	1
KCNC1	6	113	12	1720	7.61062	0.000610326	0.00865702	1
LRRC32	6	113	12	1720	7.61062	0.000610326	0.00865702	1
CYP51A1	6	113	12	1720	7.61062	0.000610326	0.00865702	1
TJP3	6	113	12	1720	7.61062	0.000610326	0.00865702	1
ELAVL4	6	113	12	1720	7.61062	0.000610326	0.00865702	1
SEZ6	6	113	12	1720	7.61062	0.000610326	0.00865702	1
ZBTB21	6	113	12	1720	7.61062	0.000610326	0.00865702	1
KCNS2	6	113	12	1720	7.61062	0.000610326	0.00865702	1
COPB2	6	113	12	1720	7.61062	0.000610326	0.00865702	1
FASTKD3	6	113	12	1720	7.61062	0.000610326	0.00865702	1
SNX25	6	113	12	1720	7.61062	0.000610326	0.00865702	1
PPP2R3B	6	113	12	1720	7.61062	0.000610326	0.00865702	1
DDHD1	6	113	12	1720	7.61062	0.000610326	0.00865702	1
TM9SF4	6	113	12	1720	7.61062	0.000610326	0.00865702	1
KCND1	6	113	12	1720	7.61062	0.000610326	0.00865702	1
USP31	6	113	12	1720	7.61062	0.000610326	0.00865702	1
KIAA1683	6	113	12	1720	7.61062	0.000610326	0.00865702	1
NADSYN1	6	113	12	1720	7.61062	0.000610326	0.00865702	1
LIMK2	6	113	12	1720	7.61062	0.000610326	0.00865702	1
VAV2	6	113	12	1720	7.61062	0.000610326	0.00865702	1
KIAA1161	6	113	12	1720	7.61062	0.000610326	0.00865702	1
LRRC8B	6	113	12	1720	7.61062	0.000610326	0.00865702	1
HPSE2	6	113	12	1720	7.61062	0.000610326	0.00865702	1
SULF2	6	113	12	1720	7.61062	0.000610326	0.00865702	1
DDX54	6	113	12	1720	7.61062	0.000610326	0.00865702	1
PCDH9	13	106	61	1671	3.35957	0.000607196	0.00865702	1
SH3PXD2A	6	113	12	1720	7.61062	0.000610326	0.00865702	1
ZBTB11	6	113	12	1720	7.61062	0.000610326	0.00865702	1
SLC5A6	6	113	12	1720	7.61062	0.000610326	0.00865702	1
SLC23A2	6	113	12	1720	7.61062	0.000610326	0.00865702	1
PODN	6	113	12	1720	7.61062	0.000610326	0.00865702	1
GRHL3	6	113	12	1720	7.61062	0.000610326	0.00865702	1
TAF1C	6	113	12	1720	7.61062	0.000610326	0.00865702	1
DCAF5	6	113	12	1720	7.61062	0.000610326	0.00865702	1
EPHA1	6	113	12	1720	7.61062	0.000610326	0.00865702	1
SGSM1	6	113	12	1720	7.61062	0.000610326	0.00865702	1
OR4M2	6	113	12	1720	7.61062	0.000610326	0.00865702	1
MUC6	13	106	61	1671	3.35957	0.000607196	0.00865702	1
OR2L8	6	113	12	1720	7.61062	0.000610326	0.00865702	1
ZBTB41	6	113	12	1720	7.61062	0.000610326	0.00865702	1
C19orf26	6	113	12	1720	7.61062	0.000610326	0.00865702	1
WBP1	6	113	12	1720	7.61062	0.000610326	0.00865702	1
RET	11	108	45	1687	3.81831	0.000611732	0.00866615	1
TENM1	11	108	45	1687	3.81831	0.000611732	0.00866615	1
RIMS1	14	105	70	1662	3.16571	0.000649551	0.00919617	1
HECW2	8	111	24	1708	5.12913	0.000657146	0.00924606	1
MED23	8	111	24	1708	5.12913	0.000657146	0.00924606	1
SLC4A3	8	111	24	1708	5.12913	0.000657146	0.00924606	1
DLEC1	8	111	24	1708	5.12913	0.000657146	0.00924606	1
DOCK1	8	111	24	1708	5.12913	0.000657146	0.00924606	1
UNC13B	8	111	24	1708	5.12913	0.000657146	0.00924606	1
TPR	8	111	24	1708	5.12913	0.000657146	0.00924606	1
ZEB1	8	111	24	1708	5.12913	0.000657146	0.00924606	1
ATP2A1	8	111	24	1708	5.12913	0.000657146	0.00924606	1
RNF17	8	111	24	1708	5.12913	0.000657146	0.00924606	1
RYR1	16	103	88	1644	2.90203	0.000666983	0.00937864	1
HELZ2	10	109	38	1694	4.08981	0.000670572	0.00940001	1
SYCP2	10	109	38	1694	4.08981	0.000670572	0.00940001	1
OCA2	10	109	38	1694	4.08981	0.000670572	0.00940001	1
RICTOR	10	109	38	1694	4.08981	0.000670572	0.00940001	1
CACNA1A	10	109	38	1694	4.08981	0.000670572	0.00940001	1
RALGDS	7	112	18	1714	5.95139	0.000692742	0.0095632	1
MAMDC4	7	112	18	1714	5.95139	0.000692742	0.0095632	1
EHMT1	7	112	18	1714	5.95139	0.000692742	0.0095632	1
ABCC4	7	112	18	1714	5.95139	0.000692742	0.0095632	1
FZD10	7	112	18	1714	5.95139	0.000692742	0.0095632	1
KLF3	7	112	18	1714	5.95139	0.000692742	0.0095632	1
C11orf63	7	112	18	1714	5.95139	0.000692742	0.0095632	1
TLE4	7	112	18	1714	5.95139	0.000692742	0.0095632	1
RBM33	7	112	18	1714	5.95139	0.000692742	0.0095632	1
ALS2	7	112	18	1714	5.95139	0.000692742	0.0095632	1
PLCB4	7	112	18	1714	5.95139	0.000692742	0.0095632	1
KIAA0556	7	112	18	1714	5.95139	0.000692742	0.0095632	1
ERCC6L2	7	112	18	1714	5.95139	0.000692742	0.0095632	1
TRAPPC8	7	112	18	1714	5.95139	0.000692742	0.0095632	1
B4GALNT4	7	112	18	1714	5.95139	0.000692742	0.0095632	1
PIK3R2	7	112	18	1714	5.95139	0.000692742	0.0095632	1
PSMD2	7	112	18	1714	5.95139	0.000692742	0.0095632	1
IBTK	7	112	18	1714	5.95139	0.000692742	0.0095632	1
SORBS2	7	112	18	1714	5.95139	0.000692742	0.0095632	1
ASAP2	7	112	18	1714	5.95139	0.000692742	0.0095632	1
RBM26	7	112	18	1714	5.95139	0.000692742	0.0095632	1
PITPNM1	7	112	18	1714	5.95139	0.000692742	0.0095632	1
SORBS1	7	112	18	1714	5.95139	0.000692742	0.0095632	1
PCDH1	7	112	18	1714	5.95139	0.000692742	0.0095632	1
CCAR1	7	112	18	1714	5.95139	0.000692742	0.0095632	1
IRX1	9	110	31	1701	4.48944	0.000694813	0.00957433	1
CEP290	9	110	31	1701	4.48944	0.000694813	0.00957433	1
GCN1L1	9	110	31	1701	4.48944	0.000694813	0.00957433	1
SLITRK1	11	108	46	1686	3.73309	0.000717218	0.00987708	1
DNAH8	14	105	71	1661	3.11925	0.00073564	0.0101246	1
SDK1	16	103	89	1643	2.86768	0.000744415	0.0102392	1
COL12A1	15	104	80	1652	2.97837	0.000750427	0.0103156	1
PLCG2	10	109	39	1693	3.98259	0.000797299	0.0109467	1
TEX15	10	109	39	1693	3.98259	0.000797299	0.0109467	1
MROH2B	9	110	32	1700	4.34659	0.000842655	0.0110355	1
SLC9A8	5	114	8	1724	9.45175	0.000856736	0.0110355	1
LRRC49	5	114	8	1724	9.45175	0.000856736	0.0110355	1
ERCC6	8	111	25	1707	4.92108	0.000821351	0.0110355	1
MIPOL1	5	114	8	1724	9.45175	0.000856736	0.0110355	1
NEURL4	5	114	8	1724	9.45175	0.000856736	0.0110355	1
HDGFL2	5	114	8	1724	9.45175	0.000856736	0.0110355	1
RORB	6	113	13	1719	7.0211	0.000845617	0.0110355	1
ACAD11	5	114	8	1724	9.45175	0.000856736	0.0110355	1
ZC3H14	5	114	8	1724	9.45175	0.000856736	0.0110355	1
IGFBP1	5	114	8	1724	9.45175	0.000856736	0.0110355	1
ZFP36L2	6	113	13	1719	7.0211	0.000845617	0.0110355	1
ZNF169	6	113	13	1719	7.0211	0.000845617	0.0110355	1
PGLYRP3	5	114	8	1724	9.45175	0.000856736	0.0110355	1
ITSN1	6	113	13	1719	7.0211	0.000845617	0.0110355	1
CDCA2	5	114	8	1724	9.45175	0.000856736	0.0110355	1
SHC1	5	114	8	1724	9.45175	0.000856736	0.0110355	1
SMPD4	5	114	8	1724	9.45175	0.000856736	0.0110355	1
FASTKD1	6	113	13	1719	7.0211	0.000845617	0.0110355	1
SIPA1L3	9	110	32	1700	4.34659	0.000842655	0.0110355	1
TSHZ2	9	110	32	1700	4.34659	0.000842655	0.0110355	1
ATP4A	8	111	25	1707	4.92108	0.000821351	0.0110355	1
PWP2	5	114	8	1724	9.45175	0.000856736	0.0110355	1
GOT1L1	5	114	8	1724	9.45175	0.000856736	0.0110355	1
CDH26	8	111	25	1707	4.92108	0.000821351	0.0110355	1
MKL1	6	113	13	1719	7.0211	0.000845617	0.0110355	1
DCAF8L1	5	114	8	1724	9.45175	0.000856736	0.0110355	1
USP36	6	113	13	1719	7.0211	0.000845617	0.0110355	1
PFKFB1	5	114	8	1724	9.45175	0.000856736	0.0110355	1
SEMA3F	6	113	13	1719	7.0211	0.000845617	0.0110355	1
KIAA1244	8	111	25	1707	4.92108	0.000821351	0.0110355	1
PTPRA	6	113	13	1719	7.0211	0.000845617	0.0110355	1
AFM	5	114	8	1724	9.45175	0.000856736	0.0110355	1
ETV4	5	114	8	1724	9.45175	0.000856736	0.0110355	1
FAM47C	9	110	32	1700	4.34659	0.000842655	0.0110355	1
GATA2	6	113	13	1719	7.0211	0.000845617	0.0110355	1
ZC3H4	6	113	13	1719	7.0211	0.000845617	0.0110355	1
SLC2A1	5	114	8	1724	9.45175	0.000856736	0.0110355	1
BAI1	9	110	32	1700	4.34659	0.000842655	0.0110355	1
HK2	5	114	8	1724	9.45175	0.000856736	0.0110355	1
WDR76	5	114	8	1724	9.45175	0.000856736	0.0110355	1
FLNC	11	108	47	1685	3.6515	0.000837447	0.0110355	1
SYDE1	5	114	8	1724	9.45175	0.000856736	0.0110355	1
NRP1	6	113	13	1719	7.0211	0.000845617	0.0110355	1
VIT	6	113	13	1719	7.0211	0.000845617	0.0110355	1
ART1	5	114	8	1724	9.45175	0.000856736	0.0110355	1
CCDC170	6	113	13	1719	7.0211	0.000845617	0.0110355	1
TP53BP2	5	114	8	1724	9.45175	0.000856736	0.0110355	1
PUS7	5	114	8	1724	9.45175	0.000856736	0.0110355	1
ANKRD13B	5	114	8	1724	9.45175	0.000856736	0.0110355	1
KIAA0196	6	113	13	1719	7.0211	0.000845617	0.0110355	1
KL	6	113	13	1719	7.0211	0.000845617	0.0110355	1
ARHGEF10	8	111	25	1707	4.92108	0.000821351	0.0110355	1
KCNJ3	6	113	13	1719	7.0211	0.000845617	0.0110355	1
FZD3	5	114	8	1724	9.45175	0.000856736	0.0110355	1
BAIAP3	6	113	13	1719	7.0211	0.000845617	0.0110355	1
STAMBPL1	6	113	13	1719	7.0211	0.000845617	0.0110355	1
PKN3	6	113	13	1719	7.0211	0.000845617	0.0110355	1
ICAM5	6	113	13	1719	7.0211	0.000845617	0.0110355	1
GRAMD4	6	113	13	1719	7.0211	0.000845617	0.0110355	1
IRAK1	5	114	8	1724	9.45175	0.000856736	0.0110355	1
DGCR2	5	114	8	1724	9.45175	0.000856736	0.0110355	1
ALDH8A1	5	114	8	1724	9.45175	0.000856736	0.0110355	1
ABCB6	6	113	13	1719	7.0211	0.000845617	0.0110355	1
ING1	5	114	8	1724	9.45175	0.000856736	0.0110355	1
NXN	5	114	8	1724	9.45175	0.000856736	0.0110355	1
ZBED1	6	113	13	1719	7.0211	0.000845617	0.0110355	1
ZNF638	8	111	25	1707	4.92108	0.000821351	0.0110355	1
ADD2	8	111	25	1707	4.92108	0.000821351	0.0110355	1
PHF8	5	114	8	1724	9.45175	0.000856736	0.0110355	1
PCDHGC5	5	114	8	1724	9.45175	0.000856736	0.0110355	1
KEL	6	113	13	1719	7.0211	0.000845617	0.0110355	1
FHDC1	6	113	13	1719	7.0211	0.000845617	0.0110355	1
SRSF2	5	114	8	1724	9.45175	0.000856736	0.0110355	1
TUBGCP3	5	114	8	1724	9.45175	0.000856736	0.0110355	1
STAC	6	113	13	1719	7.0211	0.000845617	0.0110355	1
SOX2	6	113	13	1719	7.0211	0.000845617	0.0110355	1
SLC45A1	6	113	13	1719	7.0211	0.000845617	0.0110355	1
A2M	9	110	32	1700	4.34659	0.000842655	0.0110355	1
AP1G2	5	114	8	1724	9.45175	0.000856736	0.0110355	1
PSMA8	5	114	8	1724	9.45175	0.000856736	0.0110355	1
DDX58	6	113	13	1719	7.0211	0.000845617	0.0110355	1
CRIM1	6	113	13	1719	7.0211	0.000845617	0.0110355	1
APOA4	5	114	8	1724	9.45175	0.000856736	0.0110355	1
DPYSL5	6	113	13	1719	7.0211	0.000845617	0.0110355	1
FBXO24	5	114	8	1724	9.45175	0.000856736	0.0110355	1
ABL1	8	111	25	1707	4.92108	0.000821351	0.0110355	1
POLD3	5	114	8	1724	9.45175	0.000856736	0.0110355	1
AKAP17A	5	114	8	1724	9.45175	0.000856736	0.0110355	1
AARS	5	114	8	1724	9.45175	0.000856736	0.0110355	1
NAPEPLD	5	114	8	1724	9.45175	0.000856736	0.0110355	1
XKR6	5	114	8	1724	9.45175	0.000856736	0.0110355	1
ANKLE1	5	114	8	1724	9.45175	0.000856736	0.0110355	1
SERPINB10	6	113	13	1719	7.0211	0.000845617	0.0110355	1
ZKSCAN1	5	114	8	1724	9.45175	0.000856736	0.0110355	1
SLC9A6	5	114	8	1724	9.45175	0.000856736	0.0110355	1
SH2D3C	6	113	13	1719	7.0211	0.000845617	0.0110355	1
PIGZ	5	114	8	1724	9.45175	0.000856736	0.0110355	1
ICA1	5	114	8	1724	9.45175	0.000856736	0.0110355	1
ARHGAP9	5	114	8	1724	9.45175	0.000856736	0.0110355	1
OCIAD1	5	114	8	1724	9.45175	0.000856736	0.0110355	1
ZFYVE16	6	113	13	1719	7.0211	0.000845617	0.0110355	1
AMPD2	5	114	8	1724	9.45175	0.000856736	0.0110355	1
B3GAT2	5	114	8	1724	9.45175	0.000856736	0.0110355	1
C19orf57	5	114	8	1724	9.45175	0.000856736	0.0110355	1
SLC22A12	6	113	13	1719	7.0211	0.000845617	0.0110355	1
EFNB3	5	114	8	1724	9.45175	0.000856736	0.0110355	1
GPR114	5	114	8	1724	9.45175	0.000856736	0.0110355	1
MOV10L1	6	113	13	1719	7.0211	0.000845617	0.0110355	1
RSL1D1	4	115	4	1728	15.0261	0.000929897	0.0113046	1
DNTTIP2	4	115	4	1728	15.0261	0.000929897	0.0113046	1
DOK1	4	115	4	1728	15.0261	0.000929897	0.0113046	1
MTHFD2L	4	115	4	1728	15.0261	0.000929897	0.0113046	1
KAT6B	7	112	19	1713	5.63487	0.000898042	0.0113046	1
FAM117B	4	115	4	1728	15.0261	0.000929897	0.0113046	1
RHBDD1	4	115	4	1728	15.0261	0.000929897	0.0113046	1
FRMD1	4	115	4	1728	15.0261	0.000929897	0.0113046	1
SYCP3	4	115	4	1728	15.0261	0.000929897	0.0113046	1
CLEC4A	4	115	4	1728	15.0261	0.000929897	0.0113046	1
CLDN6	4	115	4	1728	15.0261	0.000929897	0.0113046	1
FBXL6	4	115	4	1728	15.0261	0.000929897	0.0113046	1
PIAS2	4	115	4	1728	15.0261	0.000929897	0.0113046	1
KIF4A	4	115	4	1728	15.0261	0.000929897	0.0113046	1
NRCAM	7	112	19	1713	5.63487	0.000898042	0.0113046	1
RUNX1	7	112	19	1713	5.63487	0.000898042	0.0113046	1
SRRT	7	112	19	1713	5.63487	0.000898042	0.0113046	1
F13B	7	112	19	1713	5.63487	0.000898042	0.0113046	1
GYG1	4	115	4	1728	15.0261	0.000929897	0.0113046	1
GTF2F1	4	115	4	1728	15.0261	0.000929897	0.0113046	1
LAMB3	7	112	19	1713	5.63487	0.000898042	0.0113046	1
NOS1AP	4	115	4	1728	15.0261	0.000929897	0.0113046	1
TUBB1	4	115	4	1728	15.0261	0.000929897	0.0113046	1
SELPLG	4	115	4	1728	15.0261	0.000929897	0.0113046	1
FAM189B	4	115	4	1728	15.0261	0.000929897	0.0113046	1
SYT8	4	115	4	1728	15.0261	0.000929897	0.0113046	1
EIF4ENIF1	4	115	4	1728	15.0261	0.000929897	0.0113046	1
EXPH5	7	112	19	1713	5.63487	0.000898042	0.0113046	1
TBX6	4	115	4	1728	15.0261	0.000929897	0.0113046	1
C12orf68	4	115	4	1728	15.0261	0.000929897	0.0113046	1
C10orf88	4	115	4	1728	15.0261	0.000929897	0.0113046	1
TWISTNB	4	115	4	1728	15.0261	0.000929897	0.0113046	1
FGFR1	7	112	19	1713	5.63487	0.000898042	0.0113046	1
PTPN11	7	112	19	1713	5.63487	0.000898042	0.0113046	1
GPR160	4	115	4	1728	15.0261	0.000929897	0.0113046	1
FAM179B	7	112	19	1713	5.63487	0.000898042	0.0113046	1
USP28	7	112	19	1713	5.63487	0.000898042	0.0113046	1
SPHK1	4	115	4	1728	15.0261	0.000929897	0.0113046	1
UPRT	4	115	4	1728	15.0261	0.000929897	0.0113046	1
SH3GLB2	4	115	4	1728	15.0261	0.000929897	0.0113046	1
SRPR	7	112	19	1713	5.63487	0.000898042	0.0113046	1
SF3B4	4	115	4	1728	15.0261	0.000929897	0.0113046	1
HADHA	4	115	4	1728	15.0261	0.000929897	0.0113046	1
ASL	4	115	4	1728	15.0261	0.000929897	0.0113046	1
ELOVL3	4	115	4	1728	15.0261	0.000929897	0.0113046	1
GBX1	4	115	4	1728	15.0261	0.000929897	0.0113046	1
RAB27A	4	115	4	1728	15.0261	0.000929897	0.0113046	1
CHRM1	4	115	4	1728	15.0261	0.000929897	0.0113046	1
NCOA4	4	115	4	1728	15.0261	0.000929897	0.0113046	1
CLCC1	4	115	4	1728	15.0261	0.000929897	0.0113046	1
LDLRAP1	4	115	4	1728	15.0261	0.000929897	0.0113046	1
TBRG4	4	115	4	1728	15.0261	0.000929897	0.0113046	1
MAST4	7	112	19	1713	5.63487	0.000898042	0.0113046	1
FARP1	7	112	19	1713	5.63487	0.000898042	0.0113046	1
RASGRP1	4	115	4	1728	15.0261	0.000929897	0.0113046	1
LARS2	4	115	4	1728	15.0261	0.000929897	0.0113046	1
FBXL7	7	112	19	1713	5.63487	0.000898042	0.0113046	1
USP30	4	115	4	1728	15.0261	0.000929897	0.0113046	1
C1QTNF3	4	115	4	1728	15.0261	0.000929897	0.0113046	1
SLC19A2	4	115	4	1728	15.0261	0.000929897	0.0113046	1
PRKRIR	4	115	4	1728	15.0261	0.000929897	0.0113046	1
EIF5A	4	115	4	1728	15.0261	0.000929897	0.0113046	1
PRPSAP1	4	115	4	1728	15.0261	0.000929897	0.0113046	1
FAM118A	4	115	4	1728	15.0261	0.000929897	0.0113046	1
PARP12	4	115	4	1728	15.0261	0.000929897	0.0113046	1
PRR12	7	112	19	1713	5.63487	0.000898042	0.0113046	1
UBXN1	4	115	4	1728	15.0261	0.000929897	0.0113046	1
ZNF343	4	115	4	1728	15.0261	0.000929897	0.0113046	1
TMEM109	4	115	4	1728	15.0261	0.000929897	0.0113046	1
HMX2	4	115	4	1728	15.0261	0.000929897	0.0113046	1
TRAK1	7	112	19	1713	5.63487	0.000898042	0.0113046	1
ZDHHC7	4	115	4	1728	15.0261	0.000929897	0.0113046	1
GLB1	4	115	4	1728	15.0261	0.000929897	0.0113046	1
DSTN	4	115	4	1728	15.0261	0.000929897	0.0113046	1
STOML1	4	115	4	1728	15.0261	0.000929897	0.0113046	1
C1orf65	4	115	4	1728	15.0261	0.000929897	0.0113046	1
SNRNP35	4	115	4	1728	15.0261	0.000929897	0.0113046	1
FAM73B	4	115	4	1728	15.0261	0.000929897	0.0113046	1
PHYKPL	4	115	4	1728	15.0261	0.000929897	0.0113046	1
SLC35A5	4	115	4	1728	15.0261	0.000929897	0.0113046	1
TTI1	7	112	19	1713	5.63487	0.000898042	0.0113046	1
SIK3	7	112	19	1713	5.63487	0.000898042	0.0113046	1
PLOD3	7	112	19	1713	5.63487	0.000898042	0.0113046	1
SLAIN1	4	115	4	1728	15.0261	0.000929897	0.0113046	1
TTF2	7	112	19	1713	5.63487	0.000898042	0.0113046	1
NSUN5	4	115	4	1728	15.0261	0.000929897	0.0113046	1
BHMT2	4	115	4	1728	15.0261	0.000929897	0.0113046	1
CYTH2	4	115	4	1728	15.0261	0.000929897	0.0113046	1
ALDOC	4	115	4	1728	15.0261	0.000929897	0.0113046	1
MEGF11	4	115	4	1728	15.0261	0.000929897	0.0113046	1
TMEM178A	4	115	4	1728	15.0261	0.000929897	0.0113046	1
UGT2A3	4	115	4	1728	15.0261	0.000929897	0.0113046	1
FAM3D	4	115	4	1728	15.0261	0.000929897	0.0113046	1
ANKRD34B	4	115	4	1728	15.0261	0.000929897	0.0113046	1
CDCA7L	4	115	4	1728	15.0261	0.000929897	0.0113046	1
BPIFB4	7	112	19	1713	5.63487	0.000898042	0.0113046	1
MAML3	7	112	19	1713	5.63487	0.000898042	0.0113046	1
GALNT1	4	115	4	1728	15.0261	0.000929897	0.0113046	1
ESYT3	4	115	4	1728	15.0261	0.000929897	0.0113046	1
LRCH3	4	115	4	1728	15.0261	0.000929897	0.0113046	1
PROC	4	115	4	1728	15.0261	0.000929897	0.0113046	1
RNF144A	4	115	4	1728	15.0261	0.000929897	0.0113046	1
ZNF180	4	115	4	1728	15.0261	0.000929897	0.0113046	1
SLC9B2	4	115	4	1728	15.0261	0.000929897	0.0113046	1
CDHR2	7	112	19	1713	5.63487	0.000898042	0.0113046	1
DNAH11	18	101	108	1624	2.67987	0.000930962	0.0113115	1
CSMD1	21	98	137	1595	2.49479	0.000941794	0.0114351	1
DLC1	10	109	40	1692	3.88073	0.000943149	0.0114351	1
ANK1	10	109	40	1692	3.88073	0.000943149	0.0114351	1
ACACB	10	109	40	1692	3.88073	0.000943149	0.0114351	1
CITED2	3	116	1	1731	44.7672	0.000989048	0.0117225	1
CREB1	3	116	1	1731	44.7672	0.000989048	0.0117225	1
RAP1B	3	116	1	1731	44.7672	0.000989048	0.0117225	1
EIF3M	3	116	1	1731	44.7672	0.000989048	0.0117225	1
FBXO5	3	116	1	1731	44.7672	0.000989048	0.0117225	1
HNRNPA3	3	116	1	1731	44.7672	0.000989048	0.0117225	1
DHRSX	3	116	1	1731	44.7672	0.000989048	0.0117225	1
TTLL6	3	116	1	1731	44.7672	0.000989048	0.0117225	1
TMEM140	3	116	1	1731	44.7672	0.000989048	0.0117225	1
APOBEC3B	3	116	1	1731	44.7672	0.000989048	0.0117225	1
SPATA9	3	116	1	1731	44.7672	0.000989048	0.0117225	1
TSR2	3	116	1	1731	44.7672	0.000989048	0.0117225	1
SPRYD3	3	116	1	1731	44.7672	0.000989048	0.0117225	1
LCN6	3	116	1	1731	44.7672	0.000989048	0.0117225	1
GNPTG	3	116	1	1731	44.7672	0.000989048	0.0117225	1
ALG2	3	116	1	1731	44.7672	0.000989048	0.0117225	1
RAB3C	3	116	1	1731	44.7672	0.000989048	0.0117225	1
NR2E1	3	116	1	1731	44.7672	0.000989048	0.0117225	1
PNMA1	3	116	1	1731	44.7672	0.000989048	0.0117225	1
LMNB1	3	116	1	1731	44.7672	0.000989048	0.0117225	1
ARL11	3	116	1	1731	44.7672	0.000989048	0.0117225	1
NOG	3	116	1	1731	44.7672	0.000989048	0.0117225	1
C3orf58	3	116	1	1731	44.7672	0.000989048	0.0117225	1
SULT1C4	3	116	1	1731	44.7672	0.000989048	0.0117225	1
IBA57	3	116	1	1731	44.7672	0.000989048	0.0117225	1
NDRG1	3	116	1	1731	44.7672	0.000989048	0.0117225	1
BTG3	3	116	1	1731	44.7672	0.000989048	0.0117225	1
ATL2	3	116	1	1731	44.7672	0.000989048	0.0117225	1
PSMC3IP	3	116	1	1731	44.7672	0.000989048	0.0117225	1
TMEM183A	3	116	1	1731	44.7672	0.000989048	0.0117225	1
FAM71E1	3	116	1	1731	44.7672	0.000989048	0.0117225	1
FAM109A	3	116	1	1731	44.7672	0.000989048	0.0117225	1
AS3MT	3	116	1	1731	44.7672	0.000989048	0.0117225	1
TATDN3	3	116	1	1731	44.7672	0.000989048	0.0117225	1
PTDSS2	3	116	1	1731	44.7672	0.000989048	0.0117225	1
HIST1H4L	3	116	1	1731	44.7672	0.000989048	0.0117225	1
NFKBIL1	3	116	1	1731	44.7672	0.000989048	0.0117225	1
C16orf90	3	116	1	1731	44.7672	0.000989048	0.0117225	1
TEX30	3	116	1	1731	44.7672	0.000989048	0.0117225	1
BATF	3	116	1	1731	44.7672	0.000989048	0.0117225	1
C12orf29	3	116	1	1731	44.7672	0.000989048	0.0117225	1
EME1	3	116	1	1731	44.7672	0.000989048	0.0117225	1
KRTAP10-1	3	116	1	1731	44.7672	0.000989048	0.0117225	1
TIAM2	8	111	26	1706	4.72904	0.00101704	0.0119979	1
SPAG17	9	110	33	1699	4.2124	0.00101517	0.0119979	1
ABCB1	9	110	33	1699	4.2124	0.00101517	0.0119979	1
SDHA	8	111	26	1706	4.72904	0.00101704	0.0119979	1
PLCE1	8	111	26	1706	4.72904	0.00101704	0.0119979	1
NELL2	8	111	26	1706	4.72904	0.00101704	0.0119979	1
TNC	9	110	33	1699	4.2124	0.00101517	0.0119979	1
TNKS1BP1	8	111	26	1706	4.72904	0.00101704	0.0119979	1
RASGRF1	8	111	26	1706	4.72904	0.00101704	0.0119979	1
PTPRS	15	104	83	1649	2.8655	0.00105162	0.0123994	1
PCDH10	14	105	74	1658	2.98739	0.00105425	0.012424	1
DLG2	10	109	41	1691	3.78384	0.00111025	0.0130771	1
MASTL	6	113	14	1718	6.5158	0.00114524	0.0131796	1
PDS5A	6	113	14	1718	6.5158	0.00114524	0.0131796	1
PARP14	7	112	20	1712	5.35	0.00114855	0.0131796	1
ADAM23	6	113	14	1718	6.5158	0.00114524	0.0131796	1
BTK	6	113	14	1718	6.5158	0.00114524	0.0131796	1
ARSJ	6	113	14	1718	6.5158	0.00114524	0.0131796	1
FER1L6	7	112	20	1712	5.35	0.00114855	0.0131796	1
SUCO	6	113	14	1718	6.5158	0.00114524	0.0131796	1
RPRD2	7	112	20	1712	5.35	0.00114855	0.0131796	1
NAA15	6	113	14	1718	6.5158	0.00114524	0.0131796	1
MOS	6	113	14	1718	6.5158	0.00114524	0.0131796	1
KIF18B	6	113	14	1718	6.5158	0.00114524	0.0131796	1
SRRM1	6	113	14	1718	6.5158	0.00114524	0.0131796	1
WAPAL	6	113	14	1718	6.5158	0.00114524	0.0131796	1
CHERP	6	113	14	1718	6.5158	0.00114524	0.0131796	1
ADCY6	6	113	14	1718	6.5158	0.00114524	0.0131796	1
SNRK	6	113	14	1718	6.5158	0.00114524	0.0131796	1
HLX	6	113	14	1718	6.5158	0.00114524	0.0131796	1
EPRS	6	113	14	1718	6.5158	0.00114524	0.0131796	1
SEC14L1	6	113	14	1718	6.5158	0.00114524	0.0131796	1
TENC1	7	112	20	1712	5.35	0.00114855	0.0131796	1
SETD5	6	113	14	1718	6.5158	0.00114524	0.0131796	1
ELFN2	7	112	20	1712	5.35	0.00114855	0.0131796	1
EIF3A	7	112	20	1712	5.35	0.00114855	0.0131796	1
TLE2	7	112	20	1712	5.35	0.00114855	0.0131796	1
DLGAP3	7	112	20	1712	5.35	0.00114855	0.0131796	1
CDC14A	6	113	14	1718	6.5158	0.00114524	0.0131796	1
PARP10	6	113	14	1718	6.5158	0.00114524	0.0131796	1
PSD	7	112	20	1712	5.35	0.00114855	0.0131796	1
UROC1	6	113	14	1718	6.5158	0.00114524	0.0131796	1
ITGA10	7	112	20	1712	5.35	0.00114855	0.0131796	1
KIAA1199	7	112	20	1712	5.35	0.00114855	0.0131796	1
ZNF280D	6	113	14	1718	6.5158	0.00114524	0.0131796	1
AHCTF1	7	112	20	1712	5.35	0.00114855	0.0131796	1
LIG3	6	113	14	1718	6.5158	0.00114524	0.0131796	1
RECQL5	6	113	14	1718	6.5158	0.00114524	0.0131796	1
ERMP1	6	113	14	1718	6.5158	0.00114524	0.0131796	1
HELZ	6	113	14	1718	6.5158	0.00114524	0.0131796	1
FKBP10	6	113	14	1718	6.5158	0.00114524	0.0131796	1
PREX1	7	112	20	1712	5.35	0.00114855	0.0131796	1
PLXNB3	7	112	20	1712	5.35	0.00114855	0.0131796	1
CROCC	6	113	14	1718	6.5158	0.00114524	0.0131796	1
UBR1	7	112	20	1712	5.35	0.00114855	0.0131796	1
FAM83H	6	113	14	1718	6.5158	0.00114524	0.0131796	1
LZTS1	6	113	14	1718	6.5158	0.00114524	0.0131796	1
PPP1R13L	6	113	14	1718	6.5158	0.00114524	0.0131796	1
HNRNPL	6	113	14	1718	6.5158	0.00114524	0.0131796	1
PKN1	6	113	14	1718	6.5158	0.00114524	0.0131796	1
AFF4	6	113	14	1718	6.5158	0.00114524	0.0131796	1
TMTC2	6	113	14	1718	6.5158	0.00114524	0.0131796	1
GPR125	6	113	14	1718	6.5158	0.00114524	0.0131796	1
TEK	8	111	27	1705	4.55122	0.00124841	0.0139289	1
KANSL1	5	114	9	1723	8.39669	0.00126475	0.0139289	1
PRAM1	5	114	9	1723	8.39669	0.00126475	0.0139289	1
KIF1B	8	111	27	1705	4.55122	0.00124841	0.0139289	1
NPEPL1	5	114	9	1723	8.39669	0.00126475	0.0139289	1
GRIK3	8	111	27	1705	4.55122	0.00124841	0.0139289	1
HTT	9	110	34	1698	4.0861	0.00121533	0.0139289	1
KBTBD4	5	114	9	1723	8.39669	0.00126475	0.0139289	1
ICOSLG	5	114	9	1723	8.39669	0.00126475	0.0139289	1
LAMB4	8	111	27	1705	4.55122	0.00124841	0.0139289	1
PIK3R4	5	114	9	1723	8.39669	0.00126475	0.0139289	1
GPAM	5	114	9	1723	8.39669	0.00126475	0.0139289	1
FUK	5	114	9	1723	8.39669	0.00126475	0.0139289	1
TTLL4	5	114	9	1723	8.39669	0.00126475	0.0139289	1
PANK1	5	114	9	1723	8.39669	0.00126475	0.0139289	1
C2orf42	5	114	9	1723	8.39669	0.00126475	0.0139289	1
EMILIN1	5	114	9	1723	8.39669	0.00126475	0.0139289	1
RTKN2	5	114	9	1723	8.39669	0.00126475	0.0139289	1
HIPK2	5	114	9	1723	8.39669	0.00126475	0.0139289	1
TMEM132D	12	107	58	1674	3.23687	0.00124843	0.0139289	1
[truncated: 20,710 more rows]
