# Supplementary material for: Mutations in CREBBP and EP300 HAT and Bromo Domains Drive Hypermutation and Predict Survival in GI Cancers Treated with Immunotherapy
Source: Biomedicines. 2025 Oct 23;13(11):2592. doi: 10.3390/biomedicines13112592 (PMC12650065; doi:10.3390/biomedicines13112592)
Supplement: Supplementary file 1 [file biomedicines-13-02592-s001.zip › Supplementary_5.xlsx]

## Sheet: Sheet1
Gene	Mut_Low_TMB	No_Mut_Low_TMB	Mut_High_TMB	No_Mut_High_TMB	OddsRatio	Pvalue	Pvalue_FDR	Significant
ARID1A	6	50	58	25	0.0517241	2.13391e-12	3.46141e-08	TRUE
KMT2D	2	54	47	36	0.0283688	8.47495e-12	6.87361e-08	TRUE
RNF43	1	55	42	41	0.0177489	3.1925e-11	1.72618e-07	TRUE
KMT2B	2	54	40	43	0.0398148	3.39007e-09	1.37476e-05	TRUE
DOCK3	0	56	30	53	0	1.90042e-08	6.16535e-05	TRUE
MTOR	0	56	27	56	0	1.23333e-07	0.000333431	TRUE
TTK	1	55	31	52	0.0304985	2.06948e-07	0.000479557	TRUE
MDN1	1	55	30	53	0.0321212	2.5094e-07	0.000508813	TRUE
ZFHX3	2	54	33	50	0.0561167	3.07045e-07	0.000553397	TRUE
ZBTB20	0	56	25	58	0	5.29357e-07	0.000613336	TRUE
ANKRD11	0	56	25	58	0	5.29357e-07	0.000613336	TRUE
XYLT2	0	56	25	58	0	5.29357e-07	0.000613336	TRUE
RNF213	1	55	29	54	0.0338558	5.14629e-07	0.000613336	TRUE
SPEN	1	55	29	54	0.0338558	5.14629e-07	0.000613336	TRUE
EP400	0	56	24	59	0	1.11326e-06	0.00112864	TRUE
AKAP9	0	56	24	59	0	1.11326e-06	0.00112864	TRUE
OBSCN	3	53	34	49	0.081576	1.29672e-06	0.00112936	TRUE
ACVR2A	2	54	31	52	0.0621266	1.32284e-06	0.00112936	TRUE
MSH3	2	54	31	52	0.0621266	1.32284e-06	0.00112936	TRUE
TRIO	1	55	27	56	0.0377104	2.21404e-06	0.00167509	TRUE
TCERG1	0	56	23	60	0	2.37513e-06	0.00167509	TRUE
NSD1	0	56	23	60	0	2.37513e-06	0.00167509	TRUE
RPL22	1	55	27	56	0.0377104	2.21404e-06	0.00167509	TRUE
DNAH10	2	54	30	53	0.0654321	2.78224e-06	0.00180523	TRUE
UBR5	2	54	30	53	0.0654321	2.78224e-06	0.00180523	TRUE
NF1	1	55	26	57	0.0398601	4.66708e-06	0.00225745	TRUE
IRS1	1	55	26	57	0.0398601	4.66708e-06	0.00225745	TRUE
NOTCH3	0	56	22	61	0	5.14922e-06	0.00225745	TRUE
PXDN	1	55	26	57	0.0398601	4.66708e-06	0.00225745	TRUE
VPS13D	0	56	22	61	0	5.14922e-06	0.00225745	TRUE
COL12A1	0	56	22	61	0	5.14922e-06	0.00225745	TRUE
RYR3	1	55	26	57	0.0398601	4.66708e-06	0.00225745	TRUE
PHF2	0	56	22	61	0	5.14922e-06	0.00225745	TRUE
LRP1	1	55	26	57	0.0398601	4.66708e-06	0.00225745	TRUE
PDS5B	0	56	22	61	0	5.14922e-06	0.00225745	TRUE
DNAH11	0	56	22	61	0	5.14922e-06	0.00225745	TRUE
PGM5	0	56	22	61	0	5.14922e-06	0.00225745	TRUE
KMT2C	2	54	29	54	0.0689655	5.90966e-06	0.00239651	TRUE
CIC	2	54	29	54	0.0689655	5.90966e-06	0.00239651	TRUE
PRKDC	2	54	29	54	0.0689655	5.90966e-06	0.00239651	TRUE
FAT1	3	53	31	52	0.0949483	6.9805e-06	0.00276172	TRUE
MGA	0	56	20	63	0	1.26071e-05	0.00342232	TRUE
PRDM2	0	56	21	62	0	1.134e-05	0.00342232	TRUE
WDTC1	0	56	20	63	0	1.26071e-05	0.00342232	TRUE
LARP4B	0	56	20	63	0	1.26071e-05	0.00342232	TRUE
HDLBP	0	56	21	62	0	1.134e-05	0.00342232	TRUE
SYCP2	0	56	21	62	0	1.134e-05	0.00342232	TRUE
TENM3	0	56	21	62	0	1.134e-05	0.00342232	TRUE
AGAP1	0	56	20	63	0	1.26071e-05	0.00342232	TRUE
ASPM	0	56	21	62	0	1.134e-05	0.00342232	TRUE
BRCA2	2	54	28	55	0.0727513	1.26589e-05	0.00342232	TRUE
TRIOBP	0	56	21	62	0	1.134e-05	0.00342232	TRUE
STAB1	0	56	20	63	0	1.26071e-05	0.00342232	TRUE
YLPM1	0	56	20	63	0	1.26071e-05	0.00342232	TRUE
CDK12	0	56	20	63	0	1.26071e-05	0.00342232	TRUE
LMAN1	0	56	21	62	0	1.134e-05	0.00342232	TRUE
RIF1	0	56	20	63	0	1.26071e-05	0.00342232	TRUE
GLI1	0	56	21	62	0	1.134e-05	0.00342232	TRUE
ROBO2	0	56	21	62	0	1.134e-05	0.00342232	TRUE
APOB	0	56	21	62	0	1.134e-05	0.00342232	TRUE
SACS	2	54	27	56	0.0768176	1.42699e-05	0.00361676	TRUE
LRP1B	2	54	27	56	0.0768176	1.42699e-05	0.00361676	TRUE
ARID1B	2	54	27	56	0.0768176	1.42699e-05	0.00361676	TRUE
FBXW7	2	54	27	56	0.0768176	1.42699e-05	0.00361676	TRUE
PLXNA1	0	56	19	64	0	2.46071e-05	0.00480905	TRUE
SLX4	0	56	19	64	0	2.46071e-05	0.00480905	TRUE
KDM5A	1	55	23	60	0.0474308	2.3224e-05	0.00480905	TRUE
PTPRS	0	56	19	64	0	2.46071e-05	0.00480905	TRUE
ATR	0	56	19	64	0	2.46071e-05	0.00480905	TRUE
TRIM51	0	56	19	64	0	2.46071e-05	0.00480905	TRUE
PLXNA4	1	55	23	60	0.0474308	2.3224e-05	0.00480905	TRUE
ANK3	1	55	24	59	0.044697	2.14396e-05	0.00480905	TRUE
INPPL1	0	56	19	64	0	2.46071e-05	0.00480905	TRUE
FBN2	0	56	19	64	0	2.46071e-05	0.00480905	TRUE
UBR4	0	56	19	64	0	2.46071e-05	0.00480905	TRUE
ARFGEF1	0	56	19	64	0	2.46071e-05	0.00480905	TRUE
UPF3A	0	56	19	64	0	2.46071e-05	0.00480905	TRUE
DSP	0	56	19	64	0	2.46071e-05	0.00480905	TRUE
FLT4	0	56	19	64	0	2.46071e-05	0.00480905	TRUE
SYNJ2	0	56	19	64	0	2.46071e-05	0.00480905	TRUE
ZC3H13	1	55	24	59	0.044697	2.14396e-05	0.00480905	TRUE
ZMYM4	0	56	19	64	0	2.46071e-05	0.00480905	TRUE
PBRM1	1	55	24	59	0.044697	2.14396e-05	0.00480905	TRUE
ZFHX4	3	53	29	54	0.1054	2.65324e-05	0.00506332	TRUE
HERC2	3	53	29	54	0.1054	2.65324e-05	0.00506332	TRUE
SYNE1	5	51	34	49	0.141292	3.61003e-05	0.0068091	TRUE
DNA2	0	56	18	65	0	4.83573e-05	0.00719637	TRUE
MDC1	0	56	18	65	0	4.83573e-05	0.00719637	TRUE
DCHS1	0	56	18	65	0	4.83573e-05	0.00719637	TRUE
ESRP1	1	55	22	61	0.0504132	4.48229e-05	0.00719637	TRUE
PXDNL	0	56	18	65	0	4.83573e-05	0.00719637	TRUE
ZNF292	1	55	22	61	0.0504132	4.48229e-05	0.00719637	TRUE
DNAH1	0	56	18	65	0	4.83573e-05	0.00719637	TRUE
TTC3	0	56	18	65	0	4.83573e-05	0.00719637	TRUE
IGF1R	0	56	18	65	0	4.83573e-05	0.00719637	TRUE
PKD1	1	55	22	61	0.0504132	4.48229e-05	0.00719637	TRUE
ATAD2	0	56	18	65	0	4.83573e-05	0.00719637	TRUE
TEAD2	0	56	18	65	0	4.83573e-05	0.00719637	TRUE
POLE	1	55	22	61	0.0504132	4.48229e-05	0.00719637	TRUE
RAD50	0	56	18	65	0	4.83573e-05	0.00719637	TRUE
ZNF536	1	55	22	61	0.0504132	4.48229e-05	0.00719637	TRUE
HLA-B	0	56	18	65	0	4.83573e-05	0.00719637	TRUE
TG	1	55	22	61	0.0504132	4.48229e-05	0.00719637	TRUE
MBD6	1	55	22	61	0.0504132	4.48229e-05	0.00719637	TRUE
MYCBP2	0	56	18	65	0	4.83573e-05	0.00719637	TRUE
MYOF	0	56	18	65	0	4.83573e-05	0.00719637	TRUE
SZT2	0	56	18	65	0	4.83573e-05	0.00719637	TRUE
CACNA1C	0	56	18	65	0	4.83573e-05	0.00719637	TRUE
NBEA	1	55	22	61	0.0504132	4.48229e-05	0.00719637	TRUE
DNAH7	2	54	25	58	0.0859259	5.32952e-05	0.00758335	TRUE
CUBN	2	54	25	58	0.0859259	5.32952e-05	0.00758335	TRUE
RGS12	2	54	25	58	0.0859259	5.32952e-05	0.00758335	TRUE
TRRAP	2	54	25	58	0.0859259	5.32952e-05	0.00758335	TRUE
AHNAK2	2	54	25	58	0.0859259	5.32952e-05	0.00758335	TRUE
RAI1	0	56	17	66	0	9.59389e-05	0.0102383	TRUE
TIE1	0	56	17	66	0	9.59389e-05	0.0102383	TRUE
SIPA1L3	0	56	17	66	0	9.59389e-05	0.0102383	TRUE
CR1	0	56	17	66	0	9.59389e-05	0.0102383	TRUE
SPECC1	0	56	17	66	0	9.59389e-05	0.0102383	TRUE
TNXB	1	55	21	62	0.0536797	8.70262e-05	0.0102383	TRUE
LATS2	1	55	21	62	0.0536797	8.70262e-05	0.0102383	TRUE
CELSR2	1	55	21	62	0.0536797	8.70262e-05	0.0102383	TRUE
FN1	0	56	17	66	0	9.59389e-05	0.0102383	TRUE
BCORL1	0	56	17	66	0	9.59389e-05	0.0102383	TRUE
NCOR1	0	56	17	66	0	9.59389e-05	0.0102383	TRUE
RGS22	0	56	17	66	0	9.59389e-05	0.0102383	TRUE
PRRC2B	0	56	17	66	0	9.59389e-05	0.0102383	TRUE
CMYA5	1	55	21	62	0.0536797	8.70262e-05	0.0102383	TRUE
STK19	0	56	17	66	0	9.59389e-05	0.0102383	TRUE
SCN4A	0	56	17	66	0	9.59389e-05	0.0102383	TRUE
LAMA5	0	56	17	66	0	9.59389e-05	0.0102383	TRUE
BMPR2	0	56	17	66	0	9.59389e-05	0.0102383	TRUE
ABCA13	1	55	21	62	0.0536797	8.70262e-05	0.0102383	TRUE
AP3B1	0	56	17	66	0	9.59389e-05	0.0102383	TRUE
ASCC3	0	56	17	66	0	9.59389e-05	0.0102383	TRUE
DST	1	55	21	62	0.0536797	8.70262e-05	0.0102383	TRUE
VPS13A	0	56	17	66	0	9.59389e-05	0.0102383	TRUE
POLQ	0	56	17	66	0	9.59389e-05	0.0102383	TRUE
NBEAL2	0	56	17	66	0	9.59389e-05	0.0102383	TRUE
PTCH1	1	55	21	62	0.0536797	8.70262e-05	0.0102383	TRUE
GPR179	0	56	17	66	0	9.59389e-05	0.0102383	TRUE
DNAH2	0	56	17	66	0	9.59389e-05	0.0102383	TRUE
PCDHA12	0	56	17	66	0	9.59389e-05	0.0102383	TRUE
BRD3	0	56	17	66	0	9.59389e-05	0.0102383	TRUE
MYH10	0	56	17	66	0	9.59389e-05	0.0102383	TRUE
DNAH17	1	55	21	62	0.0536797	8.70262e-05	0.0102383	TRUE
EGFR	0	56	17	66	0	9.59389e-05	0.0102383	TRUE
B2M	0	56	17	66	0	9.59389e-05	0.0102383	TRUE
TNS1	0	56	17	66	0	9.59389e-05	0.0102383	TRUE
C3	0	56	17	66	0	9.59389e-05	0.0102383	TRUE
KCNMA1	0	56	17	66	0	9.59389e-05	0.0102383	TRUE
MXRA5	0	56	17	66	0	9.59389e-05	0.0102383	TRUE
ANK2	2	54	24	59	0.0910494	0.000103782	0.0106547	TRUE
MUC5B	2	54	24	59	0.0910494	0.000103782	0.0106547	TRUE
SYNE2	3	53	27	56	0.1174	0.000102585	0.0106547	TRUE
CACNA1E	2	54	24	59	0.0910494	0.000103782	0.0106547	TRUE
RYR1	2	54	24	59	0.0910494	0.000103782	0.0106547	TRUE
HMCN1	3	53	27	56	0.1174	0.000102585	0.0106547	TRUE
REV3L	1	55	20	63	0.0572727	0.000170177	0.0159342	TRUE
CCDC108	0	56	16	67	0	0.000192535	0.0159342	TRUE
FAT4	4	52	28	55	0.151099	0.000187122	0.0159342	TRUE
SUPT6H	1	55	20	63	0.0572727	0.000170177	0.0159342	TRUE
AHNAK	1	55	20	63	0.0572727	0.000170177	0.0159342	TRUE
SIPA1L2	0	56	16	67	0	0.000192535	0.0159342	TRUE
ZDBF2	1	55	20	63	0.0572727	0.000170177	0.0159342	TRUE
ARID2	0	56	16	67	0	0.000192535	0.0159342	TRUE
MUC2	0	56	16	67	0	0.000192535	0.0159342	TRUE
SEC31A	0	56	16	67	0	0.000192535	0.0159342	TRUE
CARD11	1	55	20	63	0.0572727	0.000170177	0.0159342	TRUE
RICTOR	0	56	16	67	0	0.000192535	0.0159342	TRUE
MIS18BP1	0	56	16	67	0	0.000192535	0.0159342	TRUE
ADCY8	0	56	16	67	0	0.000192535	0.0159342	TRUE
ADAMTSL4	0	56	16	67	0	0.000192535	0.0159342	TRUE
SCAF4	0	56	16	67	0	0.000192535	0.0159342	TRUE
SBNO1	0	56	16	67	0	0.000192535	0.0159342	TRUE
EPHA2	0	56	16	67	0	0.000192535	0.0159342	TRUE
C5orf42	1	55	20	63	0.0572727	0.000170177	0.0159342	TRUE
ITPR1	0	56	16	67	0	0.000192535	0.0159342	TRUE
JARID2	1	55	20	63	0.0572727	0.000170177	0.0159342	TRUE
PCDHB5	0	56	16	67	0	0.000192535	0.0159342	TRUE
MYO1A	0	56	16	67	0	0.000192535	0.0159342	TRUE
CELSR3	1	55	20	63	0.0572727	0.000170177	0.0159342	TRUE
GNAS	0	56	16	67	0	0.000192535	0.0159342	TRUE
BTBD7	0	56	16	67	0	0.000192535	0.0159342	TRUE
RYR2	4	52	28	55	0.151099	0.000187122	0.0159342	TRUE
FAT3	4	52	28	55	0.151099	0.000187122	0.0159342	TRUE
NCOR2	0	56	16	67	0	0.000192535	0.0159342	TRUE
CD93	0	56	16	67	0	0.000192535	0.0159342	TRUE
CELSR1	1	55	20	63	0.0572727	0.000170177	0.0159342	TRUE
MYO15A	1	55	20	63	0.0572727	0.000170177	0.0159342	TRUE
MAP3K1	0	56	16	67	0	0.000192535	0.0159342	TRUE
PLXNB1	0	56	16	67	0	0.000192535	0.0159342	TRUE
CHD6	0	56	16	67	0	0.000192535	0.0159342	TRUE
KLF3	0	56	16	67	0	0.000192535	0.0159342	TRUE
PDZD2	1	55	20	63	0.0572727	0.000170177	0.0159342	TRUE
ALPK2	0	56	16	67	0	0.000192535	0.0159342	TRUE
ATM	2	54	23	60	0.0966184	0.000203099	0.0163904	TRUE
GTF3C1	2	54	23	60	0.0966184	0.000203099	0.0163904	TRUE
ERBB4	3	53	26	57	0.124093	0.000202566	0.0163904	TRUE
PCDH15	2	54	23	60	0.0966184	0.000203099	0.0163904	TRUE
PLEC	2	54	23	60	0.0966184	0.000203099	0.0163904	TRUE
NEB	3	53	25	58	0.131321	0.000226451	0.0180062	TRUE
VPS13B	3	53	25	58	0.131321	0.000226451	0.0180062	TRUE
PCLO	3	53	25	58	0.131321	0.000226451	0.0180062	TRUE
HDAC4	1	55	19	64	0.061244	0.000335155	0.0245907	TRUE
GRIN2A	0	56	15	68	0	0.000391122	0.0245907	TRUE
GRIN2B	0	56	15	68	0	0.000391122	0.0245907	TRUE
GPR158	0	56	15	68	0	0.000391122	0.0245907	TRUE
PARP1	0	56	15	68	0	0.000391122	0.0245907	TRUE
PLXNA3	0	56	15	68	0	0.000391122	0.0245907	TRUE
COBLL1	0	56	15	68	0	0.000391122	0.0245907	TRUE
GSE1	0	56	15	68	0	0.000391122	0.0245907	TRUE
MAP2	0	56	15	68	0	0.000391122	0.0245907	TRUE
DLC1	0	56	15	68	0	0.000391122	0.0245907	TRUE
KIF21A	0	56	15	68	0	0.000391122	0.0245907	TRUE
CHD4	0	56	15	68	0	0.000391122	0.0245907	TRUE
PRUNE2	0	56	15	68	0	0.000391122	0.0245907	TRUE
KIAA1024	0	56	15	68	0	0.000391122	0.0245907	TRUE
JMJD1C	0	56	15	68	0	0.000391122	0.0245907	TRUE
PTPN23	0	56	15	68	0	0.000391122	0.0245907	TRUE
IGSF9B	0	56	15	68	0	0.000391122	0.0245907	TRUE
MYH11	0	56	15	68	0	0.000391122	0.0245907	TRUE
KIAA1549	1	55	19	64	0.061244	0.000335155	0.0245907	TRUE
LARP7	0	56	15	68	0	0.000391122	0.0245907	TRUE
MYO16	0	56	15	68	0	0.000391122	0.0245907	TRUE
SMC6	0	56	15	68	0	0.000391122	0.0245907	TRUE
CDH26	0	56	15	68	0	0.000391122	0.0245907	TRUE
SPTBN4	0	56	15	68	0	0.000391122	0.0245907	TRUE
PCNXL2	0	56	15	68	0	0.000391122	0.0245907	TRUE
MEGF8	1	55	19	64	0.061244	0.000335155	0.0245907	TRUE
FASN	0	56	15	68	0	0.000391122	0.0245907	TRUE
PCDHA8	0	56	15	68	0	0.000391122	0.0245907	TRUE
AXIN2	1	55	19	64	0.061244	0.000335155	0.0245907	TRUE
SLC12A1	0	56	15	68	0	0.000391122	0.0245907	TRUE
LRP12	0	56	15	68	0	0.000391122	0.0245907	TRUE
CAMSAP1	0	56	15	68	0	0.000391122	0.0245907	TRUE
XPOT	0	56	15	68	0	0.000391122	0.0245907	TRUE
BSN	1	55	19	64	0.061244	0.000335155	0.0245907	TRUE
CSPG4	0	56	15	68	0	0.000391122	0.0245907	TRUE
CACNA1D	1	55	19	64	0.061244	0.000335155	0.0245907	TRUE
WNK2	0	56	15	68	0	0.000391122	0.0245907	TRUE
FRYL	0	56	15	68	0	0.000391122	0.0245907	TRUE
WDR55	0	56	15	68	0	0.000391122	0.0245907	TRUE
ANKRD26	0	56	15	68	0	0.000391122	0.0245907	TRUE
EIF5B	0	56	15	68	0	0.000391122	0.0245907	TRUE
MACF1	1	55	19	64	0.061244	0.000335155	0.0245907	TRUE
NID2	0	56	15	68	0	0.000391122	0.0245907	TRUE
ELMSAN1	0	56	15	68	0	0.000391122	0.0245907	TRUE
MXRA8	0	56	15	68	0	0.000391122	0.0245907	TRUE
USP24	0	56	15	68	0	0.000391122	0.0245907	TRUE
INSR	0	56	15	68	0	0.000391122	0.0245907	TRUE
BDP1	1	55	19	64	0.061244	0.000335155	0.0245907	TRUE
ACACB	0	56	15	68	0	0.000391122	0.0245907	TRUE
PREX2	4	52	27	56	0.159544	0.000343872	0.0245907	TRUE
DOCK5	0	56	15	68	0	0.000391122	0.0245907	TRUE
GLI3	1	55	19	64	0.061244	0.000335155	0.0245907	TRUE
FER1L6	0	56	15	68	0	0.000391122	0.0245907	TRUE
GPR98	1	55	19	64	0.061244	0.000335155	0.0245907	TRUE
SDK1	2	54	22	61	0.102694	0.000398766	0.0246885	TRUE
ERBB3	2	54	22	61	0.102694	0.000398766	0.0246885	TRUE
FAT2	2	54	22	61	0.102694	0.000398766	0.0246885	TRUE
DNAH3	2	54	22	61	0.102694	0.000398766	0.0246885	TRUE
TP53	42	14	37	46	3.72973	0.00045851	0.0282794	TRUE
CDK5RAP2	0	56	14	69	0	0.000803534	0.0376753	TRUE
ATF7IP	0	56	14	69	0	0.000803534	0.0376753	TRUE
OPLAH	0	56	14	69	0	0.000803534	0.0376753	TRUE
RBM27	1	55	18	65	0.0656566	0.00066385	0.0376753	TRUE
PCNXL3	0	56	14	69	0	0.000803534	0.0376753	TRUE
DHX30	0	56	14	69	0	0.000803534	0.0376753	TRUE
WNK4	0	56	14	69	0	0.000803534	0.0376753	TRUE
WDFY3	2	54	20	63	0.116667	0.000803627	0.0376753	TRUE
ARHGEF40	0	56	14	69	0	0.000803534	0.0376753	TRUE
JUP	0	56	14	69	0	0.000803534	0.0376753	TRUE
RECQL	0	56	14	69	0	0.000803534	0.0376753	TRUE
ALPK3	0	56	14	69	0	0.000803534	0.0376753	TRUE
TRAPPC8	0	56	14	69	0	0.000803534	0.0376753	TRUE
TBX3	0	56	14	69	0	0.000803534	0.0376753	TRUE
E2F7	0	56	14	69	0	0.000803534	0.0376753	TRUE
EDNRB	0	56	14	69	0	0.000803534	0.0376753	TRUE
TMEM132E	0	56	14	69	0	0.000803534	0.0376753	TRUE
CUL1	0	56	14	69	0	0.000803534	0.0376753	TRUE
PHF3	0	56	14	69	0	0.000803534	0.0376753	TRUE
PCDHA11	0	56	14	69	0	0.000803534	0.0376753	TRUE
CABIN1	0	56	14	69	0	0.000803534	0.0376753	TRUE
KIAA1109	2	54	20	63	0.116667	0.000803627	0.0376753	TRUE
TET2	0	56	14	69	0	0.000803534	0.0376753	TRUE
MCM3AP	0	56	14	69	0	0.000803534	0.0376753	TRUE
TRIM48	0	56	14	69	0	0.000803534	0.0376753	TRUE
ZCCHC11	1	55	18	65	0.0656566	0.00066385	0.0376753	TRUE
NAV2	0	56	14	69	0	0.000803534	0.0376753	TRUE
LATS1	0	56	14	69	0	0.000803534	0.0376753	TRUE
OR51E2	0	56	14	69	0	0.000803534	0.0376753	TRUE
ZZEF1	0	56	14	69	0	0.000803534	0.0376753	TRUE
KIF26B	0	56	14	69	0	0.000803534	0.0376753	TRUE
CHD8	0	56	14	69	0	0.000803534	0.0376753	TRUE
MKI67	2	54	20	63	0.116667	0.000803627	0.0376753	TRUE
HNF1A	0	56	14	69	0	0.000803534	0.0376753	TRUE
CBWD1	0	56	14	69	0	0.000803534	0.0376753	TRUE
LAMB4	0	56	14	69	0	0.000803534	0.0376753	TRUE
SHROOM3	0	56	14	69	0	0.000803534	0.0376753	TRUE
RANBP2	1	55	18	65	0.0656566	0.00066385	0.0376753	TRUE
AGO2	1	55	18	65	0.0656566	0.00066385	0.0376753	TRUE
NFATC2	0	56	14	69	0	0.000803534	0.0376753	TRUE
CLEC16A	0	56	14	69	0	0.000803534	0.0376753	TRUE
CCAR2	0	56	14	69	0	0.000803534	0.0376753	TRUE
CAMSAP2	0	56	14	69	0	0.000803534	0.0376753	TRUE
MUC17	1	55	18	65	0.0656566	0.00066385	0.0376753	TRUE
COL22A1	0	56	14	69	0	0.000803534	0.0376753	TRUE
GRM5	1	55	18	65	0.0656566	0.00066385	0.0376753	TRUE
HIVEP3	1	55	18	65	0.0656566	0.00066385	0.0376753	TRUE
KMT2A	3	53	23	60	0.147662	0.000744549	0.0376753	TRUE
POLD1	2	54	21	62	0.109347	0.000783232	0.0376753	TRUE
TACC2	0	56	14	69	0	0.000803534	0.0376753	TRUE
SLC4A3	0	56	14	69	0	0.000803534	0.0376753	TRUE
NUP210L	0	56	14	69	0	0.000803534	0.0376753	TRUE
HSPG2	2	54	21	62	0.109347	0.000783232	0.0376753	TRUE
SRCAP	3	53	23	60	0.147662	0.000744549	0.0376753	TRUE
NIPBL	2	54	21	62	0.109347	0.000783232	0.0376753	TRUE
EPHA5	3	53	23	60	0.147662	0.000744549	0.0376753	TRUE
HUWE1	2	54	21	62	0.109347	0.000783232	0.0376753	TRUE
CASP8	0	56	14	69	0	0.000803534	0.0376753	TRUE
ZNF236	0	56	14	69	0	0.000803534	0.0376753	TRUE
CENPF	0	56	14	69	0	0.000803534	0.0376753	TRUE
TNRC6B	0	56	14	69	0	0.000803534	0.0376753	TRUE
KRAS	2	54	20	63	0.116667	0.000803627	0.0376753	TRUE
NOL6	0	56	14	69	0	0.000803534	0.0376753	TRUE
CHD7	1	55	18	65	0.0656566	0.00066385	0.0376753	TRUE
INTS1	0	56	14	69	0	0.000803534	0.0376753	TRUE
BCL9L	0	56	14	69	0	0.000803534	0.0376753	TRUE
INVS	0	56	14	69	0	0.000803534	0.0376753	TRUE
MYH3	0	56	14	69	0	0.000803534	0.0376753	TRUE
DYNC1H1	2	54	20	63	0.116667	0.000803627	0.0376753	TRUE
FBN3	2	54	21	62	0.109347	0.000783232	0.0376753	TRUE
CAMTA2	0	56	14	69	0	0.000803534	0.0376753	TRUE
ADAMTS9	0	56	14	69	0	0.000803534	0.0376753	TRUE
UNC13C	1	55	18	65	0.0656566	0.00066385	0.0376753	TRUE
FCGBP	2	54	21	62	0.109347	0.000783232	0.0376753	TRUE
PLEKHG1	0	56	14	69	0	0.000803534	0.0376753	TRUE
SETX	0	56	14	69	0	0.000803534	0.0376753	TRUE
DAPK1	0	56	14	69	0	0.000803534	0.0376753	TRUE
PLXNB2	0	56	14	69	0	0.000803534	0.0376753	TRUE
OBSL1	0	56	14	69	0	0.000803534	0.0376753	TRUE
BCOR	1	55	18	65	0.0656566	0.00066385	0.0376753	TRUE
COL6A3	0	56	14	69	0	0.000803534	0.0376753	TRUE
FLNB	1	55	18	65	0.0656566	0.00066385	0.0376753	TRUE
ZNF521	0	56	14	69	0	0.000803534	0.0376753	TRUE
TTN	17	39	49	34	0.302459	0.00103096	0.0481938	TRUE
MYH4	0	56	12	71	0	0.00164734	0.0484038	TRUE
MAP3K13	0	56	13	70	0	0.00166508	0.0484038	TRUE
MED23	0	56	13	70	0	0.00166508	0.0484038	TRUE
SORBS2	0	56	12	71	0	0.00164734	0.0484038	TRUE
FHOD3	1	55	16	67	0.0761364	0.00134843	0.0484038	TRUE
PCDHB8	0	56	12	71	0	0.00164734	0.0484038	TRUE
DOT1L	1	55	16	67	0.0761364	0.00134843	0.0484038	TRUE
IRX1	0	56	13	70	0	0.00166508	0.0484038	TRUE
COL6A6	1	55	17	66	0.0705882	0.00131874	0.0484038	TRUE
ZMYND8	0	56	12	71	0	0.00164734	0.0484038	TRUE
MYO10	1	55	16	67	0.0761364	0.00134843	0.0484038	TRUE
EPG5	0	56	12	71	0	0.00164734	0.0484038	TRUE
RAPH1	0	56	12	71	0	0.00164734	0.0484038	TRUE
EVC2	0	56	12	71	0	0.00164734	0.0484038	TRUE
NLRP9	0	56	13	70	0	0.00166508	0.0484038	TRUE
DOCK8	0	56	13	70	0	0.00166508	0.0484038	TRUE
COL27A1	0	56	12	71	0	0.00164734	0.0484038	TRUE
MFRP	0	56	13	70	0	0.00166508	0.0484038	TRUE
PASK	0	56	12	71	0	0.00164734	0.0484038	TRUE
NYNRIN	0	56	12	71	0	0.00164734	0.0484038	TRUE
CLMN	0	56	12	71	0	0.00164734	0.0484038	TRUE
IGSF10	1	55	16	67	0.0761364	0.00134843	0.0484038	TRUE
SCN11A	1	55	16	67	0.0761364	0.00134843	0.0484038	TRUE
CSPP1	0	56	12	71	0	0.00164734	0.0484038	TRUE
RBM33	0	56	12	71	0	0.00164734	0.0484038	TRUE
MADD	0	56	13	70	0	0.00166508	0.0484038	TRUE
SETD2	1	55	16	67	0.0761364	0.00134843	0.0484038	TRUE
GATA3	0	56	13	70	0	0.00166508	0.0484038	TRUE
CNTLN	1	55	17	66	0.0705882	0.00131874	0.0484038	TRUE
KIF15	0	56	12	71	0	0.00164734	0.0484038	TRUE
KCNA4	0	56	13	70	0	0.00166508	0.0484038	TRUE
PTPRF	0	56	12	71	0	0.00164734	0.0484038	TRUE
TIAM2	0	56	12	71	0	0.00164734	0.0484038	TRUE
KMT2E	0	56	12	71	0	0.00164734	0.0484038	TRUE
SCLT1	0	56	13	70	0	0.00166508	0.0484038	TRUE
ARID4B	0	56	13	70	0	0.00166508	0.0484038	TRUE
TCHH	2	54	19	64	0.124756	0.00145097	0.0484038	TRUE
RHOBTB2	0	56	12	71	0	0.00164734	0.0484038	TRUE
PHF20L1	0	56	13	70	0	0.00166508	0.0484038	TRUE
ABCC5	0	56	13	70	0	0.00166508	0.0484038	TRUE
COL6A2	0	56	13	70	0	0.00166508	0.0484038	TRUE
RERE	0	56	13	70	0	0.00166508	0.0484038	TRUE
AKAP7	0	56	13	70	0	0.00166508	0.0484038	TRUE
FAM171A1	0	56	12	71	0	0.00164734	0.0484038	TRUE
ST18	0	56	13	70	0	0.00166508	0.0484038	TRUE
RECQL4	0	56	12	71	0	0.00164734	0.0484038	TRUE
ZBTB38	0	56	12	71	0	0.00164734	0.0484038	TRUE
EPB41L4B	0	56	12	71	0	0.00164734	0.0484038	TRUE
DLGAP3	0	56	13	70	0	0.00166508	0.0484038	TRUE
BAX	0	56	12	71	0	0.00164734	0.0484038	TRUE
DMXL2	0	56	12	71	0	0.00164734	0.0484038	TRUE
KCNQ3	0	56	12	71	0	0.00164734	0.0484038	TRUE
MMP9	0	56	12	71	0	0.00164734	0.0484038	TRUE
CLCA4	0	56	12	71	0	0.00164734	0.0484038	TRUE
NBN	0	56	12	71	0	0.00164734	0.0484038	TRUE
INF2	0	56	12	71	0	0.00164734	0.0484038	TRUE
PIK3CG	1	55	17	66	0.0705882	0.00131874	0.0484038	TRUE
SLCO5A1	0	56	12	71	0	0.00164734	0.0484038	TRUE
PCDHA6	0	56	13	70	0	0.00166508	0.0484038	TRUE
DNMT3B	0	56	12	71	0	0.00164734	0.0484038	TRUE
KIAA1009	0	56	12	71	0	0.00164734	0.0484038	TRUE
ABCC4	0	56	12	71	0	0.00164734	0.0484038	TRUE
ITPR2	0	56	12	71	0	0.00164734	0.0484038	TRUE
MVK	0	56	13	70	0	0.00166508	0.0484038	TRUE
PLXNA2	1	55	16	67	0.0761364	0.00134843	0.0484038	TRUE
CCDC18	0	56	12	71	0	0.00164734	0.0484038	TRUE
DYNC2H1	1	55	16	67	0.0761364	0.00134843	0.0484038	TRUE
TDRD6	1	55	16	67	0.0761364	0.00134843	0.0484038	TRUE
BOD1L1	1	55	16	67	0.0761364	0.00134843	0.0484038	TRUE
DYSF	1	55	17	66	0.0705882	0.00131874	0.0484038	TRUE
CEP164	0	56	13	70	0	0.00166508	0.0484038	TRUE
ZNF516	0	56	12	71	0	0.00164734	0.0484038	TRUE
ITPR3	2	54	19	64	0.124756	0.00145097	0.0484038	TRUE
GRIA2	0	56	12	71	0	0.00164734	0.0484038	TRUE
CACNA1H	1	55	17	66	0.0705882	0.00131874	0.0484038	TRUE
NID1	0	56	12	71	0	0.00164734	0.0484038	TRUE
CPSF1	1	55	16	67	0.0761364	0.00134843	0.0484038	TRUE
ERCC4	0	56	13	70	0	0.00166508	0.0484038	TRUE
TPR	0	56	12	71	0	0.00164734	0.0484038	TRUE
DDX10	0	56	12	71	0	0.00164734	0.0484038	TRUE
RBBP8	0	56	12	71	0	0.00164734	0.0484038	TRUE
SEMA5B	0	56	12	71	0	0.00164734	0.0484038	TRUE
NPAT	0	56	12	71	0	0.00164734	0.0484038	TRUE
CTNND2	0	56	12	71	0	0.00164734	0.0484038	TRUE
MYO5C	0	56	13	70	0	0.00166508	0.0484038	TRUE
NTNG2	0	56	12	71	0	0.00164734	0.0484038	TRUE
PRRC2A	0	56	12	71	0	0.00164734	0.0484038	TRUE
CCDC73	1	55	17	66	0.0705882	0.00131874	0.0484038	TRUE
NYAP1	0	56	12	71	0	0.00164734	0.0484038	TRUE
ARHGEF15	0	56	12	71	0	0.00164734	0.0484038	TRUE
MN1	0	56	12	71	0	0.00164734	0.0484038	TRUE
SOX17	0	56	12	71	0	0.00164734	0.0484038	TRUE
ITSN1	0	56	12	71	0	0.00164734	0.0484038	TRUE
EIF4G1	0	56	12	71	0	0.00164734	0.0484038	TRUE
ELMO1	0	56	12	71	0	0.00164734	0.0484038	TRUE
EPHA1	0	56	12	71	0	0.00164734	0.0484038	TRUE
POP1	0	56	12	71	0	0.00164734	0.0484038	TRUE
SMTN	0	56	12	71	0	0.00164734	0.0484038	TRUE
ARHGAP30	0	56	12	71	0	0.00164734	0.0484038	TRUE
TNS3	0	56	13	70	0	0.00166508	0.0484038	TRUE
MPRIP	0	56	12	71	0	0.00164734	0.0484038	TRUE
TLN2	1	55	17	66	0.0705882	0.00131874	0.0484038	TRUE
CCDC40	0	56	13	70	0	0.00166508	0.0484038	TRUE
ZBTB21	0	56	12	71	0	0.00164734	0.0484038	TRUE
ZNF608	0	56	12	71	0	0.00164734	0.0484038	TRUE
DCC	0	56	13	70	0	0.00166508	0.0484038	TRUE
MAP7D1	0	56	12	71	0	0.00164734	0.0484038	TRUE
WDR7	1	55	16	67	0.0761364	0.00134843	0.0484038	TRUE
EML5	0	56	12	71	0	0.00164734	0.0484038	TRUE
DDX17	0	56	13	70	0	0.00166508	0.0484038	TRUE
KIAA0195	0	56	13	70	0	0.00166508	0.0484038	TRUE
RBM6	1	55	17	66	0.0705882	0.00131874	0.0484038	TRUE
PCDHB11	0	56	13	70	0	0.00166508	0.0484038	TRUE
DDHD1	0	56	12	71	0	0.00164734	0.0484038	TRUE
DIP2C	0	56	13	70	0	0.00166508	0.0484038	TRUE
SHPRH	0	56	12	71	0	0.00164734	0.0484038	TRUE
DNAH9	2	54	19	64	0.124756	0.00145097	0.0484038	TRUE
PAX1	0	56	12	71	0	0.00164734	0.0484038	TRUE
PDE4DIP	0	56	13	70	0	0.00166508	0.0484038	TRUE
ERF	0	56	13	70	0	0.00166508	0.0484038	TRUE
ERCC6	0	56	12	71	0	0.00164734	0.0484038	TRUE
KDM6B	0	56	12	71	0	0.00164734	0.0484038	TRUE
DDX27	1	55	16	67	0.0761364	0.00134843	0.0484038	TRUE
PRR11	0	56	12	71	0	0.00164734	0.0484038	TRUE
LAMB2	1	55	16	67	0.0761364	0.00134843	0.0484038	TRUE
RUSC1	0	56	13	70	0	0.00166508	0.0484038	TRUE
RASAL2	0	56	12	71	0	0.00164734	0.0484038	TRUE
TET1	1	55	16	67	0.0761364	0.00134843	0.0484038	TRUE
ZNF407	0	56	13	70	0	0.00166508	0.0484038	TRUE
ZNF280D	0	56	12	71	0	0.00164734	0.0484038	TRUE
MED12L	2	54	19	64	0.124756	0.00145097	0.0484038	TRUE
ADAM30	0	56	12	71	0	0.00164734	0.0484038	TRUE
BTAF1	0	56	12	71	0	0.00164734	0.0484038	TRUE
ZNF638	0	56	13	70	0	0.00166508	0.0484038	TRUE
KIF13B	0	56	12	71	0	0.00164734	0.0484038	TRUE
THSD7A	0	56	12	71	0	0.00164734	0.0484038	TRUE
SOGA3	0	56	13	70	0	0.00166508	0.0484038	TRUE
ANKRD12	0	56	12	71	0	0.00164734	0.0484038	TRUE
PSME4	0	56	12	71	0	0.00164734	0.0484038	TRUE
JAG2	0	56	12	71	0	0.00164734	0.0484038	TRUE
CACNA1B	0	56	13	70	0	0.00166508	0.0484038	TRUE
SLTM	0	56	13	70	0	0.00166508	0.0484038	TRUE
ANO10	0	56	12	71	0	0.00164734	0.0484038	TRUE
DENND3	0	56	13	70	0	0.00166508	0.0484038	TRUE
CASP5	0	56	13	70	0	0.00166508	0.0484038	TRUE
KIAA1429	0	56	12	71	0	0.00164734	0.0484038	TRUE
AMER1	0	56	13	70	0	0.00166508	0.0484038	TRUE
INPP5F	0	56	13	70	0	0.00166508	0.0484038	TRUE
ATP1A4	0	56	13	70	0	0.00166508	0.0484038	TRUE
TANC1	0	56	12	71	0	0.00164734	0.0484038	TRUE
FAM160A2	0	56	12	71	0	0.00164734	0.0484038	TRUE
TRPS1	2	54	19	64	0.124756	0.00145097	0.0484038	TRUE
RUSC2	0	56	13	70	0	0.00166508	0.0484038	TRUE
LRRIQ1	0	56	12	71	0	0.00164734	0.0484038	TRUE
TNC	0	56	13	70	0	0.00166508	0.0484038	TRUE
ROBO1	0	56	13	70	0	0.00166508	0.0484038	TRUE
FAM83E	0	56	13	70	0	0.00166508	0.0484038	TRUE
ATP9A	0	56	12	71	0	0.00164734	0.0484038	TRUE
RIMBP2	0	56	13	70	0	0.00166508	0.0484038	TRUE
TMEM131	0	56	12	71	0	0.00164734	0.0484038	TRUE
PDGFRA	0	56	13	70	0	0.00166508	0.0484038	TRUE
ARFGEF2	0	56	12	71	0	0.00164734	0.0484038	TRUE
IRS2	0	56	12	71	0	0.00164734	0.0484038	TRUE
KIAA0100	0	56	12	71	0	0.00164734	0.0484038	TRUE
PRPF4B	0	56	13	70	0	0.00166508	0.0484038	TRUE
SMG6	0	56	12	71	0	0.00164734	0.0484038	TRUE
ABCB4	0	56	13	70	0	0.00166508	0.0484038	TRUE
CNTNAP2	0	56	12	71	0	0.00164734	0.0484038	TRUE
ARFGAP2	0	56	12	71	0	0.00164734	0.0484038	TRUE
SMC4	0	56	12	71	0	0.00164734	0.0484038	TRUE
EVC	0	56	13	70	0	0.00166508	0.0484038	TRUE
POLR3A	0	56	13	70	0	0.00166508	0.0484038	TRUE
DOCK7	0	56	13	70	0	0.00166508	0.0484038	TRUE
VWA8	0	56	12	71	0	0.00164734	0.0484038	TRUE
ANK1	1	55	16	67	0.0761364	0.00134843	0.0484038	TRUE
GYLTL1B	0	56	12	71	0	0.00164734	0.0484038	TRUE
CASD1	0	56	12	71	0	0.00164734	0.0484038	TRUE
WDR47	0	56	12	71	0	0.00164734	0.0484038	TRUE
HECTD4	0	56	12	71	0	0.00164734	0.0484038	TRUE
ABL1	0	56	13	70	0	0.00166508	0.0484038	TRUE
SLFN5	0	56	12	71	0	0.00164734	0.0484038	TRUE
TRPM2	0	56	12	71	0	0.00164734	0.0484038	TRUE
ATP6V1B1	0	56	13	70	0	0.00166508	0.0484038	TRUE
SCN5A	0	56	13	70	0	0.00166508	0.0484038	TRUE
ADAMTS18	1	55	16	67	0.0761364	0.00134843	0.0484038	TRUE
LIPT1	0	56	13	70	0	0.00166508	0.0484038	TRUE
TEP1	1	55	16	67	0.0761364	0.00134843	0.0484038	TRUE
CDHR2	0	56	12	71	0	0.00164734	0.0484038	TRUE
DYNC1I2	0	56	12	71	0	0.00164734	0.0484038	TRUE
SRPR	0	56	13	70	0	0.00166508	0.0484038	TRUE
MYRF	0	56	12	71	0	0.00164734	0.0484038	TRUE
SOGA2	1	55	17	66	0.0705882	0.00131874	0.0484038	TRUE
DSCAML1	1	55	16	67	0.0761364	0.00134843	0.0484038	TRUE
XIRP1	0	56	12	71	0	0.00164734	0.0484038	TRUE
NOTCH2	1	55	16	67	0.0761364	0.00134843	0.0484038	TRUE
VARS	0	56	13	70	0	0.00166508	0.0484038	TRUE
PLEKHA6	1	55	16	67	0.0761364	0.00134843	0.0484038	TRUE
RPTOR	0	56	13	70	0	0.00166508	0.0484038	TRUE
EHBP1L1	0	56	12	71	0	0.00164734	0.0484038	TRUE
LRP5	1	55	16	67	0.0761364	0.00134843	0.0484038	TRUE
KDM5C	1	55	17	66	0.0705882	0.00131874	0.0484038	TRUE
SETD5	0	56	12	71	0	0.00164734	0.0484038	TRUE
PNISR	0	56	12	71	0	0.00164734	0.0484038	TRUE
ADAMTS12	0	56	12	71	0	0.00164734	0.0484038	TRUE
CDC7	0	56	12	71	0	0.00164734	0.0484038	TRUE
WHSC1	2	54	19	64	0.124756	0.00145097	0.0484038	TRUE
HMMR	0	56	12	71	0	0.00164734	0.0484038	TRUE
AXL	0	56	12	71	0	0.00164734	0.0484038	TRUE
POGZ	0	56	13	70	0	0.00166508	0.0484038	TRUE
PRAG1	0	56	12	71	0	0.00164734	0.0484038	TRUE
ITGA11	0	56	12	71	0	0.00164734	0.0484038	TRUE
DNAH5	5	51	26	57	0.214932	0.00175947	0.0510562	FALSE
PIK3CA	7	49	30	53	0.252381	0.00184458	0.0534301	FALSE
SMARCA4	4	52	23	60	0.200669	0.00229122	0.0661314	FALSE
CSMD3	4	52	23	60	0.200669	0.00229122	0.0661314	FALSE
USP34	1	55	15	68	0.0824242	0.00245207	0.0670742	FALSE
SYTL2	1	55	15	68	0.0824242	0.00245207	0.0670742	FALSE
PDCD11	1	55	15	68	0.0824242	0.00245207	0.0670742	FALSE
GRIK2	1	55	15	68	0.0824242	0.00245207	0.0670742	FALSE
MTIF2	1	55	15	68	0.0824242	0.00245207	0.0670742	FALSE
FANCM	1	55	15	68	0.0824242	0.00245207	0.0670742	FALSE
HERC1	1	55	15	68	0.0824242	0.00245207	0.0670742	FALSE
VPS13C	1	55	15	68	0.0824242	0.00245207	0.0670742	FALSE
CSMD2	1	55	15	68	0.0824242	0.00245207	0.0670742	FALSE
HELZ2	1	55	15	68	0.0824242	0.00245207	0.0670742	FALSE
MSH6	3	53	21	62	0.167116	0.00245058	0.0670742	FALSE
MPDZ	1	55	15	68	0.0824242	0.00245207	0.0670742	FALSE
ADD3	1	55	15	68	0.0824242	0.00245207	0.0670742	FALSE
CHD9	1	55	15	68	0.0824242	0.00245207	0.0670742	FALSE
TNRC6A	1	55	15	68	0.0824242	0.00245207	0.0670742	FALSE
SBF1	1	55	15	68	0.0824242	0.00245207	0.0670742	FALSE
TP53BP1	1	55	15	68	0.0824242	0.00245207	0.0670742	FALSE
IGF2R	1	55	15	68	0.0824242	0.00245207	0.0670742	FALSE
CR2	1	55	15	68	0.0824242	0.00245207	0.0670742	FALSE
ABCA12	1	55	15	68	0.0824242	0.00245207	0.0670742	FALSE
TEX15	1	55	15	68	0.0824242	0.00245207	0.0670742	FALSE
ASXL1	1	55	15	68	0.0824242	0.00245207	0.0670742	FALSE
ZNF609	1	55	15	68	0.0824242	0.00245207	0.0670742	FALSE
ADNP	1	55	15	68	0.0824242	0.00245207	0.0670742	FALSE
KIF13A	1	55	15	68	0.0824242	0.00245207	0.0670742	FALSE
TRANK1	1	55	15	68	0.0824242	0.00245207	0.0670742	FALSE
SCAF1	1	55	15	68	0.0824242	0.00245207	0.0670742	FALSE
ACACA	1	55	15	68	0.0824242	0.00245207	0.0670742	FALSE
SDK2	1	55	15	68	0.0824242	0.00245207	0.0670742	FALSE
PIK3CD	1	55	15	68	0.0824242	0.00245207	0.0670742	FALSE
DOPEY1	1	55	15	68	0.0824242	0.00245207	0.0670742	FALSE
CHD2	0	56	11	72	0	0.0030809	0.067809	FALSE
ATXN2L	0	56	11	72	0	0.0030809	0.067809	FALSE
NCAPD2	0	56	11	72	0	0.0030809	0.067809	FALSE
EPPK1	0	56	11	72	0	0.0030809	0.067809	FALSE
MYOM2	0	56	11	72	0	0.0030809	0.067809	FALSE
WWC3	0	56	11	72	0	0.0030809	0.067809	FALSE
MYO5A	0	56	11	72	0	0.0030809	0.067809	FALSE
MAP7D3	0	56	11	72	0	0.0030809	0.067809	FALSE
GLI2	0	56	11	72	0	0.0030809	0.067809	FALSE
ARSJ	0	56	11	72	0	0.0030809	0.067809	FALSE
SLC3A2	0	56	11	72	0	0.0030809	0.067809	FALSE
BCAP29	0	56	11	72	0	0.0030809	0.067809	FALSE
PTPRG	0	56	11	72	0	0.0030809	0.067809	FALSE
ARHGEF10	0	56	11	72	0	0.0030809	0.067809	FALSE
RAPGEF6	0	56	11	72	0	0.0030809	0.067809	FALSE
MYH13	0	56	11	72	0	0.0030809	0.067809	FALSE
SPTAN1	0	56	11	72	0	0.0030809	0.067809	FALSE
WNT16	0	56	11	72	0	0.0030809	0.067809	FALSE
EHMT1	0	56	11	72	0	0.0030809	0.067809	FALSE
CDC5L	0	56	11	72	0	0.0030809	0.067809	FALSE
ARAF	0	56	11	72	0	0.0030809	0.067809	FALSE
NCKAP1L	0	56	11	72	0	0.0030809	0.067809	FALSE
PCNX	0	56	11	72	0	0.0030809	0.067809	FALSE
ZMIZ1	0	56	11	72	0	0.0030809	0.067809	FALSE
CASZ1	0	56	11	72	0	0.0030809	0.067809	FALSE
AKAP11	0	56	11	72	0	0.0030809	0.067809	FALSE
ZFAND4	0	56	11	72	0	0.0030809	0.067809	FALSE
SLC4A2	0	56	11	72	0	0.0030809	0.067809	FALSE
NRIP1	0	56	11	72	0	0.0030809	0.067809	FALSE
TRIP12	0	56	11	72	0	0.0030809	0.067809	FALSE
ANTXR2	0	56	11	72	0	0.0030809	0.067809	FALSE
TUBGCP6	0	56	11	72	0	0.0030809	0.067809	FALSE
UMODL1	0	56	11	72	0	0.0030809	0.067809	FALSE
LRBA	0	56	11	72	0	0.0030809	0.067809	FALSE
FAM111B	0	56	11	72	0	0.0030809	0.067809	FALSE
F8	2	54	18	65	0.133745	0.00262371	0.067809	FALSE
NKTR	0	56	11	72	0	0.0030809	0.067809	FALSE
CENPJ	0	56	11	72	0	0.0030809	0.067809	FALSE
CRTC1	0	56	11	72	0	0.0030809	0.067809	FALSE
LRRC4B	0	56	11	72	0	0.0030809	0.067809	FALSE
QKI	0	56	11	72	0	0.0030809	0.067809	FALSE
FBXO38	0	56	11	72	0	0.0030809	0.067809	FALSE
HHIP	0	56	11	72	0	0.0030809	0.067809	FALSE
TANC2	0	56	11	72	0	0.0030809	0.067809	FALSE
DISP2	0	56	11	72	0	0.0030809	0.067809	FALSE
CLIP2	0	56	11	72	0	0.0030809	0.067809	FALSE
FAM208B	0	56	11	72	0	0.0030809	0.067809	FALSE
FCRL3	0	56	11	72	0	0.0030809	0.067809	FALSE
NALCN	2	54	18	65	0.133745	0.00262371	0.067809	FALSE
RIMS1	2	54	18	65	0.133745	0.00262371	0.067809	FALSE
NBAS	0	56	11	72	0	0.0030809	0.067809	FALSE
SULF1	0	56	11	72	0	0.0030809	0.067809	FALSE
STAT5A	0	56	11	72	0	0.0030809	0.067809	FALSE
OR6C75	0	56	11	72	0	0.0030809	0.067809	FALSE
ABCE1	0	56	11	72	0	0.0030809	0.067809	FALSE
PLK2	0	56	11	72	0	0.0030809	0.067809	FALSE
AHDC1	0	56	11	72	0	0.0030809	0.067809	FALSE
JAK1	2	54	18	65	0.133745	0.00262371	0.067809	FALSE
UACA	0	56	11	72	0	0.0030809	0.067809	FALSE
AGL	0	56	11	72	0	0.0030809	0.067809	FALSE
FLNC	2	54	18	65	0.133745	0.00262371	0.067809	FALSE
SGOL2	0	56	11	72	0	0.0030809	0.067809	FALSE
HIAT1	0	56	11	72	0	0.0030809	0.067809	FALSE
TNRC18	0	56	11	72	0	0.0030809	0.067809	FALSE
TRERF1	0	56	11	72	0	0.0030809	0.067809	FALSE
RBBP6	0	56	11	72	0	0.0030809	0.067809	FALSE
CELF4	0	56	11	72	0	0.0030809	0.067809	FALSE
PCDHGB3	0	56	11	72	0	0.0030809	0.067809	FALSE
HR	0	56	11	72	0	0.0030809	0.067809	FALSE
ADCY5	0	56	11	72	0	0.0030809	0.067809	FALSE
TSC1	0	56	11	72	0	0.0030809	0.067809	FALSE
SENP1	0	56	11	72	0	0.0030809	0.067809	FALSE
CCDC37	0	56	11	72	0	0.0030809	0.067809	FALSE
ZNF106	0	56	11	72	0	0.0030809	0.067809	FALSE
CLUH	0	56	11	72	0	0.0030809	0.067809	FALSE
ATRX	2	54	18	65	0.133745	0.00262371	0.067809	FALSE
NLK	0	56	11	72	0	0.0030809	0.067809	FALSE
COL5A2	0	56	11	72	0	0.0030809	0.067809	FALSE
CCDC80	0	56	11	72	0	0.0030809	0.067809	FALSE
SETD1A	0	56	11	72	0	0.0030809	0.067809	FALSE
INO80E	0	56	11	72	0	0.0030809	0.067809	FALSE
MAZ	0	56	11	72	0	0.0030809	0.067809	FALSE
WDR90	0	56	11	72	0	0.0030809	0.067809	FALSE
LAMC1	0	56	11	72	0	0.0030809	0.067809	FALSE
C2CD3	0	56	11	72	0	0.0030809	0.067809	FALSE
SCN3A	0	56	11	72	0	0.0030809	0.067809	FALSE
DIP2B	0	56	11	72	0	0.0030809	0.067809	FALSE
SOX7	0	56	11	72	0	0.0030809	0.067809	FALSE
PPM1D	0	56	11	72	0	0.0030809	0.067809	FALSE
CCDC88C	0	56	11	72	0	0.0030809	0.067809	FALSE
OSBP2	0	56	11	72	0	0.0030809	0.067809	FALSE
F13B	0	56	11	72	0	0.0030809	0.067809	FALSE
KDM2B	0	56	11	72	0	0.0030809	0.067809	FALSE
C20orf26	0	56	11	72	0	0.0030809	0.067809	FALSE
AGRN	0	56	11	72	0	0.0030809	0.067809	FALSE
PDZRN3	0	56	11	72	0	0.0030809	0.067809	FALSE
BCAN	0	56	11	72	0	0.0030809	0.067809	FALSE
SERPINB10	0	56	11	72	0	0.0030809	0.067809	FALSE
TRPC3	0	56	11	72	0	0.0030809	0.067809	FALSE
PCDH10	2	54	18	65	0.133745	0.00262371	0.067809	FALSE
PNPLA7	0	56	11	72	0	0.0030809	0.067809	FALSE
BAIAP3	0	56	11	72	0	0.0030809	0.067809	FALSE
BTBD11	0	56	11	72	0	0.0030809	0.067809	FALSE
MON2	0	56	11	72	0	0.0030809	0.067809	FALSE
PLCG1	0	56	11	72	0	0.0030809	0.067809	FALSE
IFT122	0	56	11	72	0	0.0030809	0.067809	FALSE
AUTS2	0	56	11	72	0	0.0030809	0.067809	FALSE
ZC3H4	0	56	11	72	0	0.0030809	0.067809	FALSE
PCDHB2	0	56	11	72	0	0.0030809	0.067809	FALSE
FARP1	0	56	11	72	0	0.0030809	0.067809	FALSE
DLEC1	0	56	11	72	0	0.0030809	0.067809	FALSE
PCDHGB1	0	56	11	72	0	0.0030809	0.067809	FALSE
MAST4	0	56	11	72	0	0.0030809	0.067809	FALSE
GPC6	0	56	11	72	0	0.0030809	0.067809	FALSE
PCDHGA12	0	56	11	72	0	0.0030809	0.067809	FALSE
BCL11A	0	56	11	72	0	0.0030809	0.067809	FALSE
CHRM3	0	56	11	72	0	0.0030809	0.067809	FALSE
C1orf177	0	56	11	72	0	0.0030809	0.067809	FALSE
SF3B2	0	56	11	72	0	0.0030809	0.067809	FALSE
SEMA5A	0	56	11	72	0	0.0030809	0.067809	FALSE
KANSL1L	0	56	11	72	0	0.0030809	0.067809	FALSE
TENC1	0	56	11	72	0	0.0030809	0.067809	FALSE
SASH1	0	56	11	72	0	0.0030809	0.067809	FALSE
SPHKAP	0	56	11	72	0	0.0030809	0.067809	FALSE
PLEKHA5	0	56	11	72	0	0.0030809	0.067809	FALSE
PCDH18	0	56	11	72	0	0.0030809	0.067809	FALSE
MLH3	0	56	11	72	0	0.0030809	0.067809	FALSE
KCNJ10	0	56	11	72	0	0.0030809	0.067809	FALSE
PRKG2	0	56	11	72	0	0.0030809	0.067809	FALSE
ITGB8	0	56	11	72	0	0.0030809	0.067809	FALSE
FLNA	0	56	11	72	0	0.0030809	0.067809	FALSE
POLR1A	0	56	11	72	0	0.0030809	0.067809	FALSE
ASS1	0	56	11	72	0	0.0030809	0.067809	FALSE
PRG4	0	56	11	72	0	0.0030809	0.067809	FALSE
PI4KA	0	56	11	72	0	0.0030809	0.067809	FALSE
POLR2A	0	56	11	72	0	0.0030809	0.067809	FALSE
LRRK1	0	56	11	72	0	0.0030809	0.067809	FALSE
DMXL1	0	56	11	72	0	0.0030809	0.067809	FALSE
SH3TC1	0	56	11	72	0	0.0030809	0.067809	FALSE
CDC14A	0	56	11	72	0	0.0030809	0.067809	FALSE
PCDHA13	0	56	11	72	0	0.0030809	0.067809	FALSE
ATP13A2	0	56	11	72	0	0.0030809	0.067809	FALSE
SND1	0	56	11	72	0	0.0030809	0.067809	FALSE
UTP20	0	56	11	72	0	0.0030809	0.067809	FALSE
ARAP2	1	55	14	69	0.0896104	0.00447559	0.0947762	FALSE
KCNH1	1	55	14	69	0.0896104	0.00447559	0.0947762	FALSE
FILIP1L	1	55	14	69	0.0896104	0.00447559	0.0947762	FALSE
SPEF2	1	55	14	69	0.0896104	0.00447559	0.0947762	FALSE
SCN9A	1	55	14	69	0.0896104	0.00447559	0.0947762	FALSE
ABCA2	1	55	14	69	0.0896104	0.00447559	0.0947762	FALSE
MYH7	1	55	14	69	0.0896104	0.00447559	0.0947762	FALSE
RABGAP1	1	55	14	69	0.0896104	0.00447559	0.0947762	FALSE
CCDC88A	1	55	14	69	0.0896104	0.00447559	0.0947762	FALSE
BRWD1	1	55	14	69	0.0896104	0.00447559	0.0947762	FALSE
PCDHA7	1	55	14	69	0.0896104	0.00447559	0.0947762	FALSE
SORL1	1	55	14	69	0.0896104	0.00447559	0.0947762	FALSE
TNKS1BP1	1	55	14	69	0.0896104	0.00447559	0.0947762	FALSE
FBN1	1	55	14	69	0.0896104	0.00447559	0.0947762	FALSE
PRKD1	1	55	14	69	0.0896104	0.00447559	0.0947762	FALSE
SLITRK1	1	55	14	69	0.0896104	0.00447559	0.0947762	FALSE
BLM	1	55	14	69	0.0896104	0.00447559	0.0947762	FALSE
NUP188	1	55	14	69	0.0896104	0.00447559	0.0947762	FALSE
MAGEL2	1	55	14	69	0.0896104	0.00447559	0.0947762	FALSE
ASXL2	1	55	14	69	0.0896104	0.00447559	0.0947762	FALSE
MYH9	1	55	14	69	0.0896104	0.00447559	0.0947762	FALSE
ZNF462	1	55	14	69	0.0896104	0.00447559	0.0947762	FALSE
TNK2	1	55	14	69	0.0896104	0.00447559	0.0947762	FALSE
FAM193A	1	55	14	69	0.0896104	0.00447559	0.0947762	FALSE
SPEG	1	55	14	69	0.0896104	0.00447559	0.0947762	FALSE
MST1R	1	55	14	69	0.0896104	0.00447559	0.0947762	FALSE
ITGA7	1	55	14	69	0.0896104	0.00447559	0.0947762	FALSE
LAMA1	3	53	20	63	0.178302	0.00442917	0.0947762	FALSE
LYST	1	55	14	69	0.0896104	0.00447559	0.0947762	FALSE
ATP2A1	0	56	10	73	0	0.00581348	0.0967184	FALSE
IBTK	0	56	10	73	0	0.00581348	0.0967184	FALSE
LPHN1	0	56	10	73	0	0.00581348	0.0967184	FALSE
PTPN21	0	56	10	73	0	0.00581348	0.0967184	FALSE
SPG11	0	56	10	73	0	0.00581348	0.0967184	FALSE
TRPM7	0	56	10	73	0	0.00581348	0.0967184	FALSE
SLC6A2	0	56	10	73	0	0.00581348	0.0967184	FALSE
CORO7-PAM16	0	56	10	73	0	0.00581348	0.0967184	FALSE
KCNJ3	0	56	10	73	0	0.00581348	0.0967184	FALSE
ADCY9	0	56	10	73	0	0.00581348	0.0967184	FALSE
KCNF1	0	56	10	73	0	0.00581348	0.0967184	FALSE
KCNC4	0	56	10	73	0	0.00581348	0.0967184	FALSE
HK1	0	56	10	73	0	0.00581348	0.0967184	FALSE
PTCHD3	0	56	10	73	0	0.00581348	0.0967184	FALSE
LMO7	0	56	10	73	0	0.00581348	0.0967184	FALSE
STAG2	0	56	10	73	0	0.00581348	0.0967184	FALSE
FRMPD3	0	56	10	73	0	0.00581348	0.0967184	FALSE
DOCK6	0	56	10	73	0	0.00581348	0.0967184	FALSE
TAF1C	0	56	10	73	0	0.00581348	0.0967184	FALSE
LARGE	0	56	10	73	0	0.00581348	0.0967184	FALSE
FRMPD1	0	56	10	73	0	0.00581348	0.0967184	FALSE
CLOCK	0	56	10	73	0	0.00581348	0.0967184	FALSE
NPHP4	0	56	10	73	0	0.00581348	0.0967184	FALSE
SCN2A	0	56	10	73	0	0.00581348	0.0967184	FALSE
ZNF142	0	56	10	73	0	0.00581348	0.0967184	FALSE
SPAG9	0	56	10	73	0	0.00581348	0.0967184	FALSE
INADL	0	56	10	73	0	0.00581348	0.0967184	FALSE
SORCS3	0	56	10	73	0	0.00581348	0.0967184	FALSE
SMG5	0	56	10	73	0	0.00581348	0.0967184	FALSE
ACLY	0	56	10	73	0	0.00581348	0.0967184	FALSE
KIAA1462	0	56	10	73	0	0.00581348	0.0967184	FALSE
NES	0	56	10	73	0	0.00581348	0.0967184	FALSE
ADCY10	0	56	10	73	0	0.00581348	0.0967184	FALSE
SREBF1	0	56	10	73	0	0.00581348	0.0967184	FALSE
ATP10B	0	56	10	73	0	0.00581348	0.0967184	FALSE
PLCE1	0	56	10	73	0	0.00581348	0.0967184	FALSE
IGSF1	0	56	10	73	0	0.00581348	0.0967184	FALSE
CETN3	0	56	10	73	0	0.00581348	0.0967184	FALSE
CAMSAP3	0	56	10	73	0	0.00581348	0.0967184	FALSE
SETDB1	0	56	10	73	0	0.00581348	0.0967184	FALSE
ZNF74	0	56	10	73	0	0.00581348	0.0967184	FALSE
MPP6	0	56	10	73	0	0.00581348	0.0967184	FALSE
SASS6	0	56	10	73	0	0.00581348	0.0967184	FALSE
SALL4	0	56	10	73	0	0.00581348	0.0967184	FALSE
AQPEP	0	56	10	73	0	0.00581348	0.0967184	FALSE
DDB1	0	56	10	73	0	0.00581348	0.0967184	FALSE
MYO3A	0	56	10	73	0	0.00581348	0.0967184	FALSE
COL9A1	0	56	10	73	0	0.00581348	0.0967184	FALSE
SVIL	2	54	17	66	0.143791	0.00474588	0.0967184	FALSE
STAT5B	0	56	10	73	0	0.00581348	0.0967184	FALSE
SLC9C2	0	56	10	73	0	0.00581348	0.0967184	FALSE
ZC3H3	0	56	10	73	0	0.00581348	0.0967184	FALSE
HELB	0	56	10	73	0	0.00581348	0.0967184	FALSE
WDR49	0	56	10	73	0	0.00581348	0.0967184	FALSE
TRAM1L1	0	56	10	73	0	0.00581348	0.0967184	FALSE
RAD21	0	56	10	73	0	0.00581348	0.0967184	FALSE
TRAF2	0	56	10	73	0	0.00581348	0.0967184	FALSE
TCEB3	0	56	10	73	0	0.00581348	0.0967184	FALSE
TNRC6C	0	56	10	73	0	0.00581348	0.0967184	FALSE
SRRM4	0	56	10	73	0	0.00581348	0.0967184	FALSE
OR7E24	0	56	10	73	0	0.00581348	0.0967184	FALSE
TMEM104	0	56	10	73	0	0.00581348	0.0967184	FALSE
TM9SF4	0	56	10	73	0	0.00581348	0.0967184	FALSE
DAZAP1	0	56	10	73	0	0.00581348	0.0967184	FALSE
DNAJC13	0	56	10	73	0	0.00581348	0.0967184	FALSE
ZNF318	0	56	10	73	0	0.00581348	0.0967184	FALSE
COL2A1	0	56	10	73	0	0.00581348	0.0967184	FALSE
TEX2	0	56	10	73	0	0.00581348	0.0967184	FALSE
SH3KBP1	0	56	10	73	0	0.00581348	0.0967184	FALSE
WDR62	0	56	10	73	0	0.00581348	0.0967184	FALSE
DAXX	0	56	10	73	0	0.00581348	0.0967184	FALSE
MCPH1	0	56	10	73	0	0.00581348	0.0967184	FALSE
CGN	0	56	10	73	0	0.00581348	0.0967184	FALSE
SPTY2D1	0	56	10	73	0	0.00581348	0.0967184	FALSE
AMPD3	0	56	10	73	0	0.00581348	0.0967184	FALSE
CPEB2	0	56	10	73	0	0.00581348	0.0967184	FALSE
TTC40	0	56	10	73	0	0.00581348	0.0967184	FALSE
FOXN3	0	56	10	73	0	0.00581348	0.0967184	FALSE
PCED1B	0	56	10	73	0	0.00581348	0.0967184	FALSE
NUMA1	0	56	10	73	0	0.00581348	0.0967184	FALSE
LAMC3	0	56	10	73	0	0.00581348	0.0967184	FALSE
COL4A2	0	56	10	73	0	0.00581348	0.0967184	FALSE
NISCH	0	56	10	73	0	0.00581348	0.0967184	FALSE
LTBP3	0	56	10	73	0	0.00581348	0.0967184	FALSE
VPS37B	0	56	10	73	0	0.00581348	0.0967184	FALSE
URI1	0	56	10	73	0	0.00581348	0.0967184	FALSE
ANKMY1	0	56	10	73	0	0.00581348	0.0967184	FALSE
TBC1D23	0	56	10	73	0	0.00581348	0.0967184	FALSE
MYO9B	0	56	10	73	0	0.00581348	0.0967184	FALSE
MUC6	2	54	17	66	0.143791	0.00474588	0.0967184	FALSE
MTSS1	0	56	10	73	0	0.00581348	0.0967184	FALSE
SORBS1	0	56	10	73	0	0.00581348	0.0967184	FALSE
RNF17	0	56	10	73	0	0.00581348	0.0967184	FALSE
MYO6	0	56	10	73	0	0.00581348	0.0967184	FALSE
CKAP2	0	56	10	73	0	0.00581348	0.0967184	FALSE
MCM4	0	56	10	73	0	0.00581348	0.0967184	FALSE
ZNF616	0	56	10	73	0	0.00581348	0.0967184	FALSE
EPB41	0	56	10	73	0	0.00581348	0.0967184	FALSE
IL16	0	56	10	73	0	0.00581348	0.0967184	FALSE
ZNF48	0	56	10	73	0	0.00581348	0.0967184	FALSE
GOLGA3	0	56	10	73	0	0.00581348	0.0967184	FALSE
ANKHD1	0	56	10	73	0	0.00581348	0.0967184	FALSE
NUP98	0	56	10	73	0	0.00581348	0.0967184	FALSE
TBC1D32	0	56	10	73	0	0.00581348	0.0967184	FALSE
ATP2B4	0	56	10	73	0	0.00581348	0.0967184	FALSE
FOLH1	0	56	10	73	0	0.00581348	0.0967184	FALSE
C2orf71	0	56	10	73	0	0.00581348	0.0967184	FALSE
LRTM1	0	56	10	73	0	0.00581348	0.0967184	FALSE
CNGA4	0	56	10	73	0	0.00581348	0.0967184	FALSE
SLC9A1	0	56	10	73	0	0.00581348	0.0967184	FALSE
SP140	0	56	10	73	0	0.00581348	0.0967184	FALSE
SPTBN2	0	56	10	73	0	0.00581348	0.0967184	FALSE
KDM3A	0	56	10	73	0	0.00581348	0.0967184	FALSE
RALGAPA2	0	56	10	73	0	0.00581348	0.0967184	FALSE
KCNH3	0	56	10	73	0	0.00581348	0.0967184	FALSE
USP21	0	56	10	73	0	0.00581348	0.0967184	FALSE
ZBTB7C	0	56	10	73	0	0.00581348	0.0967184	FALSE
DENND1C	0	56	10	73	0	0.00581348	0.0967184	FALSE
USP36	0	56	10	73	0	0.00581348	0.0967184	FALSE
ZFAT	0	56	10	73	0	0.00581348	0.0967184	FALSE
MAN2B2	0	56	10	73	0	0.00581348	0.0967184	FALSE
USP26	0	56	10	73	0	0.00581348	0.0967184	FALSE
ABCA10	0	56	10	73	0	0.00581348	0.0967184	FALSE
LRRC16A	0	56	10	73	0	0.00581348	0.0967184	FALSE
MAP2K7	0	56	10	73	0	0.00581348	0.0967184	FALSE
CUL5	0	56	10	73	0	0.00581348	0.0967184	FALSE
SCRIB	0	56	10	73	0	0.00581348	0.0967184	FALSE
ZFYVE28	0	56	10	73	0	0.00581348	0.0967184	FALSE
ZNF799	0	56	10	73	0	0.00581348	0.0967184	FALSE
ACTL7A	0	56	10	73	0	0.00581348	0.0967184	FALSE
ACSS1	0	56	10	73	0	0.00581348	0.0967184	FALSE
DIS3	0	56	10	73	0	0.00581348	0.0967184	FALSE
CEP350	0	56	10	73	0	0.00581348	0.0967184	FALSE
SIN3B	0	56	10	73	0	0.00581348	0.0967184	FALSE
ACIN1	0	56	10	73	0	0.00581348	0.0967184	FALSE
COL21A1	0	56	10	73	0	0.00581348	0.0967184	FALSE
ADAM7	0	56	10	73	0	0.00581348	0.0967184	FALSE
SYBU	0	56	10	73	0	0.00581348	0.0967184	FALSE
CLIP3	0	56	10	73	0	0.00581348	0.0967184	FALSE
AFF1	0	56	10	73	0	0.00581348	0.0967184	FALSE
SAMD9	0	56	10	73	0	0.00581348	0.0967184	FALSE
KCNH7	0	56	10	73	0	0.00581348	0.0967184	FALSE
CTCF	2	54	17	66	0.143791	0.00474588	0.0967184	FALSE
L1CAM	0	56	10	73	0	0.00581348	0.0967184	FALSE
SYNGAP1	0	56	10	73	0	0.00581348	0.0967184	FALSE
ERCC2	0	56	10	73	0	0.00581348	0.0967184	FALSE
FREM2	2	54	17	66	0.143791	0.00474588	0.0967184	FALSE
MORC1	0	56	10	73	0	0.00581348	0.0967184	FALSE
KIAA1522	0	56	10	73	0	0.00581348	0.0967184	FALSE
ARHGAP35	0	56	10	73	0	0.00581348	0.0967184	FALSE
AVPR1A	0	56	10	73	0	0.00581348	0.0967184	FALSE
TTF2	0	56	10	73	0	0.00581348	0.0967184	FALSE
ATP2B3	0	56	10	73	0	0.00581348	0.0967184	FALSE
TCF20	0	56	10	73	0	0.00581348	0.0967184	FALSE
GNAZ	0	56	10	73	0	0.00581348	0.0967184	FALSE
LZTR1	0	56	10	73	0	0.00581348	0.0967184	FALSE
RTTN	0	56	10	73	0	0.00581348	0.0967184	FALSE
ELAVL3	0	56	10	73	0	0.00581348	0.0967184	FALSE
COL13A1	0	56	10	73	0	0.00581348	0.0967184	FALSE
ZC3H18	2	54	17	66	0.143791	0.00474588	0.0967184	FALSE
EIF2B3	0	56	10	73	0	0.00581348	0.0967184	FALSE
ANKRD17	0	56	10	73	0	0.00581348	0.0967184	FALSE
ALMS1	0	56	10	73	0	0.00581348	0.0967184	FALSE
ROCK2	0	56	10	73	0	0.00581348	0.0967184	FALSE
DCTN1	0	56	10	73	0	0.00581348	0.0967184	FALSE
UBE2O	0	56	10	73	0	0.00581348	0.0967184	FALSE
RAPGEF2	0	56	10	73	0	0.00581348	0.0967184	FALSE
PARP14	0	56	10	73	0	0.00581348	0.0967184	FALSE
IFT140	0	56	10	73	0	0.00581348	0.0967184	FALSE
DDX60L	0	56	10	73	0	0.00581348	0.0967184	FALSE
TTF1	0	56	10	73	0	0.00581348	0.0967184	FALSE
IRF2	0	56	10	73	0	0.00581348	0.0967184	FALSE
GZF1	0	56	10	73	0	0.00581348	0.0967184	FALSE
SNX25	0	56	10	73	0	0.00581348	0.0967184	FALSE
GPR124	0	56	10	73	0	0.00581348	0.0967184	FALSE
AP2A2	0	56	10	73	0	0.00581348	0.0967184	FALSE
OTOF	0	56	10	73	0	0.00581348	0.0967184	FALSE
PCDHGA8	0	56	10	73	0	0.00581348	0.0967184	FALSE
CTAGE5	0	56	10	73	0	0.00581348	0.0967184	FALSE
PPIG	0	56	10	73	0	0.00581348	0.0967184	FALSE
PCDHB3	0	56	10	73	0	0.00581348	0.0967184	FALSE
BBS9	0	56	10	73	0	0.00581348	0.0967184	FALSE
MUC16	10	46	34	49	0.313299	0.00509964	0.0967184	FALSE
LAMB1	0	56	10	73	0	0.00581348	0.0967184	FALSE
COPA	0	56	10	73	0	0.00581348	0.0967184	FALSE
FAM198B	0	56	10	73	0	0.00581348	0.0967184	FALSE
KCNB2	2	54	17	66	0.143791	0.00474588	0.0967184	FALSE
NRAP	0	56	10	73	0	0.00581348	0.0967184	FALSE
ZNF878	0	56	10	73	0	0.00581348	0.0967184	FALSE
PRICKLE2	0	56	10	73	0	0.00581348	0.0967184	FALSE
MAP3K4	0	56	10	73	0	0.00581348	0.0967184	FALSE
HIC2	0	56	10	73	0	0.00581348	0.0967184	FALSE
CTBP2	0	56	10	73	0	0.00581348	0.0967184	FALSE
ZFYVE20	0	56	10	73	0	0.00581348	0.0967184	FALSE
PLG	0	56	10	73	0	0.00581348	0.0967184	FALSE
CTIF	0	56	10	73	0	0.00581348	0.0967184	FALSE
HEATR1	0	56	10	73	0	0.00581348	0.0967184	FALSE
LIG3	0	56	10	73	0	0.00581348	0.0967184	FALSE
KANSL1	0	56	10	73	0	0.00581348	0.0967184	FALSE
CCDC15	0	56	10	73	0	0.00581348	0.0967184	FALSE
C3orf20	0	56	10	73	0	0.00581348	0.0967184	FALSE
ATP1A1	0	56	10	73	0	0.00581348	0.0967184	FALSE
ARID4A	0	56	10	73	0	0.00581348	0.0967184	FALSE
LNPEP	0	56	10	73	0	0.00581348	0.0967184	FALSE
EXPH5	0	56	10	73	0	0.00581348	0.0967184	FALSE
ATP13A1	0	56	10	73	0	0.00581348	0.0967184	FALSE
ERMP1	0	56	10	73	0	0.00581348	0.0967184	FALSE
PPP1R26	0	56	10	73	0	0.00581348	0.0967184	FALSE
MYO7B	0	56	10	73	0	0.00581348	0.0967184	FALSE
FLG	6	50	25	58	0.2784	0.00717599	0.119264	FALSE
VWF	1	55	13	70	0.0979021	0.00819479	0.130066	FALSE
FSIP2	1	55	13	70	0.0979021	0.00819479	0.130066	FALSE
RB1	1	55	13	70	0.0979021	0.00819479	0.130066	FALSE
FANCA	1	55	13	70	0.0979021	0.00819479	0.130066	FALSE
TAOK2	1	55	13	70	0.0979021	0.00819479	0.130066	FALSE
KIRREL2	1	55	13	70	0.0979021	0.00819479	0.130066	FALSE
HIVEP2	1	55	13	70	0.0979021	0.00819479	0.130066	FALSE
SPTA1	3	53	18	65	0.204403	0.00813322	0.130066	FALSE
GCC2	1	55	13	70	0.0979021	0.00819479	0.130066	FALSE
NCKAP5	1	55	13	70	0.0979021	0.00819479	0.130066	FALSE
ABCA3	1	55	13	70	0.0979021	0.00819479	0.130066	FALSE
GBF1	1	55	13	70	0.0979021	0.00819479	0.130066	FALSE
PTPRN2	1	55	13	70	0.0979021	0.00819479	0.130066	FALSE
KIAA2022	1	55	13	70	0.0979021	0.00819479	0.130066	FALSE
CPAMD8	1	55	13	70	0.0979021	0.00819479	0.130066	FALSE
DROSHA	1	55	13	70	0.0979021	0.00819479	0.130066	FALSE
NOTCH1	3	53	19	64	0.190665	0.00795284	0.130066	FALSE
MYH2	1	55	13	70	0.0979021	0.00819479	0.130066	FALSE
DHX36	1	55	13	70	0.0979021	0.00819479	0.130066	FALSE
ITGB4	1	55	13	70	0.0979021	0.00819479	0.130066	FALSE
SPTBN5	1	55	13	70	0.0979021	0.00819479	0.130066	FALSE
COL7A1	3	53	19	64	0.190665	0.00795284	0.130066	FALSE
MYO18A	1	55	13	70	0.0979021	0.00819479	0.130066	FALSE
CTNND1	1	55	13	70	0.0979021	0.00819479	0.130066	FALSE
CUX2	1	55	13	70	0.0979021	0.00819479	0.130066	FALSE
ATG2A	1	55	13	70	0.0979021	0.00819479	0.130066	FALSE
PKDREJ	1	55	13	70	0.0979021	0.00819479	0.130066	FALSE
BPTF	1	55	13	70	0.0979021	0.00819479	0.130066	FALSE
HRNR	1	55	13	70	0.0979021	0.00819479	0.130066	FALSE
TIAM1	1	55	13	70	0.0979021	0.00819479	0.130066	FALSE
FAM184A	1	55	13	70	0.0979021	0.00819479	0.130066	FALSE
HTT	1	55	13	70	0.0979021	0.00819479	0.130066	FALSE
NOS1	3	53	18	65	0.204403	0.00813322	0.130066	FALSE
CUX1	1	55	13	70	0.0979021	0.00819479	0.130066	FALSE
NUP210	1	55	13	70	0.0979021	0.00819479	0.130066	FALSE
PKHD1	1	55	13	70	0.0979021	0.00819479	0.130066	FALSE
TM9SF3	1	55	13	70	0.0979021	0.00819479	0.130066	FALSE
ARHGAP5	1	55	13	70	0.0979021	0.00819479	0.130066	FALSE
BRD4	3	53	18	65	0.204403	0.00813322	0.130066	FALSE
TECTA	1	55	13	70	0.0979021	0.00819479	0.130066	FALSE
ZNF646	1	55	13	70	0.0979021	0.00819479	0.130066	FALSE
ZMYM2	1	55	13	70	0.0979021	0.00819479	0.130066	FALSE
PCDH19	1	55	13	70	0.0979021	0.00819479	0.130066	FALSE
CAD	1	55	13	70	0.0979021	0.00819479	0.130066	FALSE
ATP10A	1	55	13	70	0.0979021	0.00819479	0.130066	FALSE
TTI1	1	55	13	70	0.0979021	0.00819479	0.130066	FALSE
LRRK2	2	54	16	67	0.155093	0.00856738	0.135055	FALSE
DOPEY2	2	54	16	67	0.155093	0.00856738	0.135055	FALSE
ASH1L	2	54	16	67	0.155093	0.00856738	0.135055	FALSE
TRPM3	2	54	16	67	0.155093	0.00856738	0.135055	FALSE
XIRP2	2	54	16	67	0.155093	0.00856738	0.135055	FALSE
PCDH17	2	54	16	67	0.155093	0.00856738	0.135055	FALSE
PTCHD2	2	54	16	67	0.155093	0.00856738	0.135055	FALSE
EPHA4	0	56	9	74	0	0.0110839	0.138089	FALSE
SUSD2	0	56	9	74	0	0.0110839	0.138089	FALSE
PIK3C2A	0	56	9	74	0	0.0110839	0.138089	FALSE
AHI1	0	56	9	74	0	0.0110839	0.138089	FALSE
SLC18A3	0	56	9	74	0	0.0110839	0.138089	FALSE
KIAA1324L	0	56	9	74	0	0.0110839	0.138089	FALSE
PPP6R2	0	56	9	74	0	0.0110839	0.138089	FALSE
KLC2	0	56	9	74	0	0.0110839	0.138089	FALSE
LRP4	0	56	9	74	0	0.0110839	0.138089	FALSE
C2orf16	0	56	9	74	0	0.0110839	0.138089	FALSE
RNF216	0	56	9	74	0	0.0110839	0.138089	FALSE
EPHA7	0	56	9	74	0	0.0110839	0.138089	FALSE
TMPO	0	56	9	74	0	0.0110839	0.138089	FALSE
B3GNT5	0	56	9	74	0	0.0110839	0.138089	FALSE
EGFLAM	0	56	9	74	0	0.0110839	0.138089	FALSE
CDHR3	0	56	9	74	0	0.0110839	0.138089	FALSE
TAF1L	0	56	9	74	0	0.0110839	0.138089	FALSE
TLE2	0	56	9	74	0	0.0110839	0.138089	FALSE
IFT172	0	56	9	74	0	0.0110839	0.138089	FALSE
HECA	0	56	9	74	0	0.0110839	0.138089	FALSE
MKL1	0	56	9	74	0	0.0110839	0.138089	FALSE
KNOP1	0	56	9	74	0	0.0110839	0.138089	FALSE
BICD1	0	56	9	74	0	0.0110839	0.138089	FALSE
PTPRK	0	56	9	74	0	0.0110839	0.138089	FALSE
ETV1	0	56	9	74	0	0.0110839	0.138089	FALSE
MTMR4	0	56	9	74	0	0.0110839	0.138089	FALSE
PCDHB6	0	56	9	74	0	0.0110839	0.138089	FALSE
SIX3	0	56	9	74	0	0.0110839	0.138089	FALSE
PCDHGA3	0	56	9	74	0	0.0110839	0.138089	FALSE
SYNPO2L	0	56	9	74	0	0.0110839	0.138089	FALSE
ITIH5	0	56	9	74	0	0.0110839	0.138089	FALSE
SAGE1	0	56	9	74	0	0.0110839	0.138089	FALSE
COL15A1	0	56	9	74	0	0.0110839	0.138089	FALSE
BAZ2A	0	56	9	74	0	0.0110839	0.138089	FALSE
ZMYM3	0	56	9	74	0	0.0110839	0.138089	FALSE
DLL1	0	56	9	74	0	0.0110839	0.138089	FALSE
CSNK1G3	0	56	9	74	0	0.0110839	0.138089	FALSE
PCDH1	0	56	9	74	0	0.0110839	0.138089	FALSE
C9orf131	0	56	9	74	0	0.0110839	0.138089	FALSE
TTBK1	0	56	9	74	0	0.0110839	0.138089	FALSE
PC	0	56	9	74	0	0.0110839	0.138089	FALSE
DTX1	0	56	9	74	0	0.0110839	0.138089	FALSE
FBXL7	0	56	9	74	0	0.0110839	0.138089	FALSE
LRRC4	0	56	9	74	0	0.0110839	0.138089	FALSE
MUC15	0	56	9	74	0	0.0110839	0.138089	FALSE
PWP2	0	56	9	74	0	0.0110839	0.138089	FALSE
ZNF347	0	56	9	74	0	0.0110839	0.138089	FALSE
TSPEAR	0	56	9	74	0	0.0110839	0.138089	FALSE
JMJD7-PLA2G4B	0	56	9	74	0	0.0110839	0.138089	FALSE
LSS	0	56	9	74	0	0.0110839	0.138089	FALSE
PSD3	0	56	9	74	0	0.0110839	0.138089	FALSE
ZNF814	0	56	9	74	0	0.0110839	0.138089	FALSE
ADCY6	0	56	9	74	0	0.0110839	0.138089	FALSE
PCDH12	0	56	9	74	0	0.0110839	0.138089	FALSE
PEAK1	0	56	9	74	0	0.0110839	0.138089	FALSE
PCDH20	0	56	9	74	0	0.0110839	0.138089	FALSE
CROT	0	56	9	74	0	0.0110839	0.138089	FALSE
ZKSCAN5	0	56	9	74	0	0.0110839	0.138089	FALSE
PKP4	0	56	9	74	0	0.0110839	0.138089	FALSE
AK9	0	56	9	74	0	0.0110839	0.138089	FALSE
PLOD1	0	56	9	74	0	0.0110839	0.138089	FALSE
TNIK	0	56	9	74	0	0.0110839	0.138089	FALSE
SHCBP1L	0	56	9	74	0	0.0110839	0.138089	FALSE
TBX4	0	56	9	74	0	0.0110839	0.138089	FALSE
LENG8	0	56	9	74	0	0.0110839	0.138089	FALSE
DHX38	0	56	9	74	0	0.0110839	0.138089	FALSE
GOLIM4	0	56	9	74	0	0.0110839	0.138089	FALSE
DNMBP	0	56	9	74	0	0.0110839	0.138089	FALSE
PCDHGC3	0	56	9	74	0	0.0110839	0.138089	FALSE
ATP13A4	0	56	9	74	0	0.0110839	0.138089	FALSE
PIP5K1C	0	56	9	74	0	0.0110839	0.138089	FALSE
SLC32A1	0	56	9	74	0	0.0110839	0.138089	FALSE
ABCB6	0	56	9	74	0	0.0110839	0.138089	FALSE
ZHX2	0	56	9	74	0	0.0110839	0.138089	FALSE
STRN4	0	56	9	74	0	0.0110839	0.138089	FALSE
OPTN	0	56	9	74	0	0.0110839	0.138089	FALSE
RANBP3	0	56	9	74	0	0.0110839	0.138089	FALSE
UVRAG	0	56	9	74	0	0.0110839	0.138089	FALSE
PTPN11	0	56	9	74	0	0.0110839	0.138089	FALSE
EFCAB13	0	56	9	74	0	0.0110839	0.138089	FALSE
FLYWCH1	0	56	9	74	0	0.0110839	0.138089	FALSE
ZMPSTE24	0	56	9	74	0	0.0110839	0.138089	FALSE
ABCA9	0	56	9	74	0	0.0110839	0.138089	FALSE
KIAA1161	0	56	9	74	0	0.0110839	0.138089	FALSE
PKN1	0	56	9	74	0	0.0110839	0.138089	FALSE
COPB2	0	56	9	74	0	0.0110839	0.138089	FALSE
RCOR3	0	56	9	74	0	0.0110839	0.138089	FALSE
NAA15	0	56	9	74	0	0.0110839	0.138089	FALSE
C12orf55	0	56	9	74	0	0.0110839	0.138089	FALSE
CLASP2	0	56	9	74	0	0.0110839	0.138089	FALSE
TSPAN5	0	56	9	74	0	0.0110839	0.138089	FALSE
SMC2	0	56	9	74	0	0.0110839	0.138089	FALSE
SEMA6A	0	56	9	74	0	0.0110839	0.138089	FALSE
CSTF3	0	56	9	74	0	0.0110839	0.138089	FALSE
SAMD4B	0	56	9	74	0	0.0110839	0.138089	FALSE
COL1A1	0	56	9	74	0	0.0110839	0.138089	FALSE
CDH9	0	56	9	74	0	0.0110839	0.138089	FALSE
ASAP1	0	56	9	74	0	0.0110839	0.138089	FALSE
PHIP	0	56	9	74	0	0.0110839	0.138089	FALSE
TTLL10	0	56	9	74	0	0.0110839	0.138089	FALSE
TP53BP2	0	56	9	74	0	0.0110839	0.138089	FALSE
NCAPD3	0	56	9	74	0	0.0110839	0.138089	FALSE
PRKCG	0	56	9	74	0	0.0110839	0.138089	FALSE
TRAK1	0	56	9	74	0	0.0110839	0.138089	FALSE
SLC6A9	0	56	9	74	0	0.0110839	0.138089	FALSE
CCDC38	0	56	9	74	0	0.0110839	0.138089	FALSE
PRRC2C	0	56	9	74	0	0.0110839	0.138089	FALSE
CENPC	0	56	9	74	0	0.0110839	0.138089	FALSE
THRAP3	0	56	9	74	0	0.0110839	0.138089	FALSE
ACCSL	0	56	9	74	0	0.0110839	0.138089	FALSE
DIP2A	0	56	9	74	0	0.0110839	0.138089	FALSE
ABTB2	0	56	9	74	0	0.0110839	0.138089	FALSE
BNC2	0	56	9	74	0	0.0110839	0.138089	FALSE
ABCB5	0	56	9	74	0	0.0110839	0.138089	FALSE
FAM91A1	0	56	9	74	0	0.0110839	0.138089	FALSE
AXDND1	0	56	9	74	0	0.0110839	0.138089	FALSE
BRAF	0	56	9	74	0	0.0110839	0.138089	FALSE
SLC35F5	0	56	9	74	0	0.0110839	0.138089	FALSE
KEAP1	0	56	9	74	0	0.0110839	0.138089	FALSE
PER3	0	56	9	74	0	0.0110839	0.138089	FALSE
SLC14A2	0	56	9	74	0	0.0110839	0.138089	FALSE
PPP1R12B	0	56	9	74	0	0.0110839	0.138089	FALSE
DHX34	0	56	9	74	0	0.0110839	0.138089	FALSE
ALS2	0	56	9	74	0	0.0110839	0.138089	FALSE
AP1S1	0	56	9	74	0	0.0110839	0.138089	FALSE
TVP23A	0	56	9	74	0	0.0110839	0.138089	FALSE
DDC	0	56	9	74	0	0.0110839	0.138089	FALSE
C15orf39	0	56	9	74	0	0.0110839	0.138089	FALSE
UPF2	0	56	9	74	0	0.0110839	0.138089	FALSE
COIL	0	56	9	74	0	0.0110839	0.138089	FALSE
ZNF614	0	56	9	74	0	0.0110839	0.138089	FALSE
ELF3	0	56	9	74	0	0.0110839	0.138089	FALSE
XRCC2	0	56	9	74	0	0.0110839	0.138089	FALSE
AFTPH	0	56	9	74	0	0.0110839	0.138089	FALSE
RAPGEF1	0	56	9	74	0	0.0110839	0.138089	FALSE
ARHGEF18	0	56	9	74	0	0.0110839	0.138089	FALSE
XKR4	0	56	9	74	0	0.0110839	0.138089	FALSE
ARHGAP39	0	56	9	74	0	0.0110839	0.138089	FALSE
KDR	0	56	9	74	0	0.0110839	0.138089	FALSE
TMEM180	0	56	9	74	0	0.0110839	0.138089	FALSE
FPGT-TNNI3K	0	56	9	74	0	0.0110839	0.138089	FALSE
R3HDM1	0	56	9	74	0	0.0110839	0.138089	FALSE
CDC42BPA	0	56	9	74	0	0.0110839	0.138089	FALSE
HOMEZ	0	56	9	74	0	0.0110839	0.138089	FALSE
TSHZ2	0	56	9	74	0	0.0110839	0.138089	FALSE
RFC3	0	56	9	74	0	0.0110839	0.138089	FALSE
GART	0	56	9	74	0	0.0110839	0.138089	FALSE
DYRK1A	0	56	9	74	0	0.0110839	0.138089	FALSE
EYA1	0	56	9	74	0	0.0110839	0.138089	FALSE
BRINP3	0	56	9	74	0	0.0110839	0.138089	FALSE
LIPE	0	56	9	74	0	0.0110839	0.138089	FALSE
CNNM1	0	56	9	74	0	0.0110839	0.138089	FALSE
TUSC3	0	56	9	74	0	0.0110839	0.138089	FALSE
PPP1R10	0	56	9	74	0	0.0110839	0.138089	FALSE
PTPN4	0	56	9	74	0	0.0110839	0.138089	FALSE
CRIM1	0	56	9	74	0	0.0110839	0.138089	FALSE
FNDC1	0	56	9	74	0	0.0110839	0.138089	FALSE
PRR12	0	56	9	74	0	0.0110839	0.138089	FALSE
SCUBE3	0	56	9	74	0	0.0110839	0.138089	FALSE
NOL8	0	56	9	74	0	0.0110839	0.138089	FALSE
MYH7B	0	56	9	74	0	0.0110839	0.138089	FALSE
KIF5B	0	56	9	74	0	0.0110839	0.138089	FALSE
SEZ6L	0	56	9	74	0	0.0110839	0.138089	FALSE
ZNF532	0	56	9	74	0	0.0110839	0.138089	FALSE
FAHD2B	0	56	9	74	0	0.0110839	0.138089	FALSE
AFAP1	0	56	9	74	0	0.0110839	0.138089	FALSE
MAGI1	0	56	9	74	0	0.0110839	0.138089	FALSE
RRBP1	0	56	9	74	0	0.0110839	0.138089	FALSE
ATXN7	0	56	9	74	0	0.0110839	0.138089	FALSE
HECTD1	0	56	9	74	0	0.0110839	0.138089	FALSE
TRDN	0	56	9	74	0	0.0110839	0.138089	FALSE
UHRF1BP1	0	56	9	74	0	0.0110839	0.138089	FALSE
PCDHB4	0	56	9	74	0	0.0110839	0.138089	FALSE
PCDHGA11	0	56	9	74	0	0.0110839	0.138089	FALSE
LRIG1	0	56	9	74	0	0.0110839	0.138089	FALSE
LLGL1	0	56	9	74	0	0.0110839	0.138089	FALSE
RBP3	0	56	9	74	0	0.0110839	0.138089	FALSE
BRD1	0	56	9	74	0	0.0110839	0.138089	FALSE
BAI2	0	56	9	74	0	0.0110839	0.138089	FALSE
C4orf21	0	56	9	74	0	0.0110839	0.138089	FALSE
PLOD3	0	56	9	74	0	0.0110839	0.138089	FALSE
MAP1A	0	56	9	74	0	0.0110839	0.138089	FALSE
DRD5	0	56	9	74	0	0.0110839	0.138089	FALSE
ZNF512B	0	56	9	74	0	0.0110839	0.138089	FALSE
ANGPT2	0	56	9	74	0	0.0110839	0.138089	FALSE
DDX60	0	56	9	74	0	0.0110839	0.138089	FALSE
HOXD8	0	56	9	74	0	0.0110839	0.138089	FALSE
TNPO2	0	56	9	74	0	0.0110839	0.138089	FALSE
ATP12A	0	56	9	74	0	0.0110839	0.138089	FALSE
CLCN2	0	56	9	74	0	0.0110839	0.138089	FALSE
MICAL3	0	56	9	74	0	0.0110839	0.138089	FALSE
PCDHA4	0	56	9	74	0	0.0110839	0.138089	FALSE
KIF4B	0	56	9	74	0	0.0110839	0.138089	FALSE
ZRANB1	0	56	9	74	0	0.0110839	0.138089	FALSE
ANKIB1	0	56	9	74	0	0.0110839	0.138089	FALSE
CC2D2A	0	56	9	74	0	0.0110839	0.138089	FALSE
FREM1	0	56	9	74	0	0.0110839	0.138089	FALSE
VEPH1	0	56	9	74	0	0.0110839	0.138089	FALSE
KLF15	0	56	9	74	0	0.0110839	0.138089	FALSE
FZD3	0	56	9	74	0	0.0110839	0.138089	FALSE
AASDH	0	56	9	74	0	0.0110839	0.138089	FALSE
C17orf74	0	56	9	74	0	0.0110839	0.138089	FALSE
TFE3	0	56	9	74	0	0.0110839	0.138089	FALSE
NLRC5	0	56	9	74	0	0.0110839	0.138089	FALSE
CLDN6	0	56	9	74	0	0.0110839	0.138089	FALSE
WIZ	0	56	9	74	0	0.0110839	0.138089	FALSE
SCAPER	0	56	9	74	0	0.0110839	0.138089	FALSE
FAM135A	0	56	9	74	0	0.0110839	0.138089	FALSE
ALX4	0	56	9	74	0	0.0110839	0.138089	FALSE
PTPRZ1	0	56	9	74	0	0.0110839	0.138089	FALSE
IKBKAP	0	56	9	74	0	0.0110839	0.138089	FALSE
PCDHB15	0	56	9	74	0	0.0110839	0.138089	FALSE
GRID1	0	56	9	74	0	0.0110839	0.138089	FALSE
ARHGAP33	0	56	9	74	0	0.0110839	0.138089	FALSE
MYBBP1A	0	56	9	74	0	0.0110839	0.138089	FALSE
PLEKHG3	0	56	9	74	0	0.0110839	0.138089	FALSE
ITGA2	0	56	9	74	0	0.0110839	0.138089	FALSE
USP28	0	56	9	74	0	0.0110839	0.138089	FALSE
RPAP1	0	56	9	74	0	0.0110839	0.138089	FALSE
APBA1	0	56	9	74	0	0.0110839	0.138089	FALSE
IQCH	0	56	9	74	0	0.0110839	0.138089	FALSE
NR3C2	0	56	9	74	0	0.0110839	0.138089	FALSE
MICAL2	0	56	9	74	0	0.0110839	0.138089	FALSE
MRE11A	0	56	9	74	0	0.0110839	0.138089	FALSE
MEPCE	0	56	9	74	0	0.0110839	0.138089	FALSE
CACNA1F	0	56	9	74	0	0.0110839	0.138089	FALSE
KRT6A	0	56	9	74	0	0.0110839	0.138089	FALSE
PYGM	0	56	9	74	0	0.0110839	0.138089	FALSE
PYGO2	0	56	9	74	0	0.0110839	0.138089	FALSE
SIN3A	0	56	9	74	0	0.0110839	0.138089	FALSE
KLHL34	0	56	9	74	0	0.0110839	0.138089	FALSE
ERCC6L2	0	56	9	74	0	0.0110839	0.138089	FALSE
KLHL14	0	56	9	74	0	0.0110839	0.138089	FALSE
RNF145	0	56	9	74	0	0.0110839	0.138089	FALSE
KIAA0226	0	56	9	74	0	0.0110839	0.138089	FALSE
NOM1	0	56	9	74	0	0.0110839	0.138089	FALSE
PHACTR4	0	56	9	74	0	0.0110839	0.138089	FALSE
CEL	0	56	9	74	0	0.0110839	0.138089	FALSE
JHDM1D	0	56	9	74	0	0.0110839	0.138089	FALSE
HAUS3	0	56	9	74	0	0.0110839	0.138089	FALSE
KIAA1549L	0	56	9	74	0	0.0110839	0.138089	FALSE
RSF1	0	56	9	74	0	0.0110839	0.138089	FALSE
DENND4A	0	56	9	74	0	0.0110839	0.138089	FALSE
STAG1	0	56	9	74	0	0.0110839	0.138089	FALSE
SMARCC1	0	56	9	74	0	0.0110839	0.138089	FALSE
TAF1B	0	56	9	74	0	0.0110839	0.138089	FALSE
DHX9	0	56	9	74	0	0.0110839	0.138089	FALSE
WISP1	0	56	9	74	0	0.0110839	0.138089	FALSE
NPR3	0	56	9	74	0	0.0110839	0.138089	FALSE
XPO7	0	56	9	74	0	0.0110839	0.138089	FALSE
NRP1	0	56	9	74	0	0.0110839	0.138089	FALSE
DUOX2	0	56	9	74	0	0.0110839	0.138089	FALSE
TAP2	0	56	9	74	0	0.0110839	0.138089	FALSE
VEZT	0	56	9	74	0	0.0110839	0.138089	FALSE
STAU1	0	56	9	74	0	0.0110839	0.138089	FALSE
WDR81	0	56	9	74	0	0.0110839	0.138089	FALSE
ULK4	0	56	9	74	0	0.0110839	0.138089	FALSE
REST	0	56	9	74	0	0.0110839	0.138089	FALSE
EPHA6	0	56	9	74	0	0.0110839	0.138089	FALSE
SMARCC2	0	56	9	74	0	0.0110839	0.138089	FALSE
NYAP2	0	56	9	74	0	0.0110839	0.138089	FALSE
ZFP64	0	56	9	74	0	0.0110839	0.138089	FALSE
CRMP1	0	56	9	74	0	0.0110839	0.138089	FALSE
STRN	0	56	9	74	0	0.0110839	0.138089	FALSE
GAK	0	56	9	74	0	0.0110839	0.138089	FALSE
SH2B1	0	56	9	74	0	0.0110839	0.138089	FALSE
DLGAP4	0	56	9	74	0	0.0110839	0.138089	FALSE
SULF2	0	56	9	74	0	0.0110839	0.138089	FALSE
GNG12	0	56	9	74	0	0.0110839	0.138089	FALSE
ZNF804A	0	56	9	74	0	0.0110839	0.138089	FALSE
KIAA0196	0	56	9	74	0	0.0110839	0.138089	FALSE
SLC9A8	0	56	9	74	0	0.0110839	0.138089	FALSE
ZNF423	0	56	9	74	0	0.0110839	0.138089	FALSE
COL11A1	3	53	17	66	0.219756	0.0136813	0.169537	FALSE
UNC79	3	53	17	66	0.219756	0.0136813	0.169537	FALSE
NRXN1	3	53	17	66	0.219756	0.0136813	0.169537	FALSE
LAMA2	3	53	17	66	0.219756	0.0136813	0.169537	FALSE
DNAH8	3	53	17	66	0.219756	0.0136813	0.169537	FALSE
ZNF831	3	53	17	66	0.219756	0.0136813	0.169537	FALSE
RELN	3	53	17	66	0.219756	0.0136813	0.169537	FALSE
CSMD1	7	49	26	57	0.313187	0.0141024	0.174622	FALSE
CEP128	1	55	12	71	0.107576	0.0150227	0.176838	FALSE
RALGAPB	1	55	12	71	0.107576	0.0150227	0.176838	FALSE
FAM179B	1	55	12	71	0.107576	0.0150227	0.176838	FALSE
AXIN1	1	55	12	71	0.107576	0.0150227	0.176838	FALSE
CACNA1A	1	55	12	71	0.107576	0.0150227	0.176838	FALSE
PCDHA1	1	55	12	71	0.107576	0.0150227	0.176838	FALSE
ADAMTSL1	1	55	12	71	0.107576	0.0150227	0.176838	FALSE
A2M	1	55	12	71	0.107576	0.0150227	0.176838	FALSE
SLC12A7	1	55	12	71	0.107576	0.0150227	0.176838	FALSE
CSRNP3	1	55	12	71	0.107576	0.0150227	0.176838	FALSE
KIAA1919	1	55	12	71	0.107576	0.0150227	0.176838	FALSE
DICER1	1	55	12	71	0.107576	0.0150227	0.176838	FALSE
CNTNAP1	1	55	12	71	0.107576	0.0150227	0.176838	FALSE
ADCY1	1	55	12	71	0.107576	0.0150227	0.176838	FALSE
ZFR	1	55	12	71	0.107576	0.0150227	0.176838	FALSE
APPL1	1	55	12	71	0.107576	0.0150227	0.176838	FALSE
MYO18B	1	55	12	71	0.107576	0.0150227	0.176838	FALSE
SALL3	1	55	12	71	0.107576	0.0150227	0.176838	FALSE
ZNF43	1	55	12	71	0.107576	0.0150227	0.176838	FALSE
ANAPC1	1	55	12	71	0.107576	0.0150227	0.176838	FALSE
RTN3	1	55	12	71	0.107576	0.0150227	0.176838	FALSE
DOCK1	1	55	12	71	0.107576	0.0150227	0.176838	FALSE
TRIM46	1	55	12	71	0.107576	0.0150227	0.176838	FALSE
EIF4G3	1	55	12	71	0.107576	0.0150227	0.176838	FALSE
SSH2	1	55	12	71	0.107576	0.0150227	0.176838	FALSE
STAB2	1	55	12	71	0.107576	0.0150227	0.176838	FALSE
SIPA1L1	1	55	12	71	0.107576	0.0150227	0.176838	FALSE
JAK3	1	55	12	71	0.107576	0.0150227	0.176838	FALSE
SYNCRIP	1	55	12	71	0.107576	0.0150227	0.176838	FALSE
BCLAF1	1	55	12	71	0.107576	0.0150227	0.176838	FALSE
EVPL	1	55	12	71	0.107576	0.0150227	0.176838	FALSE
ABCA6	1	55	12	71	0.107576	0.0150227	0.176838	FALSE
CSF3R	1	55	12	71	0.107576	0.0150227	0.176838	FALSE
ATP7B	1	55	12	71	0.107576	0.0150227	0.176838	FALSE
MYO7A	1	55	12	71	0.107576	0.0150227	0.176838	FALSE
RP1L1	1	55	12	71	0.107576	0.0150227	0.176838	FALSE
ADAM28	1	55	12	71	0.107576	0.0150227	0.176838	FALSE
HGFAC	1	55	12	71	0.107576	0.0150227	0.176838	FALSE
HFM1	1	55	12	71	0.107576	0.0150227	0.176838	FALSE
MYLK	1	55	12	71	0.107576	0.0150227	0.176838	FALSE
CACNA1G	1	55	12	71	0.107576	0.0150227	0.176838	FALSE
PCDH7	1	55	12	71	0.107576	0.0150227	0.176838	FALSE
CTTNBP2	1	55	12	71	0.107576	0.0150227	0.176838	FALSE
TLN1	1	55	12	71	0.107576	0.0150227	0.176838	FALSE
CNOT1	1	55	12	71	0.107576	0.0150227	0.176838	FALSE
DLG3	1	55	12	71	0.107576	0.0150227	0.176838	FALSE
AQR	1	55	12	71	0.107576	0.0150227	0.176838	FALSE
PTPN13	1	55	12	71	0.107576	0.0150227	0.176838	FALSE
ZNF366	1	55	12	71	0.107576	0.0150227	0.176838	FALSE
NUP214	1	55	12	71	0.107576	0.0150227	0.176838	FALSE
SPG20	1	55	12	71	0.107576	0.0150227	0.176838	FALSE
KIF20B	1	55	12	71	0.107576	0.0150227	0.176838	FALSE
THSD1	1	55	12	71	0.107576	0.0150227	0.176838	FALSE
KIF16B	1	55	12	71	0.107576	0.0150227	0.176838	FALSE
PEG3	1	55	12	71	0.107576	0.0150227	0.176838	FALSE
MUC4	1	55	12	71	0.107576	0.0150227	0.176838	FALSE
CHD3	1	55	12	71	0.107576	0.0150227	0.176838	FALSE
TEX14	1	55	12	71	0.107576	0.0150227	0.176838	FALSE
ARHGAP17	1	55	12	71	0.107576	0.0150227	0.176838	FALSE
PRTG	1	55	12	71	0.107576	0.0150227	0.176838	FALSE
ABCA1	1	55	12	71	0.107576	0.0150227	0.176838	FALSE
HECW2	1	55	12	71	0.107576	0.0150227	0.176838	FALSE
NEURL4	1	55	12	71	0.107576	0.0150227	0.176838	FALSE
MAST2	1	55	12	71	0.107576	0.0150227	0.176838	FALSE
TRIM9	1	55	12	71	0.107576	0.0150227	0.176838	FALSE
PPP1R3A	1	55	12	71	0.107576	0.0150227	0.176838	FALSE
PLIN4	1	55	12	71	0.107576	0.0150227	0.176838	FALSE
ABCA4	1	55	12	71	0.107576	0.0150227	0.176838	FALSE
APC	5	51	22	61	0.271836	0.0150879	0.177477	FALSE
PKHD1L1	2	54	15	68	0.167901	0.0153828	0.180162	FALSE
CUL9	2	54	15	68	0.167901	0.0153828	0.180162	FALSE
CDH10	2	54	15	68	0.167901	0.0153828	0.180162	FALSE
GREB1	2	54	15	68	0.167901	0.0153828	0.180162	FALSE
EPB41L3	2	54	15	68	0.167901	0.0153828	0.180162	FALSE
RASA1	2	54	15	68	0.167901	0.0153828	0.180162	FALSE
ALK	2	54	14	69	0.18254	0.0159284	0.18429	FALSE
PAPPA2	2	54	14	69	0.18254	0.0159284	0.18429	FALSE
DLG5	2	54	14	69	0.18254	0.0159284	0.18429	FALSE
ASTN2	2	54	14	69	0.18254	0.0159284	0.18429	FALSE
MEGF6	2	54	14	69	0.18254	0.0159284	0.18429	FALSE
GOLGB1	2	54	14	69	0.18254	0.0159284	0.18429	FALSE
FIGN	2	54	14	69	0.18254	0.0159284	0.18429	FALSE
TRPA1	2	54	14	69	0.18254	0.0159284	0.18429	FALSE
ZAN	2	54	14	69	0.18254	0.0159284	0.18429	FALSE
KALRN	2	54	14	69	0.18254	0.0159284	0.18429	FALSE
FRAS1	2	54	14	69	0.18254	0.0159284	0.18429	FALSE
G2E3	2	54	14	69	0.18254	0.0159284	0.18429	FALSE
FRY	2	54	14	69	0.18254	0.0159284	0.18429	FALSE
SYCP1	2	54	14	69	0.18254	0.0159284	0.18429	FALSE
TSHZ3	2	54	14	69	0.18254	0.0159284	0.18429	FALSE
PCNT	2	54	14	69	0.18254	0.0159284	0.18429	FALSE
AKAP13	2	54	14	69	0.18254	0.0159284	0.18429	FALSE
TNKS	0	56	8	75	0	0.0213536	0.192645	FALSE
PIK3CB	0	56	8	75	0	0.0213536	0.192645	FALSE
PTPRN	0	56	8	75	0	0.0213536	0.192645	FALSE
AP3M2	0	56	8	75	0	0.0213536	0.192645	FALSE
ZFYVE16	0	56	8	75	0	0.0213536	0.192645	FALSE
CD4	0	56	8	75	0	0.0213536	0.192645	FALSE
FASTKD3	0	56	8	75	0	0.0213536	0.192645	FALSE
SSH1	0	56	8	75	0	0.0213536	0.192645	FALSE
UVSSA	0	56	8	75	0	0.0213536	0.192645	FALSE
FXR1	0	56	8	75	0	0.0213536	0.192645	FALSE
A2ML1	0	56	8	75	0	0.0213536	0.192645	FALSE
CNTN1	0	56	8	75	0	0.0213536	0.192645	FALSE
TMEM2	0	56	8	75	0	0.0213536	0.192645	FALSE
HIPK4	0	56	8	75	0	0.0213536	0.192645	FALSE
OSGIN2	0	56	8	75	0	0.0213536	0.192645	FALSE
GRM7	0	56	8	75	0	0.0213536	0.192645	FALSE
C7orf63	0	56	8	75	0	0.0213536	0.192645	FALSE
C4orf6	0	56	8	75	0	0.0213536	0.192645	FALSE
TCF7L2	0	56	8	75	0	0.0213536	0.192645	FALSE
TRPM6	0	56	8	75	0	0.0213536	0.192645	FALSE
ARHGAP29	0	56	8	75	0	0.0213536	0.192645	FALSE
TMEM132B	0	56	8	75	0	0.0213536	0.192645	FALSE
TGM6	0	56	8	75	0	0.0213536	0.192645	FALSE
VSIG10	0	56	8	75	0	0.0213536	0.192645	FALSE
CACHD1	0	56	8	75	0	0.0213536	0.192645	FALSE
RORB	0	56	8	75	0	0.0213536	0.192645	FALSE
VPS51	0	56	8	75	0	0.0213536	0.192645	FALSE
TLR8	0	56	8	75	0	0.0213536	0.192645	FALSE
ASB11	0	56	8	75	0	0.0213536	0.192645	FALSE
SHC1	0	56	8	75	0	0.0213536	0.192645	FALSE
ARHGEF5	0	56	8	75	0	0.0213536	0.192645	FALSE
SYT10	0	56	8	75	0	0.0213536	0.192645	FALSE
LIMK2	0	56	8	75	0	0.0213536	0.192645	FALSE
PARP4	0	56	8	75	0	0.0213536	0.192645	FALSE
OSBPL1A	0	56	8	75	0	0.0213536	0.192645	FALSE
SATB1	0	56	8	75	0	0.0213536	0.192645	FALSE
PRPF8	0	56	8	75	0	0.0213536	0.192645	FALSE
ITGA3	0	56	8	75	0	0.0213536	0.192645	FALSE
AAK1	0	56	8	75	0	0.0213536	0.192645	FALSE
NAB2	0	56	8	75	0	0.0213536	0.192645	FALSE
CACTIN	0	56	8	75	0	0.0213536	0.192645	FALSE
CDH13	0	56	8	75	0	0.0213536	0.192645	FALSE
PITPNM3	0	56	8	75	0	0.0213536	0.192645	FALSE
YTHDC1	0	56	8	75	0	0.0213536	0.192645	FALSE
ASTE1	0	56	8	75	0	0.0213536	0.192645	FALSE
MYOM3	0	56	8	75	0	0.0213536	0.192645	FALSE
XKR6	0	56	8	75	0	0.0213536	0.192645	FALSE
ATP8A2	0	56	8	75	0	0.0213536	0.192645	FALSE
KLHL8	0	56	8	75	0	0.0213536	0.192645	FALSE
FAM83H	0	56	8	75	0	0.0213536	0.192645	FALSE
IKBKB	0	56	8	75	0	0.0213536	0.192645	FALSE
OSBPL10	0	56	8	75	0	0.0213536	0.192645	FALSE
HERC5	0	56	8	75	0	0.0213536	0.192645	FALSE
AOC3	0	56	8	75	0	0.0213536	0.192645	FALSE
MARK4	0	56	8	75	0	0.0213536	0.192645	FALSE
WRN	0	56	8	75	0	0.0213536	0.192645	FALSE
ZNF618	0	56	8	75	0	0.0213536	0.192645	FALSE
RNF128	0	56	8	75	0	0.0213536	0.192645	FALSE
SIM1	0	56	8	75	0	0.0213536	0.192645	FALSE
SLC9C1	0	56	8	75	0	0.0213536	0.192645	FALSE
XAB2	0	56	8	75	0	0.0213536	0.192645	FALSE
ARHGEF4	0	56	8	75	0	0.0213536	0.192645	FALSE
LRRC37A3	0	56	8	75	0	0.0213536	0.192645	FALSE
TF	0	56	8	75	0	0.0213536	0.192645	FALSE
VIT	0	56	8	75	0	0.0213536	0.192645	FALSE
FAM73A	0	56	8	75	0	0.0213536	0.192645	FALSE
ITGA10	0	56	8	75	0	0.0213536	0.192645	FALSE
FAM83C	0	56	8	75	0	0.0213536	0.192645	FALSE
LRRCC1	0	56	8	75	0	0.0213536	0.192645	FALSE
CDC73	0	56	8	75	0	0.0213536	0.192645	FALSE
LIMCH1	0	56	8	75	0	0.0213536	0.192645	FALSE
BPIFB4	0	56	8	75	0	0.0213536	0.192645	FALSE
PIWIL2	0	56	8	75	0	0.0213536	0.192645	FALSE
IPO8	0	56	8	75	0	0.0213536	0.192645	FALSE
ITGAE	0	56	8	75	0	0.0213536	0.192645	FALSE
ZNF667	0	56	8	75	0	0.0213536	0.192645	FALSE
ALPK1	0	56	8	75	0	0.0213536	0.192645	FALSE
RAD51AP2	0	56	8	75	0	0.0213536	0.192645	FALSE
EXOC1	0	56	8	75	0	0.0213536	0.192645	FALSE
DHX35	0	56	8	75	0	0.0213536	0.192645	FALSE
RBM45	0	56	8	75	0	0.0213536	0.192645	FALSE
EEF2	0	56	8	75	0	0.0213536	0.192645	FALSE
THBS2	0	56	8	75	0	0.0213536	0.192645	FALSE
BAZ1A	0	56	8	75	0	0.0213536	0.192645	FALSE
NRROS	0	56	8	75	0	0.0213536	0.192645	FALSE
CHST6	0	56	8	75	0	0.0213536	0.192645	FALSE
LTN1	0	56	8	75	0	0.0213536	0.192645	FALSE
TERT	0	56	8	75	0	0.0213536	0.192645	FALSE
GPLD1	0	56	8	75	0	0.0213536	0.192645	FALSE
HNRNPUL1	0	56	8	75	0	0.0213536	0.192645	FALSE
GATA2	0	56	8	75	0	0.0213536	0.192645	FALSE
NEFM	0	56	8	75	0	0.0213536	0.192645	FALSE
PEX1	0	56	8	75	0	0.0213536	0.192645	FALSE
GRAMD4	0	56	8	75	0	0.0213536	0.192645	FALSE
TARS	0	56	8	75	0	0.0213536	0.192645	FALSE
C10orf68	0	56	8	75	0	0.0213536	0.192645	FALSE
TRIM26	0	56	8	75	0	0.0213536	0.192645	FALSE
KCNJ4	0	56	8	75	0	0.0213536	0.192645	FALSE
CSNK1E	0	56	8	75	0	0.0213536	0.192645	FALSE
MFSD6	0	56	8	75	0	0.0213536	0.192645	FALSE
ADAD1	0	56	8	75	0	0.0213536	0.192645	FALSE
TTLL4	0	56	8	75	0	0.0213536	0.192645	FALSE
SFSWAP	0	56	8	75	0	0.0213536	0.192645	FALSE
TFIP11	0	56	8	75	0	0.0213536	0.192645	FALSE
SEMA3A	0	56	8	75	0	0.0213536	0.192645	FALSE
CCT8L2	0	56	8	75	0	0.0213536	0.192645	FALSE
EEA1	0	56	8	75	0	0.0213536	0.192645	FALSE
CDK13	0	56	8	75	0	0.0213536	0.192645	FALSE
BTK	0	56	8	75	0	0.0213536	0.192645	FALSE
PDCD1	0	56	8	75	0	0.0213536	0.192645	FALSE
SWT1	0	56	8	75	0	0.0213536	0.192645	FALSE
NRDE2	0	56	8	75	0	0.0213536	0.192645	FALSE
ZNF335	0	56	8	75	0	0.0213536	0.192645	FALSE
KRT75	0	56	8	75	0	0.0213536	0.192645	FALSE
HCN3	0	56	8	75	0	0.0213536	0.192645	FALSE
MLH1	0	56	8	75	0	0.0213536	0.192645	FALSE
XPR1	0	56	8	75	0	0.0213536	0.192645	FALSE
PRDM1	0	56	8	75	0	0.0213536	0.192645	FALSE
THBS4	0	56	8	75	0	0.0213536	0.192645	FALSE
NAPEPLD	0	56	8	75	0	0.0213536	0.192645	FALSE
WBP1	0	56	8	75	0	0.0213536	0.192645	FALSE
HK2	0	56	8	75	0	0.0213536	0.192645	FALSE
LPIN3	0	56	8	75	0	0.0213536	0.192645	FALSE
SLCO4A1	0	56	8	75	0	0.0213536	0.192645	FALSE
DHX29	0	56	8	75	0	0.0213536	0.192645	FALSE
MASTL	0	56	8	75	0	0.0213536	0.192645	FALSE
PPP2R3B	0	56	8	75	0	0.0213536	0.192645	FALSE
PLB1	0	56	8	75	0	0.0213536	0.192645	FALSE
PCDHA9	0	56	8	75	0	0.0213536	0.192645	FALSE
ADAMTS19	0	56	8	75	0	0.0213536	0.192645	FALSE
ALS2CL	0	56	8	75	0	0.0213536	0.192645	FALSE
ZNF786	0	56	8	75	0	0.0213536	0.192645	FALSE
ILF3	0	56	8	75	0	0.0213536	0.192645	FALSE
TMC3	0	56	8	75	0	0.0213536	0.192645	FALSE
MBD2	0	56	8	75	0	0.0213536	0.192645	FALSE
SNRNP200	0	56	8	75	0	0.0213536	0.192645	FALSE
SLC12A6	0	56	8	75	0	0.0213536	0.192645	FALSE
ITSN2	0	56	8	75	0	0.0213536	0.192645	FALSE
NEK1	0	56	8	75	0	0.0213536	0.192645	FALSE
CPED1	0	56	8	75	0	0.0213536	0.192645	FALSE
NACC1	0	56	8	75	0	0.0213536	0.192645	FALSE
COL4A6	0	56	8	75	0	0.0213536	0.192645	FALSE
CLIP1	0	56	8	75	0	0.0213536	0.192645	FALSE
ABCC1	0	56	8	75	0	0.0213536	0.192645	FALSE
MTA1	0	56	8	75	0	0.0213536	0.192645	FALSE
CNTN5	0	56	8	75	0	0.0213536	0.192645	FALSE
KDM3B	0	56	8	75	0	0.0213536	0.192645	FALSE
KDM4A	0	56	8	75	0	0.0213536	0.192645	FALSE
MTR	0	56	8	75	0	0.0213536	0.192645	FALSE
UHRF1BP1L	0	56	8	75	0	0.0213536	0.192645	FALSE
OR14C36	0	56	8	75	0	0.0213536	0.192645	FALSE
ARHGAP21	0	56	8	75	0	0.0213536	0.192645	FALSE
AFF4	0	56	8	75	0	0.0213536	0.192645	FALSE
NAV1	0	56	8	75	0	0.0213536	0.192645	FALSE
ADAM23	0	56	8	75	0	0.0213536	0.192645	FALSE
BRD2	0	56	8	75	0	0.0213536	0.192645	FALSE
ATP10D	0	56	8	75	0	0.0213536	0.192645	FALSE
KIAA1468	0	56	8	75	0	0.0213536	0.192645	FALSE
PCDHA5	0	56	8	75	0	0.0213536	0.192645	FALSE
DAB2	0	56	8	75	0	0.0213536	0.192645	FALSE
KAL1	0	56	8	75	0	0.0213536	0.192645	FALSE
MCM2	0	56	8	75	0	0.0213536	0.192645	FALSE
SORCS2	0	56	8	75	0	0.0213536	0.192645	FALSE
ALCAM	0	56	8	75	0	0.0213536	0.192645	FALSE
SMARCB1	0	56	8	75	0	0.0213536	0.192645	FALSE
EXTL3	0	56	8	75	0	0.0213536	0.192645	FALSE
SGOL1	0	56	8	75	0	0.0213536	0.192645	FALSE
KIAA2026	0	56	8	75	0	0.0213536	0.192645	FALSE
U2SURP	0	56	8	75	0	0.0213536	0.192645	FALSE
ECE2	0	56	8	75	0	0.0213536	0.192645	FALSE
NUB1	0	56	8	75	0	0.0213536	0.192645	FALSE
NOSTRIN	0	56	8	75	0	0.0213536	0.192645	FALSE
OR2T4	0	56	8	75	0	0.0213536	0.192645	FALSE
MAATS1	0	56	8	75	0	0.0213536	0.192645	FALSE
DYRK1B	0	56	8	75	0	0.0213536	0.192645	FALSE
NCAM2	0	56	8	75	0	0.0213536	0.192645	FALSE
RNF111	0	56	8	75	0	0.0213536	0.192645	FALSE
PYROXD2	0	56	8	75	0	0.0213536	0.192645	FALSE
DRP2	0	56	8	75	0	0.0213536	0.192645	FALSE
SLC4A1	0	56	8	75	0	0.0213536	0.192645	FALSE
MLL2	0	56	8	75	0	0.0213536	0.192645	FALSE
GUCY2C	0	56	8	75	0	0.0213536	0.192645	FALSE
FAM13C	0	56	8	75	0	0.0213536	0.192645	FALSE
PCDHB1	0	56	8	75	0	0.0213536	0.192645	FALSE
EXT1	0	56	8	75	0	0.0213536	0.192645	FALSE
DMTN	0	56	8	75	0	0.0213536	0.192645	FALSE
KIAA0586	0	56	8	75	0	0.0213536	0.192645	FALSE
EIF3A	0	56	8	75	0	0.0213536	0.192645	FALSE
FKBP10	0	56	8	75	0	0.0213536	0.192645	FALSE
TAS2R50	0	56	8	75	0	0.0213536	0.192645	FALSE
ESPL1	0	56	8	75	0	0.0213536	0.192645	FALSE
ERN2	0	56	8	75	0	0.0213536	0.192645	FALSE
EPRS	0	56	8	75	0	0.0213536	0.192645	FALSE
EPHB4	0	56	8	75	0	0.0213536	0.192645	FALSE
KIF9	0	56	8	75	0	0.0213536	0.192645	FALSE
GMIP	0	56	8	75	0	0.0213536	0.192645	FALSE
NEO1	0	56	8	75	0	0.0213536	0.192645	FALSE
TRIM37	0	56	8	75	0	0.0213536	0.192645	FALSE
JPH2	0	56	8	75	0	0.0213536	0.192645	FALSE
ZMYM5	0	56	8	75	0	0.0213536	0.192645	FALSE
HIPK3	0	56	8	75	0	0.0213536	0.192645	FALSE
SUGP2	0	56	8	75	0	0.0213536	0.192645	FALSE
ZBED4	0	56	8	75	0	0.0213536	0.192645	FALSE
EIF2AK1	0	56	8	75	0	0.0213536	0.192645	FALSE
PIK3R4	0	56	8	75	0	0.0213536	0.192645	FALSE
PCDHGA1	0	56	8	75	0	0.0213536	0.192645	FALSE
BZRAP1	0	56	8	75	0	0.0213536	0.192645	FALSE
PLXND1	0	56	8	75	0	0.0213536	0.192645	FALSE
ARAP1	0	56	8	75	0	0.0213536	0.192645	FALSE
GOT1L1	0	56	8	75	0	0.0213536	0.192645	FALSE
CPVL	0	56	8	75	0	0.0213536	0.192645	FALSE
KBTBD2	0	56	8	75	0	0.0213536	0.192645	FALSE
POLM	0	56	8	75	0	0.0213536	0.192645	FALSE
CRIPAK	0	56	8	75	0	0.0213536	0.192645	FALSE
LMTK3	0	56	8	75	0	0.0213536	0.192645	FALSE
GON4L	0	56	8	75	0	0.0213536	0.192645	FALSE
POT1	0	56	8	75	0	0.0213536	0.192645	FALSE
KDM5B	0	56	8	75	0	0.0213536	0.192645	FALSE
PPFIA4	0	56	8	75	0	0.0213536	0.192645	FALSE
NEUROD1	0	56	8	75	0	0.0213536	0.192645	FALSE
PRDM14	0	56	8	75	0	0.0213536	0.192645	FALSE
PRICKLE1	0	56	8	75	0	0.0213536	0.192645	FALSE
FER	0	56	8	75	0	0.0213536	0.192645	FALSE
PLK4	0	56	8	75	0	0.0213536	0.192645	FALSE
PLCD3	0	56	8	75	0	0.0213536	0.192645	FALSE
ZNF711	0	56	8	75	0	0.0213536	0.192645	FALSE
DHX37	0	56	8	75	0	0.0213536	0.192645	FALSE
SEMA3E	0	56	8	75	0	0.0213536	0.192645	FALSE
GTF2IRD1	0	56	8	75	0	0.0213536	0.192645	FALSE
SEZ6	0	56	8	75	0	0.0213536	0.192645	FALSE
UBBP4	0	56	8	75	0	0.0213536	0.192645	FALSE
DCAF5	0	56	8	75	0	0.0213536	0.192645	FALSE
PDZD4	0	56	8	75	0	0.0213536	0.192645	FALSE
EXOC2	0	56	8	75	0	0.0213536	0.192645	FALSE
FOXP1	0	56	8	75	0	0.0213536	0.192645	FALSE
PHF12	0	56	8	75	0	0.0213536	0.192645	FALSE
CYP26A1	0	56	8	75	0	0.0213536	0.192645	FALSE
RFX2	0	56	8	75	0	0.0213536	0.192645	FALSE
SENP3	0	56	8	75	0	0.0213536	0.192645	FALSE
CYFIP1	0	56	8	75	0	0.0213536	0.192645	FALSE
KCNT1	0	56	8	75	0	0.0213536	0.192645	FALSE
RAB40B	0	56	8	75	0	0.0213536	0.192645	FALSE
KIF18B	0	56	8	75	0	0.0213536	0.192645	FALSE
ZFC3H1	0	56	8	75	0	0.0213536	0.192645	FALSE
GBE1	0	56	8	75	0	0.0213536	0.192645	FALSE
FAM129B	0	56	8	75	0	0.0213536	0.192645	FALSE
AVPR2	0	56	8	75	0	0.0213536	0.192645	FALSE
TIMELESS	0	56	8	75	0	0.0213536	0.192645	FALSE
PIK3AP1	0	56	8	75	0	0.0213536	0.192645	FALSE
PKN2	0	56	8	75	0	0.0213536	0.192645	FALSE
OR4M2	0	56	8	75	0	0.0213536	0.192645	FALSE
THOC2	0	56	8	75	0	0.0213536	0.192645	FALSE
RPGRIP1L	0	56	8	75	0	0.0213536	0.192645	FALSE
RBM47	0	56	8	75	0	0.0213536	0.192645	FALSE
B4GALNT1	0	56	8	75	0	0.0213536	0.192645	FALSE
PCDH8	0	56	8	75	0	0.0213536	0.192645	FALSE
B3GALTL	0	56	8	75	0	0.0213536	0.192645	FALSE
PRR14L	0	56	8	75	0	0.0213536	0.192645	FALSE
CRAT	0	56	8	75	0	0.0213536	0.192645	FALSE
PKN3	0	56	8	75	0	0.0213536	0.192645	FALSE
EDC4	0	56	8	75	0	0.0213536	0.192645	FALSE
KIRREL	0	56	8	75	0	0.0213536	0.192645	FALSE
ADAMTS13	0	56	8	75	0	0.0213536	0.192645	FALSE
VAV2	0	56	8	75	0	0.0213536	0.192645	FALSE
PMPCA	0	56	8	75	0	0.0213536	0.192645	FALSE
RANBP6	0	56	8	75	0	0.0213536	0.192645	FALSE
IL7R	0	56	8	75	0	0.0213536	0.192645	FALSE
IGHMBP2	0	56	8	75	0	0.0213536	0.192645	FALSE
ITGB1	0	56	8	75	0	0.0213536	0.192645	FALSE
FES	0	56	8	75	0	0.0213536	0.192645	FALSE
ITIH4	0	56	8	75	0	0.0213536	0.192645	FALSE
CTSC	0	56	8	75	0	0.0213536	0.192645	FALSE
ISM2	0	56	8	75	0	0.0213536	0.192645	FALSE
PCCA	0	56	8	75	0	0.0213536	0.192645	FALSE
HSPA4L	0	56	8	75	0	0.0213536	0.192645	FALSE
ZP2	0	56	8	75	0	0.0213536	0.192645	FALSE
KCNG2	0	56	8	75	0	0.0213536	0.192645	FALSE
KCNV1	0	56	8	75	0	0.0213536	0.192645	FALSE
FOCAD	0	56	8	75	0	0.0213536	0.192645	FALSE
RPS6KC1	0	56	8	75	0	0.0213536	0.192645	FALSE
HAUS6	0	56	8	75	0	0.0213536	0.192645	FALSE
SLC16A12	0	56	8	75	0	0.0213536	0.192645	FALSE
NCAPG2	0	56	8	75	0	0.0213536	0.192645	FALSE
TMEM39A	0	56	8	75	0	0.0213536	0.192645	FALSE
RAVER1	0	56	8	75	0	0.0213536	0.192645	FALSE
C6orf165	0	56	8	75	0	0.0213536	0.192645	FALSE
SLC22A6	0	56	8	75	0	0.0213536	0.192645	FALSE
U2AF2	0	56	8	75	0	0.0213536	0.192645	FALSE
EBF3	0	56	8	75	0	0.0213536	0.192645	FALSE
MMRN2	0	56	8	75	0	0.0213536	0.192645	FALSE
DRG2	0	56	8	75	0	0.0213536	0.192645	FALSE
IGSF3	0	56	8	75	0	0.0213536	0.192645	FALSE
FBXO18	0	56	8	75	0	0.0213536	0.192645	FALSE
FBXO11	0	56	8	75	0	0.0213536	0.192645	FALSE
SMPD4	0	56	8	75	0	0.0213536	0.192645	FALSE
KBTBD6	0	56	8	75	0	0.0213536	0.192645	FALSE
FAR2	0	56	8	75	0	0.0213536	0.192645	FALSE
ZNF574	0	56	8	75	0	0.0213536	0.192645	FALSE
IPO5	0	56	8	75	0	0.0213536	0.192645	FALSE
AP1G2	0	56	8	75	0	0.0213536	0.192645	FALSE
TSPYL5	0	56	8	75	0	0.0213536	0.192645	FALSE
LRRC41	0	56	8	75	0	0.0213536	0.192645	FALSE
FTSJ3	0	56	8	75	0	0.0213536	0.192645	FALSE
KCNC1	0	56	8	75	0	0.0213536	0.192645	FALSE
GLYR1	0	56	8	75	0	0.0213536	0.192645	FALSE
INTS8	0	56	8	75	0	0.0213536	0.192645	FALSE
MAG	0	56	8	75	0	0.0213536	0.192645	FALSE
FXR2	0	56	8	75	0	0.0213536	0.192645	FALSE
IQSEC2	0	56	8	75	0	0.0213536	0.192645	FALSE
GIMAP8	0	56	8	75	0	0.0213536	0.192645	FALSE
FGD1	0	56	8	75	0	0.0213536	0.192645	FALSE
PLCB3	0	56	8	75	0	0.0213536	0.192645	FALSE
PIAS2	0	56	8	75	0	0.0213536	0.192645	FALSE
ZNF506	0	56	8	75	0	0.0213536	0.192645	FALSE
GGA3	0	56	8	75	0	0.0213536	0.192645	FALSE
MAN2C1	0	56	8	75	0	0.0213536	0.192645	FALSE
MAP3K5	0	56	8	75	0	0.0213536	0.192645	FALSE
NRD1	0	56	8	75	0	0.0213536	0.192645	FALSE
BMP1	0	56	8	75	0	0.0213536	0.192645	FALSE
SHROOM2	0	56	8	75	0	0.0213536	0.192645	FALSE
ZFYVE26	0	56	8	75	0	0.0213536	0.192645	FALSE
TM6SF1	0	56	8	75	0	0.0213536	0.192645	FALSE
LILRB5	0	56	8	75	0	0.0213536	0.192645	FALSE
CNTNAP4	0	56	8	75	0	0.0213536	0.192645	FALSE
ABLIM1	0	56	8	75	0	0.0213536	0.192645	FALSE
CCDC151	0	56	8	75	0	0.0213536	0.192645	FALSE
HELQ	0	56	8	75	0	0.0213536	0.192645	FALSE
CUL7	0	56	8	75	0	0.0213536	0.192645	FALSE
EPHA8	0	56	8	75	0	0.0213536	0.192645	FALSE
ZNF438	0	56	8	75	0	0.0213536	0.192645	FALSE
KCNA6	0	56	8	75	0	0.0213536	0.192645	FALSE
NPHP3	0	56	8	75	0	0.0213536	0.192645	FALSE
DNAJC1	0	56	8	75	0	0.0213536	0.192645	FALSE
SNAI2	0	56	8	75	0	0.0213536	0.192645	FALSE
CEP57	0	56	8	75	0	0.0213536	0.192645	FALSE
ADAMTS1	0	56	8	75	0	0.0213536	0.192645	FALSE
ARV1	0	56	8	75	0	0.0213536	0.192645	FALSE
ZC3H6	0	56	8	75	0	0.0213536	0.192645	FALSE
CEP192	0	56	8	75	0	0.0213536	0.192645	FALSE
SF3B3	0	56	8	75	0	0.0213536	0.192645	FALSE
ZRANB3	0	56	8	75	0	0.0213536	0.192645	FALSE
MAN2B1	0	56	8	75	0	0.0213536	0.192645	FALSE
RALGDS	0	56	8	75	0	0.0213536	0.192645	FALSE
CLCN4	0	56	8	75	0	0.0213536	0.192645	FALSE
SCARA5	0	56	8	75	0	0.0213536	0.192645	FALSE
ASTN1	0	56	8	75	0	0.0213536	0.192645	FALSE
ST8SIA6	0	56	8	75	0	0.0213536	0.192645	FALSE
RLF	0	56	8	75	0	0.0213536	0.192645	FALSE
SLIT1	0	56	8	75	0	0.0213536	0.192645	FALSE
SLC27A3	0	56	8	75	0	0.0213536	0.192645	FALSE
RPGRIP1	0	56	8	75	0	0.0213536	0.192645	FALSE
CNTRL	0	56	8	75	0	0.0213536	0.192645	FALSE
BACH2	0	56	8	75	0	0.0213536	0.192645	FALSE
EFHC1	0	56	8	75	0	0.0213536	0.192645	FALSE
BRPF1	0	56	8	75	0	0.0213536	0.192645	FALSE
SAFB2	0	56	8	75	0	0.0213536	0.192645	FALSE
FBXO21	0	56	8	75	0	0.0213536	0.192645	FALSE
CHRD	0	56	8	75	0	0.0213536	0.192645	FALSE
ANKRD34A	0	56	8	75	0	0.0213536	0.192645	FALSE
C6orf118	0	56	8	75	0	0.0213536	0.192645	FALSE
BOC	0	56	8	75	0	0.0213536	0.192645	FALSE
ANKRD50	0	56	8	75	0	0.0213536	0.192645	FALSE
RNF6	0	56	8	75	0	0.0213536	0.192645	FALSE
C6orf89	0	56	8	75	0	0.0213536	0.192645	FALSE
BUB1B	0	56	8	75	0	0.0213536	0.192645	FALSE
DVL3	0	56	8	75	0	0.0213536	0.192645	FALSE
PUS7	0	56	8	75	0	0.0213536	0.192645	FALSE
ATXN1	0	56	8	75	0	0.0213536	0.192645	FALSE
CDHR1	0	56	8	75	0	0.0213536	0.192645	FALSE
TTLL5	0	56	8	75	0	0.0213536	0.192645	FALSE
PHLDB1	0	56	8	75	0	0.0213536	0.192645	FALSE
BRWD3	0	56	8	75	0	0.0213536	0.192645	FALSE
CECR1	0	56	8	75	0	0.0213536	0.192645	FALSE
SV2A	0	56	8	75	0	0.0213536	0.192645	FALSE
COG6	0	56	8	75	0	0.0213536	0.192645	FALSE
TARBP1	0	56	8	75	0	0.0213536	0.192645	FALSE
TRIP10	0	56	8	75	0	0.0213536	0.192645	FALSE
HELLS	0	56	8	75	0	0.0213536	0.192645	FALSE
VARS2	0	56	8	75	0	0.0213536	0.192645	FALSE
GANAB	0	56	8	75	0	0.0213536	0.192645	FALSE
CNGB1	0	56	8	75	0	0.0213536	0.192645	FALSE
MARCKS	0	56	8	75	0	0.0213536	0.192645	FALSE
NEDD9	0	56	8	75	0	0.0213536	0.192645	FALSE
MAP9	0	56	8	75	0	0.0213536	0.192645	FALSE
MED25	0	56	8	75	0	0.0213536	0.192645	FALSE
SIGLEC1	0	56	8	75	0	0.0213536	0.192645	FALSE
PTCHD4	0	56	8	75	0	0.0213536	0.192645	FALSE
C10orf88	0	56	8	75	0	0.0213536	0.192645	FALSE
SLC12A5	0	56	8	75	0	0.0213536	0.192645	FALSE
MMP10	0	56	8	75	0	0.0213536	0.192645	FALSE
DOCK9	0	56	8	75	0	0.0213536	0.192645	FALSE
OR5B12	0	56	8	75	0	0.0213536	0.192645	FALSE
BEST3	0	56	8	75	0	0.0213536	0.192645	FALSE
KIF17	0	56	8	75	0	0.0213536	0.192645	FALSE
FBXO46	0	56	8	75	0	0.0213536	0.192645	FALSE
CCDC141	0	56	8	75	0	0.0213536	0.192645	FALSE
EPHB1	3	53	16	67	0.237028	0.022912	0.206131	FALSE
AR	3	53	16	67	0.237028	0.022912	0.206131	FALSE
DIDO1	3	53	16	67	0.237028	0.022912	0.206131	FALSE
DMD	3	53	16	67	0.237028	0.022912	0.206131	FALSE
LRP2	3	53	16	67	0.237028	0.022912	0.206131	FALSE
ERBB2	5	51	20	63	0.308824	0.0250725	0.225444	FALSE
LAMA3	1	55	11	72	0.119008	0.0274781	0.236457	FALSE
TULP4	2	54	13	70	0.19943	0.026765	0.236457	FALSE
KSR2	1	55	11	72	0.119008	0.0274781	0.236457	FALSE
NCKAP5L	1	55	11	72	0.119008	0.0274781	0.236457	FALSE
AFF2	1	55	11	72	0.119008	0.0274781	0.236457	FALSE
AMOTL2	1	55	11	72	0.119008	0.0274781	0.236457	FALSE
SLC12A9	1	55	11	72	0.119008	0.0274781	0.236457	FALSE
COL14A1	1	55	11	72	0.119008	0.0274781	0.236457	FALSE
ZNF835	1	55	11	72	0.119008	0.0274781	0.236457	FALSE
MLLT4	2	54	13	70	0.19943	0.026765	0.236457	FALSE
C5	1	55	11	72	0.119008	0.0274781	0.236457	FALSE
ZNFX1	1	55	11	72	0.119008	0.0274781	0.236457	FALSE
FMN2	2	54	13	70	0.19943	0.026765	0.236457	FALSE
SRRT	1	55	11	72	0.119008	0.0274781	0.236457	FALSE
ARHGEF17	1	55	11	72	0.119008	0.0274781	0.236457	FALSE
PTPRU	1	55	11	72	0.119008	0.0274781	0.236457	FALSE
GRM2	1	55	11	72	0.119008	0.0274781	0.236457	FALSE
SDHA	1	55	11	72	0.119008	0.0274781	0.236457	FALSE
ATP2B2	1	55	11	72	0.119008	0.0274781	0.236457	FALSE
ROS1	1	55	11	72	0.119008	0.0274781	0.236457	FALSE
DPYD	2	54	13	70	0.19943	0.026765	0.236457	FALSE
ADAMTS14	1	55	11	72	0.119008	0.0274781	0.236457	FALSE
SCN10A	2	54	13	70	0.19943	0.026765	0.236457	FALSE
CACNA1I	1	55	11	72	0.119008	0.0274781	0.236457	FALSE
NOTCH4	2	54	13	70	0.19943	0.026765	0.236457	FALSE
INO80	1	55	11	72	0.119008	0.0274781	0.236457	FALSE
TOPBP1	1	55	11	72	0.119008	0.0274781	0.236457	FALSE
PROX1	1	55	11	72	0.119008	0.0274781	0.236457	FALSE
PAN2	1	55	11	72	0.119008	0.0274781	0.236457	FALSE
CACNA1S	2	54	13	70	0.19943	0.026765	0.236457	FALSE
UNC5C	1	55	11	72	0.119008	0.0274781	0.236457	FALSE
WHSC1L1	1	55	11	72	0.119008	0.0274781	0.236457	FALSE
NR2C2	1	55	11	72	0.119008	0.0274781	0.236457	FALSE
NRXN2	2	54	13	70	0.19943	0.026765	0.236457	FALSE
TEK	1	55	11	72	0.119008	0.0274781	0.236457	FALSE
CCDC171	1	55	11	72	0.119008	0.0274781	0.236457	FALSE
SETBP1	2	54	13	70	0.19943	0.026765	0.236457	FALSE
MYH14	1	55	11	72	0.119008	0.0274781	0.236457	FALSE
KDM4B	1	55	11	72	0.119008	0.0274781	0.236457	FALSE
UNC13A	1	55	11	72	0.119008	0.0274781	0.236457	FALSE
XRN1	1	55	11	72	0.119008	0.0274781	0.236457	FALSE
TENM4	2	54	13	70	0.19943	0.026765	0.236457	FALSE
NINL	1	55	11	72	0.119008	0.0274781	0.236457	FALSE
CDH20	1	55	11	72	0.119008	0.0274781	0.236457	FALSE
TPTE	1	55	11	72	0.119008	0.0274781	0.236457	FALSE
SPTBN1	1	55	11	72	0.119008	0.0274781	0.236457	FALSE
BRCA1	1	55	11	72	0.119008	0.0274781	0.236457	FALSE
MSH2	1	55	11	72	0.119008	0.0274781	0.236457	FALSE
VPS18	1	55	11	72	0.119008	0.0274781	0.236457	FALSE
QSER1	1	55	11	72	0.119008	0.0274781	0.236457	FALSE
IQGAP3	1	55	11	72	0.119008	0.0274781	0.236457	FALSE
SMARCA2	1	55	11	72	0.119008	0.0274781	0.236457	FALSE
DLG2	1	55	11	72	0.119008	0.0274781	0.236457	FALSE
ROCK1	1	55	11	72	0.119008	0.0274781	0.236457	FALSE
DAB2IP	1	55	11	72	0.119008	0.0274781	0.236457	FALSE
PAX6	1	55	11	72	0.119008	0.0274781	0.236457	FALSE
FGD3	1	55	11	72	0.119008	0.0274781	0.236457	FALSE
KAT6B	1	55	11	72	0.119008	0.0274781	0.236457	FALSE
DENND4B	2	54	13	70	0.19943	0.026765	0.236457	FALSE
COL1A2	1	55	11	72	0.119008	0.0274781	0.236457	FALSE
SPAG17	2	54	13	70	0.19943	0.026765	0.236457	FALSE
TENM1	2	54	13	70	0.19943	0.026765	0.236457	FALSE
KCNH8	1	55	11	72	0.119008	0.0274781	0.236457	FALSE
FILIP1	1	55	11	72	0.119008	0.0274781	0.236457	FALSE
B4GALNT4	1	55	11	72	0.119008	0.0274781	0.236457	FALSE
ADAMTS16	2	54	13	70	0.19943	0.026765	0.236457	FALSE
PARD3B	2	54	13	70	0.19943	0.026765	0.236457	FALSE
DPP6	1	55	11	72	0.119008	0.0274781	0.236457	FALSE
SLIT2	2	54	13	70	0.19943	0.026765	0.236457	FALSE
NLGN3	1	55	11	72	0.119008	0.0274781	0.236457	FALSE
ATG2B	1	55	11	72	0.119008	0.0274781	0.236457	FALSE
USP19	1	55	11	72	0.119008	0.0274781	0.236457	FALSE
MIA3	2	54	13	70	0.19943	0.026765	0.236457	FALSE
KIF1B	1	55	11	72	0.119008	0.0274781	0.236457	FALSE
HLA-A	1	55	11	72	0.119008	0.0274781	0.236457	FALSE
KIDINS220	1	55	11	72	0.119008	0.0274781	0.236457	FALSE
FZD10	1	55	11	72	0.119008	0.0274781	0.236457	FALSE
PCDHA3	1	55	11	72	0.119008	0.0274781	0.236457	FALSE
PPL	1	55	11	72	0.119008	0.0274781	0.236457	FALSE
DCLK1	2	54	13	70	0.19943	0.026765	0.236457	FALSE
DLGAP2	1	55	11	72	0.119008	0.0274781	0.236457	FALSE
HYDIN	4	52	18	65	0.277778	0.031313	0.269315	FALSE
GALR2	0	56	7	76	0	0.0414898	0.273802	FALSE
HIST1H1A	0	56	7	76	0	0.0414898	0.273802	FALSE
NHS	0	56	7	76	0	0.0414898	0.273802	FALSE
EPC2	0	56	7	76	0	0.0414898	0.273802	FALSE
AKT2	0	56	7	76	0	0.0414898	0.273802	FALSE
KMO	0	56	7	76	0	0.0414898	0.273802	FALSE
RPS6KA2	0	56	7	76	0	0.0414898	0.273802	FALSE
ZNF473	0	56	7	76	0	0.0414898	0.273802	FALSE
GPS1	0	56	7	76	0	0.0414898	0.273802	FALSE
LGI3	0	56	7	76	0	0.0414898	0.273802	FALSE
MOS	0	56	7	76	0	0.0414898	0.273802	FALSE
RARRES3	0	56	7	76	0	0.0414898	0.273802	FALSE
ANGPT1	0	56	7	76	0	0.0414898	0.273802	FALSE
THOC1	0	56	7	76	0	0.0414898	0.273802	FALSE
KIF7	0	56	7	76	0	0.0414898	0.273802	FALSE
OR2G6	0	56	7	76	0	0.0414898	0.273802	FALSE
ZNF791	0	56	7	76	0	0.0414898	0.273802	FALSE
ADAMTS8	0	56	7	76	0	0.0414898	0.273802	FALSE
TMEM175	0	56	7	76	0	0.0414898	0.273802	FALSE
SF3B4	0	56	7	76	0	0.0414898	0.273802	FALSE
ADAMTS7	0	56	7	76	0	0.0414898	0.273802	FALSE
RPRD2	0	56	7	76	0	0.0414898	0.273802	FALSE
APOA4	0	56	7	76	0	0.0414898	0.273802	FALSE
LONRF1	0	56	7	76	0	0.0414898	0.273802	FALSE
ADARB1	0	56	7	76	0	0.0414898	0.273802	FALSE
KIF6	0	56	7	76	0	0.0414898	0.273802	FALSE
GUF1	0	56	7	76	0	0.0414898	0.273802	FALSE
KIAA0754	0	56	7	76	0	0.0414898	0.273802	FALSE
CCDC180	0	56	7	76	0	0.0414898	0.273802	FALSE
SMOX	0	56	7	76	0	0.0414898	0.273802	FALSE
CYP24A1	0	56	7	76	0	0.0414898	0.273802	FALSE
RNF113B	0	56	7	76	0	0.0414898	0.273802	FALSE
C6	0	56	7	76	0	0.0414898	0.273802	FALSE
GABBR2	0	56	7	76	0	0.0414898	0.273802	FALSE
UGGT2	0	56	7	76	0	0.0414898	0.273802	FALSE
LINGO4	0	56	7	76	0	0.0414898	0.273802	FALSE
AMPD2	0	56	7	76	0	0.0414898	0.273802	FALSE
USP51	0	56	7	76	0	0.0414898	0.273802	FALSE
CDH23	3	53	15	68	0.256604	0.0381012	0.273802	FALSE
THEMIS	0	56	7	76	0	0.0414898	0.273802	FALSE
CNGA2	0	56	7	76	0	0.0414898	0.273802	FALSE
FDPS	0	56	7	76	0	0.0414898	0.273802	FALSE
KIF3C	0	56	7	76	0	0.0414898	0.273802	FALSE
TESK1	0	56	7	76	0	0.0414898	0.273802	FALSE
HOXA3	0	56	7	76	0	0.0414898	0.273802	FALSE
NPR1	0	56	7	76	0	0.0414898	0.273802	FALSE
DDX54	0	56	7	76	0	0.0414898	0.273802	FALSE
KCNH2	0	56	7	76	0	0.0414898	0.273802	FALSE
SLC24A2	0	56	7	76	0	0.0414898	0.273802	FALSE
STAMBPL1	0	56	7	76	0	0.0414898	0.273802	FALSE
FAM118A	0	56	7	76	0	0.0414898	0.273802	FALSE
SLC35A4	0	56	7	76	0	0.0414898	0.273802	FALSE
ZHX3	0	56	7	76	0	0.0414898	0.273802	FALSE
RMDN2	0	56	7	76	0	0.0414898	0.273802	FALSE
NDST1	0	56	7	76	0	0.0414898	0.273802	FALSE
EGR1	0	56	7	76	0	0.0414898	0.273802	FALSE
SH3PXD2B	0	56	7	76	0	0.0414898	0.273802	FALSE
KL	0	56	7	76	0	0.0414898	0.273802	FALSE
KIF27	0	56	7	76	0	0.0414898	0.273802	FALSE
SLC39A3	0	56	7	76	0	0.0414898	0.273802	FALSE
PLEKHM1	0	56	7	76	0	0.0414898	0.273802	FALSE
EPS8	0	56	7	76	0	0.0414898	0.273802	FALSE
SLC24A3	0	56	7	76	0	0.0414898	0.273802	FALSE
ZNF133	0	56	7	76	0	0.0414898	0.273802	FALSE
NCOA3	0	56	7	76	0	0.0414898	0.273802	FALSE
ICA1	0	56	7	76	0	0.0414898	0.273802	FALSE
TRAP1	0	56	7	76	0	0.0414898	0.273802	FALSE
ZNF746	0	56	7	76	0	0.0414898	0.273802	FALSE
PDIA5	0	56	7	76	0	0.0414898	0.273802	FALSE
TCHP	0	56	7	76	0	0.0414898	0.273802	FALSE
ZNF268	0	56	7	76	0	0.0414898	0.273802	FALSE
RC3H2	0	56	7	76	0	0.0414898	0.273802	FALSE
NOVA1	0	56	7	76	0	0.0414898	0.273802	FALSE
BSG	0	56	7	76	0	0.0414898	0.273802	FALSE
PALM2-AKAP2	0	56	7	76	0	0.0414898	0.273802	FALSE
ERC2	0	56	7	76	0	0.0414898	0.273802	FALSE
ATP6V1C2	0	56	7	76	0	0.0414898	0.273802	FALSE
TCF3	0	56	7	76	0	0.0414898	0.273802	FALSE
ANKFN1	0	56	7	76	0	0.0414898	0.273802	FALSE
MECOM	0	56	7	76	0	0.0414898	0.273802	FALSE
ESRP2	0	56	7	76	0	0.0414898	0.273802	FALSE
USP22	0	56	7	76	0	0.0414898	0.273802	FALSE
SPOCD1	0	56	7	76	0	0.0414898	0.273802	FALSE
BCL6	0	56	7	76	0	0.0414898	0.273802	FALSE
EXOC3L1	0	56	7	76	0	0.0414898	0.273802	FALSE
C7orf50	0	56	7	76	0	0.0414898	0.273802	FALSE
KCNJ14	0	56	7	76	0	0.0414898	0.273802	FALSE
FAM9A	0	56	7	76	0	0.0414898	0.273802	FALSE
BCAS1	0	56	7	76	0	0.0414898	0.273802	FALSE
NRF1	0	56	7	76	0	0.0414898	0.273802	FALSE
CHRNA6	0	56	7	76	0	0.0414898	0.273802	FALSE
TJP3	0	56	7	76	0	0.0414898	0.273802	FALSE
CNTN6	3	53	15	68	0.256604	0.0381012	0.273802	FALSE
INPP4A	0	56	7	76	0	0.0414898	0.273802	FALSE
KIAA1586	0	56	7	76	0	0.0414898	0.273802	FALSE
BICC1	0	56	7	76	0	0.0414898	0.273802	FALSE
WASL	0	56	7	76	0	0.0414898	0.273802	FALSE
UBTF	0	56	7	76	0	0.0414898	0.273802	FALSE
COBL	0	56	7	76	0	0.0414898	0.273802	FALSE
SYNJ1	0	56	7	76	0	0.0414898	0.273802	FALSE
HSF4	0	56	7	76	0	0.0414898	0.273802	FALSE
RIMKLB	0	56	7	76	0	0.0414898	0.273802	FALSE
CEP135	0	56	7	76	0	0.0414898	0.273802	FALSE
UGDH	0	56	7	76	0	0.0414898	0.273802	FALSE
MCEE	0	56	7	76	0	0.0414898	0.273802	FALSE
TRAF7	0	56	7	76	0	0.0414898	0.273802	FALSE
WDR35	0	56	7	76	0	0.0414898	0.273802	FALSE
DENND2A	0	56	7	76	0	0.0414898	0.273802	FALSE
PPP1R13L	0	56	7	76	0	0.0414898	0.273802	FALSE
RAP1GAP	0	56	7	76	0	0.0414898	0.273802	FALSE
FSCN3	0	56	7	76	0	0.0414898	0.273802	FALSE
LRRN2	0	56	7	76	0	0.0414898	0.273802	FALSE
ITIH1	0	56	7	76	0	0.0414898	0.273802	FALSE
[truncated: 14,222 more rows]
