# Supplementary material for: Mutations in CREBBP and EP300 HAT and Bromo Domains Drive Hypermutation and Predict Survival in GI Cancers Treated with Immunotherapy
Source: Biomedicines. 2025 Oct 23;13(11):2592. doi: 10.3390/biomedicines13112592 (PMC12650065; doi:10.3390/biomedicines13112592)
Supplement: Supplementary file 1 [file biomedicines-13-02592-s001.zip › Supplementary_6.xlsx]

## Sheet: Лист1
Gene	MannWhitney_U	MannWhitney_p	Welch_t	Welch_p	N_Mut	N_WT	Median_Mut	Median_WT	Mean_Mut	Mean_WT	Min_Mut	Min_WT	Q1_Mut	Q1_WT	Q3_Mut	Q3_WT	Max_Mut	Max_WT	IQR_Mut	IQR_WT	MannWhitney_p_bonferroni	Welch_p_bonferroni
ACVR2A	961.0	0.00012062913966811457	4.234215498432753	9.473749817002313e-05	33	38	44.4666666667	26.2166666667	49.029292929297874	26.609649122618162	3.03333333333	2.03333333333	32.1	12.9083333333	53.0	37.3249999975	121.4	60.2	2025-09-20	24.4166666642	0.0034982450503753225	0.002747387446930671
ARID1A	14839.5	5.96633060671068e-21	8.034808247835905	1.860465010845808e-11	64	264	44.86548380335	5.87231818569	53.81591078991344	12.978348632078069	2025-08-02	0.7	32.248312515975	3.2500000000025002	65.068531645	12.12950707415	218.466666667	88.19920569	32.82021912902499	8.8795070741475	1.7302358759460972e-19	5.395348531452843e-10
BRCA2	1742.0	2.84392970678649e-09	5.669168443257329	2.6134733633891728e-06	30	66	52.16666666665	9.160078161765	69.20328319262767	17.528423743428938	2.33333333333	0.864698095	40.39563070165	4.75	88.18333333335	28.358333332475	218.466666667	78.68752664	47.78770263170001	23.608333332475	8.247396149680821e-08	7.579072753828601e-05
DOCK3	1362.0	5.416051737838002e-09	5.257116049788057	7.984293915489603e-06	30	51	49.6	10.03333333	63.52000000012001	18.686274509660393	11.46666667	1.23333333333	37.875000000025	5.333333333335	79.124999999975	32.33333333335	218.466666667	60.2	41.249999999950006	27.000000000015	1.5706550039730205e-07	0.0002315445235491985
HLA-B	451.0	0.0010219415698477319	3.520488084746295	0.0015326185625139	18	32	48.983333333350004	2025-06-29	61.46081787629445	30.297406900011566	2025-01-19	0.864698095	38.341666666674996	7.5416666667475	89.8166666667	43.23490475	127.333333333	88.19920569	51.475000000025005	35.693238083252496	0.029636305525584224	0.0444459383129031
IRS1	817.0	5.337378105171657e-05	4.188460952933072	0.0001752228838402949	27	38	56.1	13.2166666667	69.92590718088148	27.571978018372892	4.323490475	1.93333333333	37.2436940985	6.44557071375	85.75	48.200653323325	218.466666667	88.19920569	48.5063059015	41.755082609575	0.0015478396504997804	0.005081463631368552
KMT2B	2663.0	1.194190445578636e-07	5.207672855377924	3.1755488776988234e-06	42	80	46.065483803350006	22.43333333335	59.06456906872453	24.386625045146253	3.53333333333	1.13333333333	32.708333333325	5.066666667	79.626310947475	39.924999999975	218.466666667	88.19920569	46.917977614150004	34.858333332975	3.463152292178044e-06	9.209091745326589e-05
KMT2C	2580-05-01	8.831622764053758e-10	4.891779697731028	2.6649454849000134e-05	31	96	46.69369713	8.673490475	61.592435023307424	17.486712345131146	5.93333333333	2025-03-01	33.03333333335	4.9500000000025	65.28470616999999	27.711087612500002	218.466666667	78.68752664	32.25137283664999	22.7610876124975	2.5611706015755898e-08	0.0007728341906210039
KMT2D	5753-05-01	7.630007050806062e-13	6.520715650955755	1.9934239097264325e-08	49	139	46.69369713	10.7659166738	55.17241145890203	19.64097342350849	3.53333333333	1.966666667	34.2	5.033333333165	60.7666666667	34.5879238	218.466666667	78.68752664	26.566666666699994	29.554590466835	2.212702044733758e-11	5.780929338206655e-07
LARP4B	381.5	8.180106175217853e-06	4.569151459245448	0.00011816471380196806	20	21	46.7	14.3333333333	60.65666666663501	19.482539682328568	28.7333333333	2.86666666667	39.533333333325004	2025-02-06	66.20833333335	30.9333333333	180.133333333	48.9	26.675000000024994	24.7333333333	0.00023722307908131775	0.0034267767002570735
MBD6	422.5	0.0005394549685660052	4.148543609803145	0.00016964071889889499	23	23	47.1	26.5666666667	50.02318840594653	23.599999999836392	8.46666666667	0.466666666667	35.65	7.1333333334999995	56.05	35.766666666649996	99.8666666667	54.7	2025-04-20	28.63333333315	0.01564419408841415	0.004919580848067954
MSH3	975.0	0.00018334808837759897	4.08748434635794	0.0001544105419903082	33	39	50.8	34.5879238	60.45879160087273	30.43024956655897	6.133333333	1.06666666667	36.31731999	7.8166666665	82.5333333333	44.53195189	180.133333333	88.19920569	46.216013343300006	36.715285223500004	0.00531709456295037	0.004477905717718937
MTOR	1106.5	4.285859435695391e-07	4.606452705479278	6.903476188929473e-05	27	48	56.1	9.836621202389999	67.15764319767779	20.515298048791042	10.76666667	1.733333333	37.38333333335	5.9729983320825	90.74468141335	36.354656659175	218.466666667	61.39356474	53.36134807999999	30.3816583270925	1.2428992363516633e-05	0.002002008094789547
PDS5B	476.0	1.914168545143599e-05	4.173734284764751	0.00029296273472105094	22	25	47.900000000000006	14.3333333333	68.83636363652272	21.42799999986908	15.36666667	0.766666666667	43.59166666665	3.83333333333	87.43333333335	37.0	218.466666667	60.2	43.84166666670001	33.16666666667	0.0005551088780916437	0.008495919306910477
PGM5	388.0	0.00014330193738601853	3.517328710206073	0.0015116654917147296	22	21	51.06666666664999	30.8666666667	66.95757575758635	28.987301587342863	2025-07-31	2025-09-01	44.541666666699996	9.266666667	59.925000000024994	41.3	218.466666667	60.2	15.383333333324998	32.033333332999995	0.004155756184194537	0.04383829925972716
PHF2	454.0	0.0001414421048055677	4.791003667807431	2.0743714616200854e-05	22	25	47.900000000000006	2025-08-23	54.69242424243182	25.135999999748	2025-05-23	1.26666666667	37.875000000025	2025-07-04	66.866666666675	39.6333333333	99.8666666667	60.2	28.991666666650005	34.9333333333	0.004101821039361464	0.0006015677238698248
POLE	1071.5	1.526245158385173e-08	5.498320777082869	1.0222837988564263e-05	23	51	61.6593409497	11.5666666667	76.09402321644781	19.553235677883336	2025-01-03	2025-08-01	48.83333333335	6.0528866649449995	89.51666666669999	29.39973523	218.466666667	88.19920569	40.68333333334999	23.346848565055	4.4261109593170016e-07	0.0002964623016683636
RGS12	847.0	2.3909529370481063e-06	4.809105666508874	3.816432587912626e-05	27	37	53.0	2025-09-09	68.02098765444075	19.554054054142437	2025-01-03	2.23333333333	43.03333333335	6.166666667	89.01666666669999	34.5333333333	218.466666667	60.2	45.98333333334999	28.3666666663	6.933763517439509e-05	0.0011067654504946615
RNF213	1365.0	4.541281457025998e-09	5.487609899247016	4.35426333563782e-06	30	51	47.900000000000006	6.366666667	64.51888888899765	15.483660130659942	2.33333333333	0.966666666667	42.850000000025005	3.916666666665	87.35833333335	23.85	218.466666667	60.2	44.508333333325	19.933333333335	1.3169716225375394e-07	0.00012627363673349678
RNF43	2995.0	1.4029410013728688e-09	5.91325264904278	2.1652163492518643e-07	43	84	45.02110609	8.64698095	59.71695898367791	22.16030044140012	9.78719697615	2025-02-01	34.366666666650005	4.7249999997500005	69.90262189500001	41.65036816935	218.466666667	88.19920569	35.535955228350005	36.925368169600006	4.0685289039813195e-08	6.279127412830407e-06
RPL22	572.0	7.925650342218533e-05	4.27235248623883	0.00011733374403483125	28	25	51.06666666664999	30.9333333333	61.90595238094643	30.8386666666656	2025-09-07	1.36666666667	43.5333333333	20.1666666667	83.71666666665001	40.8	180.133333333	60.2	40.183333333350014	20.633333333299998	0.0022984385992433744	0.003402678577010106
TCERG1	392.0	0.0016611074241594474	3.4511266344830753	0.001747040114498743	23	22	47.1666666667	32.14999999835	67.50289855086088	28.75757575742864	15.36666667	1.0	37.866666666650005	6.9250000000025	88.1166666667	44.249999999975	218.466666667	56.1666666667	50.250000000049994	37.324999999972505	0.04817211530062397	0.05066416332046355
TRIO	836.0	6.454142258418783e-08	5.205376954285976	1.0011674813690874e-05	28	33	49.38333333335	14.3333333333	62.09523809523928	18.237373737155757	2025-09-07	2025-08-01	39.533333333325004	5.76666666667	83.71666666665001	30.6666666667	218.466666667	60.2	44.18333333332501	24.900000000029998	1.871701254941447e-06	0.00029033856959703535
TTK	958.0	6.04940476076722e-07	5.102016152852286	7.585083658458789e-06	32	35	45.9666666667	21.0666666667	57.11249999997499	22.72285714269057	6.033333333	2025-01-03	36.0666666667	8.55	62.800000000025	33.83333333335	180.133333333	56.1666666667	26.733333333325	25.283333333349997	1.7543273806224938e-05	0.00021996742609530488
UBR5	1102.5	7.102936949795524e-07	4.688372901426637	3.31787163060805e-05	32	41	47.13333333335	11.5666666667	60.596874999996885	20.390243902343244	2025-04-04	0.733333333333	39.45	2025-09-04	62.800000000025	36.4666666667	218.466666667	60.2	23.350000000025	31.5666666667	2.059851715440702e-05	0.0009621827728763344
UPF3A	273.0	0.0020392975420372708	3.084609061246322	0.005427935154189739	19	18	44.4666666667	22.43333333335	65.56666666682632	24.483333333168886	15.36666667	1.96666666667	31.9	10.07500000025	75.71666666665001	35.55	218.466666667	60.2	43.816666666650015	25.474999999749997	0.05913962871908085	0.15741011947150244
XYLT2	356.0	0.005172599343121488	3.1154991039229096	0.0036032711118765895	25	19	47.1	36.0	59.738666666684004	31.889473684040002	2025-05-23	2.0	36.9	19.79999999835	68.9	46.3833333333	218.466666667	56.1666666667	32.00000000000001	26.58333333495	0.15000538095052315	0.10449486224442109
ZBTB20	670.0	1.0055175121503424e-07	5.413429608183211	6.481166021697997e-06	25	29	53.0	14.6666666667	67.10933333334	20.370114942428625	2025-05-23	2025-05-02	44.4666666667	2025-08-04	87.2666666667	37.43333333	218.466666667	54.7	42.800000000000004	32.633333330000006	2.916000785235993e-06	0.00018795381462924192
ZFHX3	2469-05-01	5.6632115278416954e-09	5.33137771166098	4.448381052792996e-06	35	84	48.2	8.76011167739	64.37455860451144	19.74319035561071	4.666666667	1.03333333333	33.248875010649996	5.18818857	86.30000000000001	34.804098322499996	218.466666667	88.19920569	53.051124989350015	29.615909752499995	1.6423313430740916e-07	0.0001290030505309969
